# Supplementary material for: The Sequence-Specific Transcription Factor c-Jun Targets Cockayne Syndrome Protein B to Regulate Transcription and Chromatin Structure
Source: PLoS Genet. 2014 Apr 17;10(4):e1004284. doi: 10.1371/journal.pgen.1004284 (PMC3990521; doi:10.1371/journal.pgen.1004284)
Supplement: Table S2 — Genomic annotation of peaks unique to CSB. (XLSX) [file pgen.1004284.s009.xlsx]

## Sheet: Table S2
Table S2. Genomic annotation of peaks unique to CSB
Chr	Start	End	Strand	Annotation	Detailed Annotation	Distance to TSS	Nearest PromoterID	Entrez ID	Nearest Unigene	Nearest Refseq	Nearest Ensembl	Gene Name	Gene Alias	Gene Description	Gene Type
chr1	231431886	231432055	+	Intergenic	Intergenic	41608	NM_175876	149371	Hs.356198	NM_175876	ENSG00000116903	EXOC8	EXO84|Exo84p|SEC84	exocyst complex component 8	protein-coding
chr1	219413376	219413545	+	Intergenic	Intergenic	66268	NM_138794	127018	Hs.657617	NM_138794	ENSG00000143353	LYPLAL1	-	lysophospholipase-like 1	protein-coding
chr1	246370603	246370772	+	intron (NM_022743, intron 5 of 11)	intron (NM_022743, intron 5 of 11)	210027	NM_022743	64754	Hs.567571	NM_001167740	ENSG00000185420	SMYD3	KMT3E|ZMYND1|ZNFN3A1|bA74P14.1	SET and MYND domain containing 3	protein-coding
chr1	63466546	63466715	+	Intergenic	Intergenic	216853	NM_032852	84938	Hs.7353	NM_032852	ENSG00000125703	ATG4C	APG4-C|APG4C|AUTL1|AUTL3	autophagy related 4C, cysteine peptidase	protein-coding
chr1	160346365	160346534	+	Intergenic	Intergenic	9588	NM_005598	4807	Hs.30956	NM_005598	ENSG00000171786	NHLH1	HEN1|NSCL|NSCL1|bHLHa35	nescient helix loop helix 1	protein-coding
chr1	159505200	159505369	+	exon (NM_001004469, exon 1 of 1)	exon (NM_001004469, exon 1 of 1)	513	NM_001004469	127385	Hs.553587	NM_001004469	ENSG00000184155	OR10J5	OR1-28	olfactory receptor, family 10, subfamily J, member 5	protein-coding
chr1	98672479	98672648	+	Intergenic	Intergenic	-3704	NR_046088	729987	Hs.683961	NR_046088		LOC729987	-	uncharacterized LOC729987	miscRNA
chr1	162751266	162751435	+	Intergenic	L3|LINE|CR1	-9146	NM_016371	51478	Hs.492925	NM_016371	ENSG00000132196	HSD17B7	PRAP|SDR37C1	hydroxysteroid (17-beta) dehydrogenase 7	protein-coding
chr1	4500482	4500651	+	Intergenic	LTR79|LTR|ERVL	28455	NR_027088	284661	Hs.278112	NR_027088		LOC284661	-	uncharacterized LOC284661	miscRNA
chr1	205168301	205168470	+	intron (NM_015375, intron 1 of 12)	intron (NM_015375, intron 1 of 12)	12342	NM_015375	25778	Hs.6874	NM_015375	ENSG00000133059	DSTYK	DustyPK|RIP5|RIPK5	dual serine/threonine and tyrosine protein kinase	protein-coding
chr1	85317591	85317760	+	intron (NM_012152, intron 2 of 2)	intron (NM_012152, intron 2 of 2)	41221	NM_012152	23566	Hs.674915	NM_012152	ENSG00000171517	LPAR3	EDG7|Edg-7|GPCR|HOFNH30|LP-A3|LPA3|RP4-678I3	lysophosphatidic acid receptor 3	protein-coding
chr1	9521298	9521467	+	Intergenic	MLT1B|LTR|ERVL-MaLR	-78146	NM_032315	84275	Hs.568613	NM_032315	ENSG00000171612	SLC25A33	BMSC-MCP|PNC1	solute carrier family 25 (pyrimidine nucleotide carrier), member 33	protein-coding
chr1	210956608	210956777	+	intron (NM_172362, intron 9 of 10)	intron (NM_172362, intron 9 of 10)	350765	NM_002238	3756	Hs.553187	NM_002238	ENSG00000143473	KCNH1	EAG|EAG1|Kv10.1|h-eag	potassium voltage-gated channel, subfamily H (eag-related), member 1	protein-coding
chr1	236321080	236321249	+	intron (NM_003272, intron 1 of 6)	L1ME3C|LINE|L1	15332	NM_003272	7107	Hs.498160	NM_003272	ENSG00000077585	GPR137B	TM7SF1	G protein-coupled receptor 137B	protein-coding
chr1	158332460	158332629	+	Intergenic	Intergenic	9058	NM_001042587	913	Hs.249217	NM_001042583	ENSG00000158488	CD1E	CD1A|R2	CD1e molecule	protein-coding
chr1	95133307	95133476	+	Intergenic	MER50|LTR|ERV1	-125978	NM_001993	2152	Hs.62192	NM_001178096	ENSG00000117525	F3	CD142|TF|TFA	coagulation factor III (thromboplastin, tissue factor)	protein-coding
chr1	10611327	10611496	+	intron (NM_004565, intron 3 of 8)	intron (NM_004565, intron 3 of 8)	76408	NM_004565	5195	Hs.149983	NM_004565	ENSG00000142655	PEX14	NAPP2|Pex14p|dJ734G22.2	peroxisomal biogenesis factor 14	protein-coding
chr1	26340669	26340838	+	Intergenic	MIRc|SINE|MIR	-7518	NM_004455	2134	Hs.150956	NM_004455	ENSG00000158008	EXTL1	EXTL	exostoses (multiple)-like 1	protein-coding
chr1	58698276	58698445	+	intron (NM_021080, intron 1 of 16)	L2b|LINE|L2	17851	NM_021080	1600	Hs.477370	NM_021080	ENSG00000173406	DAB1	-	disabled homolog 1 (Drosophila)	protein-coding
chr1	7279322	7279491	+	intron (NM_015215, intron 4 of 22)	intron (NM_015215, intron 4 of 22)	434022	NR_038934	23261	Hs.671020	NM_001195563	ENSG00000171735	CAMTA1	CANPMR	calmodulin binding transcription activator 1	protein-coding
chr1	203648408	203648577	+	intron (NM_001001396, intron 1 of 21)	intron (NM_001001396, intron 1 of 21)	-50217	NR_003019	677843	Hs.676135	NR_003019		SNORA77	ACA63	small nucleolar RNA, H/ACA box 77	snoRNA
chr1	36975641	36975810	+	Intergenic	Intergenic	-26810	NM_156039	1441	Hs.524517	NM_000760	ENSG00000119535	CSF3R	CD114|GCSFR	colony stimulating factor 3 receptor (granulocyte)	protein-coding
chr1	24641854	24642023	+	Intergenic	Intergenic	-3874	NM_198173	57822	Hs.657920	NM_001195010	ENSG00000158055	GRHL3	SOM|TFCP2L4	grainyhead-like 3 (Drosophila)	protein-coding
chr1	110154945	110155114	+	intron (NM_005272, intron 1 of 7)	intron (NM_005272, intron 1 of 7)	676	NM_005272	2780	Hs.36973	NM_005272	ENSG00000134183	GNAT2	ACHM4|GNATC	guanine nucleotide binding protein (G protein), alpha transducing activity polypeptide 2	protein-coding
chr1	151297903	151298072	+	intron (NM_001198773, intron 2 of 12)	intron (NM_001198773, intron 2 of 12)	2146	NM_001198775	5298	Hs.632465	NM_001198773	ENSG00000143393	PI4KB	NPIK|PI4K-BETA|PI4K92|PI4KBETA|PI4KIIIBETA|PIK4CB	phosphatidylinositol 4-kinase, catalytic, beta	protein-coding
chr1	157339788	157339957	+	Intergenic	Intergenic	182438	NM_031281	83416	Hs.415950	NM_001195388	ENSG00000143297	FCRL5	BXMAS1|CD307|CD307e|FCRH5|IRTA2|PRO820	Fc receptor-like 5	protein-coding
chr1	32253337	32253506	+	Intergenic	MIR|SINE|MIR	-23773	NM_001703	576	Hs.524138	NM_001703	ENSG00000121753	BAI2	-	brain-specific angiogenesis inhibitor 2	protein-coding
chr1	11678821	11678990	+	Intergenic	MLT1K|LTR|ERVL-MaLR	-35527	NM_183412	93611	Hs.556006	NM_001014765	ENSG00000132879	FBXO44	FBG3|FBX30|FBX6A|Fbx44|Fbxo6a	F-box protein 44	protein-coding
chr1	173379717	173379886	+	intron (NR_037845, intron 2 of 2)	intron (NR_037845, intron 2 of 2)	66493	NR_037845	100506023	Hs.731284	NR_037845		LOC100506023	-	uncharacterized LOC100506023	miscRNA
chr1	12453961	12454130	+	intron (NM_018156, intron 59 of 68)	HERVL-int|LTR|ERVL	-113255	NR_003025	677885	Hs.721005	NR_003025		SNORA59A	ACA59	small nucleolar RNA, H/ACA box 59A	snoRNA
chr1	120484035	120484204	+	intron (NM_001200001, intron 18 of 21)	intron (NM_001200001, intron 18 of 21)	-44972	NM_021794	11085	Hs.283011	NM_021794	ENSG00000134249	ADAM30	svph4	ADAM metallopeptidase domain 30	protein-coding
chr1	101780005	101780174	+	Intergenic	Intergenic	26362	NR_046482	100873740		NR_046482		RNU6-6	-	RNA, U6 small nuclear 6	snRNA
chr1	59606427	59606596	+	intron (NR_027120, intron 1 of 2)	L2b|LINE|L2	5968	NR_027120	729467	Hs.662291	NR_027120		HSD52	-	uncharacterized LOC729467	miscRNA
chr1	8471546	8471715	+	intron (NM_001042682, intron 2 of 12)	MLT1H1|LTR|ERVL-MaLR	12117	NM_001042682	473	Hs.463041	NM_001042681	ENSG00000142599	RERE	ARG|ARP|ATN1L|DNB1	arginine-glutamic acid dipeptide (RE) repeats	protein-coding
chr1	92755190	92755359	+	intron (NM_053274, intron 5 of 18)	intron (NM_053274, intron 5 of 18)	-9248	NM_024813	79871	Hs.444421	NM_024813	ENSG00000122484	RPAP2	C1orf82	RNA polymerase II associated protein 2	protein-coding
chr1	120496048	120496217	+	intron (NM_001200001, intron 14 of 21)	intron (NM_001200001, intron 14 of 21)	-56985	NM_021794	11085	Hs.283011	NM_021794	ENSG00000134249	ADAM30	svph4	ADAM metallopeptidase domain 30	protein-coding
chr1	53868239	53868408	+	Intergenic	LTR27B|LTR|ERV1	37370	NR_002314	163742	Hs.99394	NR_002314		SLC25A3P1	-	solute carrier family 25 (mitochondrial carrier; phosphate carrier), member 3 pseudogene 1	pseudo
chr1	115727661	115727830	+	Intergenic	Intergenic	-95624	NM_005725	10100	Hs.310458	NM_005725	ENSG00000134198	TSPAN2	NET3|TSN2|TSPAN-2	tetraspanin 2	protein-coding
chr1	15495076	15495245	+	intron (NM_018022, intron 1 of 2)	intron (NM_018022, intron 1 of 2)	14931	NM_001136218	55092	Hs.465305	NM_001136216	ENSG00000171729	TMEM51	C1orf72	transmembrane protein 51	protein-coding
chr1	18073519	18073688	+	Intergenic	MER102a|DNA|hAT-Charlie	-8205	NM_030812	81569	Hs.2149	NM_030812	ENSG00000117148	ACTL8	CT57	actin-like 8	protein-coding
chr1	119904836	119905005	+	Intergenic	Intergenic	-6482	NM_016527	51179	Hs.659767	NM_001005783	ENSG00000116882	HAO2	GIG16|HAOX2	hydroxyacid oxidase 2 (long chain)	protein-coding
chr1	55773636	55773805	+	Intergenic	(TTCA)n|Simple_repeat|Simple_repeat	82406	NR_039618	100616272		NR_039618		MIR4422	-	microRNA 4422	miscRNA
chr1	170300824	170300993	+	Intergenic	MIRb|SINE|MIR	-47559	NR_026957	284688	Hs.135668	NR_026957		LOC284688	-	uncharacterized LOC284688	miscRNA
chr1	162141398	162141567	+	intron (NM_001164757, intron 2 of 9)	intron (NM_001164757, intron 2 of 9)	14585	NR_039798	100616386		NR_039798		MIR4654	-	microRNA 4654	miscRNA
chr1	118375173	118375342	+	Intergenic	L2a|LINE|L2	97045	NM_017686	54834	Hs.594430	NM_001135589	ENSG00000196505	GDAP2	MACROD3|dJ776P7.1	ganglioside induced differentiation associated protein 2	protein-coding
chr1	6812526	6812695	+	Intergenic	LTR71A|LTR|ERV1	-32774	NM_015215	23261	Hs.671020	NM_001195563	ENSG00000171735	CAMTA1	CANPMR	calmodulin binding transcription activator 1	protein-coding
chr1	113507042	113507211	+	Intergenic	Intergenic	-8151	NM_003051	6566	Hs.75231	NM_001166496	ENSG00000155380	SLC16A1	HHF7|MCT|MCT1	solute carrier family 16, member 1 (monocarboxylic acid transporter 1)	protein-coding
chr1	167743883	167744052	+	intron (NM_024569, intron 4 of 4)	intron (NM_024569, intron 4 of 4)	52780	NM_001146191	9019	Hs.493919	NM_001146191	ENSG00000197965	MPZL1	MPZL1b|PZR|PZR1b|PZRa|PZRb	myelin protein zero-like 1	protein-coding
chr1	30447888	30448057	+	Intergenic	Intergenic	-743647	NR_034182	100129196	Hs.659751	NR_034182		MATN1-AS1	-	MATN1 antisense RNA 1	miscRNA
chr1	218665328	218665497	+	Intergenic	Intergenic	-146392	NR_046268	728463	Hs.568469	NR_046268		LOC728463	-	uncharacterized LOC728463	miscRNA
chr1	15330574	15330743	+	intron (NM_001017999, intron 2 of 7)	intron (NM_001017999, intron 2 of 7)	58243	NM_001017999	23254	Hs.368823	NM_001017999	ENSG00000189337	KAZN	KAZ	kazrin, periplakin interacting protein	protein-coding
chr1	222241222	222241391	+	Intergenic	Intergenic	-325790	NM_144729	11221	Hs.732301	NM_007207	ENSG00000143507	DUSP10	MKP-5|MKP5	dual specificity phosphatase 10	protein-coding
chr1	145394648	145394817	+	Intergenic	Intergenic	-18459	NM_213653	148738	Hs.632436	NM_145277	ENSG00000168509	HFE2	HFE2A|HJV|JH|RGMC	hemochromatosis type 2 (juvenile)	protein-coding
chr1	80365774	80365943	+	Intergenic	Intergenic	-893363	NM_022159	64123	Hs.132314	NM_022159	ENSG00000162618	ELTD1	ETL|KPG_003	EGF, latrophilin and seven transmembrane domain containing 1	protein-coding
chr1	29227046	29227215	+	intron (NM_004437, intron 1 of 18)	intron (NM_004437, intron 1 of 18)	13527	NM_001166007	2035	Hs.712722	NM_001166005	ENSG00000159023	EPB41	4.1R|EL1|HE	erythrocyte membrane protein band 4.1 (elliptocytosis 1, RH-linked)	protein-coding
chr1	85764140	85764309	+	Intergenic	Intergenic	-21637	NM_003921	8915	Hs.193516	NM_003921	ENSG00000142867	BCL10	CARMEN|CIPER|CLAP|c-E10|mE10	B-cell CLL/lymphoma 10	protein-coding
chr1	65713836	65714005	+	Intergenic	Intergenic	-16457	NM_001256865	9829	Hs.647643	NM_001256864	ENSG00000116675	DNAJC6	DJC6	DnaJ (Hsp40) homolog, subfamily C, member 6	protein-coding
chr1	151692986	151693155	+	promoter-TSS (NM_001144956)	promoter-TSS (NM_001144956)	-943	NM_001144956	284485	Hs.297967	NM_001144956	ENSG00000178796	RIIAD1	C1orf230|NCRNA00166	regulatory subunit of type II PKA R-subunit (RIIa) domain containing 1	protein-coding
chr1	153315956	153316125	+	intron (NM_020393, intron 4 of 8)	intron (NM_020393, intron 4 of 8)	4982	NM_020393	57115	Hs.58356	NM_020393	ENSG00000163218	PGLYRP4	PGLYRPIbeta|PGRP-Ibeta|PGRPIB	peptidoglycan recognition protein 4	protein-coding
chr1	39670180	39670349	+	intron (NM_012090, intron 3 of 94)	intron (NM_012090, intron 3 of 94)	123175	NM_012090	23499	Hs.692278	NM_012090	ENSG00000127603	MACF1	ABP620|ACF7|MACF|OFC4	microtubule-actin crosslinking factor 1	protein-coding
chr1	224270221	224270390	+	Intergenic	Intergenic	-31484	NR_049764	23219	Hs.64691	NM_001136115	ENSG00000143756	FBXO28	CENP-30|Fbx28	F-box protein 28	protein-coding
chr1	27625568	27625737	+	intron (NM_015023, intron 12 of 15)	intron (NM_015023, intron 12 of 15)	-22984	NM_032125	84065	Hs.469171	NM_032125	ENSG00000186501	TMEM222	C1orf160	transmembrane protein 222	protein-coding
chr1	237034098	237034267	+	intron (NM_000254, intron 22 of 32)	L2a|LINE|L2	75601	NM_000254	4548	Hs.498187	NM_000254	ENSG00000116984	MTR	MS|cblG	5-methyltetrahydrofolate-homocysteine methyltransferase	protein-coding
chr1	23503024	23503193	+	Intergenic	Intergenic	-7757	NM_033631	7798	Hs.257900	NM_001142546	ENSG00000169641	LUZP1	LUZP	leucine zipper protein 1	protein-coding
chr1	207163867	207164036	+	Intergenic	Intergenic	-19981	NM_001122979	83953	Hs.145519	NM_001122980	ENSG00000162897	FCAMR	CD351|FCA/MR	Fc receptor, IgA, IgM, high affinity	protein-coding
chr1	221081807	221081976	+	Intergenic	Intergenic	29148	NM_021958	3142	Hs.74870	NM_021958	ENSG00000136630	HLX	HB24|HLX1	H2.0-like homeobox	protein-coding
chr1	203158172	203158341	+	Intergenic	L2c|LINE|L2	-2334	NM_001276	1116	Hs.733359	NM_001276	ENSG00000133048	CHI3L1	ASRT7|CGP-39|GP-39|GP39|HC-gp39|HCGP-3P|YKL-40|YKL40|YYL-40|hCGP-39	chitinase 3-like 1 (cartilage glycoprotein-39)	protein-coding
chr1	67395521	67395690	+	promoter-TSS (NM_001077704)	promoter-TSS (NM_001077704)	-321	NM_001077701	57708	Hs.605432	NM_001077700	ENSG00000198160	MIER1	ER1|MI-ER1|hMI-ER1	mesoderm induction early response 1 homolog (Xenopus laevis)	protein-coding
chr1	208656908	208657077	+	Intergenic	Intergenic	-239327	NM_025179	5362	Hs.497626	NM_025179	ENSG00000076356	PLXNA2	OCT|PLXN2	plexin A2	protein-coding
chr1	120039384	120039553	+	Intergenic	Intergenic	-10358	NM_000862	3283	Hs.364941	NM_000862	ENSG00000203857	HSD3B1	3BETAHSD|HSD3B|HSDB3|HSDB3A|I|SDR11E1	hydroxy-delta-5-steroid dehydrogenase, 3 beta- and steroid delta-isomerase 1	protein-coding
chr1	22601707	22601876	+	Intergenic	MIRc|SINE|MIR	-132272	NM_030761	54361	Hs.25766	NM_030761	ENSG00000162552	WNT4	SERKAL|WNT-4	wingless-type MMTV integration site family, member 4	protein-coding
chr1	21691458	21691627	+	Intergenic	L2a|LINE|L2	-19508	NM_001113348	1889	Hs.195080	NM_001113347	ENSG00000117298	ECE1	ECE	endothelin converting enzyme 1	protein-coding
chr1	203007239	203007408	+	Intergenic	Intergenic	-12988	NM_015053	8497	Hs.153648	NM_015053	ENSG00000143847	PPFIA4	-	protein tyrosine phosphatase, receptor type, f polypeptide (PTPRF), interacting protein (liprin), alpha 4	protein-coding
chr1	152418675	152418844	+	Intergenic	Intergenic	-32009	NM_016190	49860	Hs.242057	NM_016190	ENSG00000143536	CRNN	C1orf10|DRC1|PDRC1|SEP53	cornulin	protein-coding
chr1	26347957	26348126	+	promoter-TSS (NM_004455)	promoter-TSS (NM_004455)	-230	NM_004455	2134	Hs.150956	NM_004455	ENSG00000158008	EXTL1	EXTL	exostoses (multiple)-like 1	protein-coding
chr1	218438281	218438450	+	Intergenic	Intergenic	-20264	NM_016052	51018	Hs.660109	NM_016052	ENSG00000067533	RRP15	KIAA0507	ribosomal RNA processing 15 homolog (S. cerevisiae)	protein-coding
chr1	195633162	195633331	+	Intergenic	Intergenic	918365	NR_039888	100616363		NR_039888		MIR4735	-	microRNA 4735	miscRNA
chr1	109152821	109152990	+	intron (NM_001010883, intron 3 of 10)	L2a|LINE|L2	49934	NM_001010883	284611	Hs.200230	NM_001010883	ENSG00000162636	FAM102B	-	family with sequence similarity 102, member B	protein-coding
chr1	217833785	217833954	+	intron (NM_138796, intron 3 of 10)	intron (NM_138796, intron 3 of 10)	29174	NM_138796	128153	Hs.171130	NM_138796	ENSG00000162814	SPATA17	IQCH|MSRG-11|MSRG11|RP11-144C20.1	spermatogenesis associated 17	protein-coding
chr1	217251776	217251945	+	intron (NM_001134285, intron 1 of 8)	intron (NM_001134285, intron 1 of 8)	-1548	NM_001243507	2104	Hs.738938	NM_001134285	ENSG00000196482	ESRRG	ERR3|ERRgamma|NR3B3	estrogen-related receptor gamma	protein-coding
chr1	240987908	240988077	+	intron (NM_002924, intron 10 of 17)	MLT1B|LTR|ERVL-MaLR	-212530	NM_022469	64388	Hs.98206	NM_022469	ENSG00000180875	GREM2	CKTSF1B2|DAND3|PRDC	gremlin 2	protein-coding
chr1	53593650	53593819	+	intron (NM_006671, intron 2 of 10)	intron (NM_006671, intron 2 of 10)	14555	NM_006671	6512	Hs.104637	NM_006671	ENSG00000162383	SLC1A7	AAAT|EAAT5	solute carrier family 1 (glutamate transporter), member 7	protein-coding
chr1	111295703	111295872	+	Intergenic	Intergenic	-78132	NM_002232	3738	Hs.169948	NM_002232	ENSG00000177272	KCNA3	HGK5|HLK3|HPCN3|HUKIII|KV1.3|MK3|PCN3	potassium voltage-gated channel, shaker-related subfamily, member 3	protein-coding
chr1	25362861	25363030	+	Intergenic	HAL1-2a_MD|LINE|L1	-71444	NM_001031680	864	Hs.170019	NM_001031680	ENSG00000020633	RUNX3	AML2|CBFA3|PEBP2aC	runt-related transcription factor 3	protein-coding
chr1	52620034	52620203	+	intron (NM_004799, intron 1 of 18)	ERV3-16A3_I-int|LTR|ERVL	12072	NM_007323	9372	Hs.532345	NM_004799	ENSG00000157077	ZFYVE9	MADHIP|NSP|SARA|SMADIP	zinc finger, FYVE domain containing 9	protein-coding
chr1	20727595	20727764	+	intron (NR_033887, intron 3 of 11)	intron (NR_033887, intron 3 of 11)	27608	NR_033887	339505	Hs.633269	NR_033887		LOC339505	-	uncharacterized LOC339505	miscRNA
chr1	221892654	221892823	+	intron (NM_144729, intron 1 of 2)	intron (NM_144729, intron 1 of 2)	18064	NM_144728	11221	Hs.732301	NM_007207	ENSG00000143507	DUSP10	MKP-5|MKP5	dual specificity phosphatase 10	protein-coding
chr1	209753726	209753895	+	Intergenic	Intergenic	-3235	NM_020439	57172	Hs.199068	NM_020439	ENSG00000008118	CAMK1G	CLICKIII|VWS1|dJ272L16.1	calcium/calmodulin-dependent protein kinase IG	protein-coding
chr1	22242123	22242292	+	intron (NM_005529, intron 1 of 96)	MER3|DNA|hAT-Charlie	21543	NM_005529	3339	Hs.562227	NM_005529	ENSG00000142798	HSPG2	HSPG|PLC|PRCAN|SJA|SJS|SJS1	heparan sulfate proteoglycan 2	protein-coding
chr1	157233839	157234008	+	Intergenic	Intergenic	-125540	NM_001145312	2117	Hs.105636	NM_001145312	ENSG00000117036	ETV3	METS|PE-1|PE1|bA110J1.4	ets variant 3	protein-coding
chr1	203474236	203474405	+	intron (NM_014359, intron 7 of 7)	L2c|LINE|L2	11049	NM_014359	26254	Hs.632468	NM_014359	ENSG00000188770	OPTC	OPT	opticin	protein-coding
chr1	31081448	31081617	+	Intergenic	MLT1H|LTR|ERVL-MaLR	-110087	NR_034182	100129196	Hs.659751	NR_034182		MATN1-AS1	-	MATN1 antisense RNA 1	miscRNA
chr1	28925725	28925894	+	Intergenic	L2c|LINE|L2	6802	NM_001193532	115273	Hs.652321	NM_001193532	ENSG00000188060	RAB42	RP4-669K10.6	RAB42, member RAS oncogene family	protein-coding
chr1	9884929	9885098	+	promoter-TSS (NM_014944)	promoter-TSS (NM_014944)	-463	NM_014944	22883	Hs.29665	NM_001009566	ENSG00000171603	CLSTN1	ALC-ALPHA|CDHR12|CSTN1|PIK3CD|XB31alpha|alcalpha1|alcalpha2	calsyntenin 1	protein-coding
chr1	152600020	152600189	+	Intergenic	Intergenic	-4525	NM_178431	353142	Hs.553714	NM_178431	ENSG00000185962	LCE3A	LEP13	late cornified envelope 3A	protein-coding
chr1	173064872	173065041	+	Intergenic	MIR|SINE|MIR	-44853	NM_005092	8995	Hs.248197	NM_005092	ENSG00000120337	TNFSF18	AITRL|GITRL|TL6|hGITRL	tumor necrosis factor (ligand) superfamily, member 18	protein-coding
chr1	204140925	204141094	+	Intergenic	Intergenic	-5544	NM_000537	5972	Hs.3210	NM_000537	ENSG00000143839	REN	HNFJ2	renin	protein-coding
chr1	150768982	150769151	+	3' UTR (NM_000396, exon 8 of 8)	3' UTR (NM_000396, exon 8 of 8)	11851	NM_000396	1513	Hs.632466	NM_000396	ENSG00000143387	CTSK	CTS02|CTSO|CTSO1|CTSO2|PKND|PYCD	cathepsin K	protein-coding
chr1	184986583	184986752	+	Intergenic	MER72B|LTR|ERV1	-27884	NM_007212	6045	Hs.591490	NM_007212	ENSG00000121481	RNF2	BAP-1|BAP1|DING|HIPI3|RING1B|RING2	ring finger protein 2	protein-coding
chr1	15698418	15698587	+	intron (NM_052929, intron 25 of 30)	L2a|LINE|L2	-37889	NM_024329	79180	Hs.465374	NM_024329	ENSG00000142634	EFHD2	SWS1	EF-hand domain family, member D2	protein-coding
chr1	112479680	112479849	+	intron (NM_004980, intron 2 of 7)	L2b|LINE|L2	52013	NM_172198	3752	Hs.666367	NM_004980	ENSG00000171385	KCND3	KCND3L|KCND3S|KSHIVB|KV4.3	potassium voltage-gated channel, Shal-related subfamily, member 3	protein-coding
chr1	201572478	201572647	+	Intergenic	Intergenic	-44888	NM_020443	89796	Hs.585374	NM_001167738	ENSG00000134369	NAV1	POMFIL3|STEERIN1|UNC53H1	neuron navigator 1	protein-coding
chr1	242407463	242407632	+	intron (NM_152666, intron 5 of 10)	intron (NM_152666, intron 5 of 10)	205237	NM_001195811	200150	Hs.672452	NM_001195811	ENSG00000180287	PLD5	PLDC	phospholipase D family, member 5	protein-coding
chr1	17709170	17709339	+	intron (NM_207421, intron 6 of 16)	intron (NM_207421, intron 6 of 16)	10513	NM_207421	353238	Hs.531598	NM_207421		PADI6	-	peptidyl arginine deiminase, type VI	protein-coding
chr1	169769173	169769342	+	intron (NM_018186, intron 2 of 23)	AluJo|SINE|Alu	4707	NM_018186	55732	Hs.443551	NM_018186	ENSG00000000460	C1orf112	RP1-97P20.1	chromosome 1 open reading frame 112	protein-coding
chr1	203037062	203037231	+	intron (NM_015053, intron 13 of 16)	intron (NM_015053, intron 13 of 16)	16835	NM_015053	8497	Hs.153648	NM_015053	ENSG00000143847	PPFIA4	-	protein tyrosine phosphatase, receptor type, f polypeptide (PTPRF), interacting protein (liprin), alpha 4	protein-coding
chr1	203297235	203297404	+	Intergenic	MIRc|SINE|MIR	22655	NM_006763	7832	Hs.519162	NM_006763	ENSG00000159388	BTG2	PC3|TIS21	BTG family, member 2	protein-coding
chr1	82493723	82493892	+	Intergenic	Intergenic	227725	NM_012302	23266	Hs.649282	NM_012302	ENSG00000117114	LPHN2	CIRL2|CL2|LEC1|LPHH1	latrophilin 2	protein-coding
chr1	21864428	21864597	+	intron (NM_001127501, intron 1 of 10)	MIR|SINE|MIR	28654	NM_001177520	249	Hs.75431	NM_000478	ENSG00000162551	ALPL	AP-TNAP|APTNAP|HOPS|TNAP|TNSALP	alkaline phosphatase, liver/bone/kidney	protein-coding
chr1	150900199	150900368	+	exon (NM_001145415, exon 2 of 22)	exon (NM_001145415, exon 2 of 22)	1468	NM_001145415	9869	Hs.643565	NM_001145415	ENSG00000143379	SETDB1	ESET|H3-K9-HMTase4|KG1T|KMT1E	SET domain, bifurcated 1	protein-coding
chr1	217294380	217294549	+	intron (NM_001134285, intron 1 of 8)	(CA)n|Simple_repeat|Simple_repeat	16633	NM_001134285	2104	Hs.738938	NM_001134285	ENSG00000196482	ESRRG	ERR3|ERRgamma|NR3B3	estrogen-related receptor gamma	protein-coding
chr1	154167602	154167771	+	Intergenic	Intergenic	-1467	NR_030600	100126346		NR_030600		MIR190B	MIRN190B	microRNA 190b	miscRNA
chr1	22111944	22112113	+	Intergenic	MER41B|LTR|ERV1	-2340	NM_032236	84196	Hs.467524	NM_001032730	ENSG00000090686	USP48	RAP1GA1|USP31	ubiquitin specific peptidase 48	protein-coding
chr1	4453368	4453537	+	Intergenic	L1MC1|LINE|L1	-18659	NR_027088	284661	Hs.278112	NR_027088		LOC284661	-	uncharacterized LOC284661	miscRNA
chr1	203413862	203414031	+	Intergenic	Intergenic	-30937	NM_002725	5549	Hs.632481	NM_002725	ENSG00000188783	PRELP	MST161|MSTP161|SLRR2A	proline/arginine-rich end leucine-rich repeat protein	protein-coding
chr1	168445928	168446097	+	Intergenic	L2a|LINE|L2	-54118	NR_037851	100505918	Hs.568494	NR_037851		LOC100505918	-	uncharacterized LOC100505918	miscRNA
chr1	14609292	14609461	+	Intergenic	Intergenic	-315837	NM_015209	23254	Hs.368823	NM_001017999	ENSG00000189337	KAZN	KAZ	kazrin, periplakin interacting protein	protein-coding
chr1	150394323	150394492	+	intron (NM_015203, intron 2 of 10)	AluJr|SINE|Alu	57417	NM_015203	23248	Hs.213666	NM_015203	ENSG00000163125	RPRD2	KIAA0460	regulation of nuclear pre-mRNA domain containing 2	protein-coding
chr1	13873623	13873792	+	Intergenic	L2c|LINE|L2	-33465	NM_001010847	126755	Hs.657356	NM_001010847	ENSG00000162494	LRRC38	RP4-597A16.1	leucine rich repeat containing 38	protein-coding
chr1	22544969	22545138	+	Intergenic	Intergenic	-75534	NM_030761	54361	Hs.25766	NM_030761	ENSG00000162552	WNT4	SERKAL|WNT-4	wingless-type MMTV integration site family, member 4	protein-coding
chr1	203514567	203514736	+	Intergenic	Intergenic	51380	NM_014359	26254	Hs.632468	NM_014359	ENSG00000188770	OPTC	OPT	opticin	protein-coding
chr1	166063932	166064101	+	intron (NM_001017961, intron 1 of 1)	intron (NM_001017961, intron 1 of 1)	60019	NR_030626	100126349		NR_030626		MIR921	MIRN921|hsa-mir-921	microRNA 921	miscRNA
chr1	18328973	18329142	+	Intergenic	MIRb|SINE|MIR	-105183	NM_032880	84966	Hs.212511	NM_032880	ENSG00000117154	IGSF21	-	immunoglobin superfamily, member 21	protein-coding
chr1	240646974	240647143	+	Intergenic	Intergenic	128404	NM_022469	64388	Hs.98206	NM_022469	ENSG00000180875	GREM2	CKTSF1B2|DAND3|PRDC	gremlin 2	protein-coding
chr1	145416154	145416323	+	intron (NM_145277, intron 2 of 2)	intron (NM_145277, intron 2 of 2)	3047	NM_145277	148738	Hs.632436	NM_145277	ENSG00000168509	HFE2	HFE2A|HJV|JH|RGMC	hemochromatosis type 2 (juvenile)	protein-coding
chr1	8676975	8677144	+	intron (NM_012102, intron 4 of 23)	intron (NM_012102, intron 4 of 23)	-193312	NM_001042682	473	Hs.463041	NM_001042681	ENSG00000142599	RERE	ARG|ARP|ATN1L|DNB1	arginine-glutamic acid dipeptide (RE) repeats	protein-coding
chr1	209408889	209409058	+	Intergenic	Intergenic	-193195	NM_001104548	642587	Hs.510543	NM_001104548		MIR205HG	LINC00510	MIR205 host gene (non-protein coding)	protein-coding
chr1	31422954	31423123	+	promoter-TSS (NR_004054)	promoter-TSS (NR_004054)	-986	NR_004054	692234		NR_004054		SNORD103A	U103	small nucleolar RNA, C/D box 103A	snoRNA
chr1	162915098	162915267	+	Intergenic	Intergenic	-76577	NM_178550	339512	Hs.407631	NM_178550	ENSG00000185860	C1orf110	-	chromosome 1 open reading frame 110	protein-coding
chr1	204217694	204217863	+	intron (NM_014935, intron 12 of 22)	intron (NM_014935, intron 12 of 22)	-34558	NM_198447	127845	Hs.532401	NM_198447	ENSG00000174567	GOLT1A	CGI-141|GOT1|HMFN1187|RP11-203F10.3|YMR292W	golgi transport 1A	protein-coding
chr1	12463162	12463331	+	intron (NM_018156, intron 61 of 68)	intron (NM_018156, intron 61 of 68)	-104054	NR_003025	677885	Hs.721005	NR_003025		SNORA59A	ACA59	small nucleolar RNA, H/ACA box 59A	snoRNA
chr1	168062425	168062594	+	intron (NM_001267609, intron 4 of 6)	intron (NM_001267609, intron 4 of 6)	43165	NM_001267612	23432	Hs.271809	NM_007369	ENSG00000143147	GPR161	RE2	G protein-coupled receptor 161	protein-coding
chr1	222595858	222596027	+	Intergenic	MER1A|DNA|hAT-Charlie	125502	NM_024746	79802	Hs.665660	NM_024746	ENSG00000143512	HHIPL2	KIAA1822L	HHIP-like 2	protein-coding
chr1	162622195	162622364	+	intron (NM_006182, intron 1 of 17)	intron (NM_006182, intron 1 of 17)	20051	NM_001014796	4921	Hs.593833	NM_001014796	ENSG00000162733	DDR2	MIG20a|NTRKR3|TKT|TYRO10	discoidin domain receptor tyrosine kinase 2	protein-coding
chr1	65595694	65595863	+	Intergenic	AluJb|SINE|Alu	-17454	NM_203464	205	Hs.10862	NM_001005353	ENSG00000162433	AK4	AK3|AK3L1|AK3L2	adenylate kinase 4	protein-coding
chr1	12774851	12775020	+	Intergenic	MER20|DNA|hAT-Charlie	-1183	NM_001103170	126767	Hs.464705	NM_001103169	ENSG00000188984	AADACL3	-	arylacetamide deacetylase-like 3	protein-coding
chr1	157982049	157982218	+	intron (NM_018240, intron 1 of 14)	MIR|SINE|MIR	19070	NM_018240	55243	Hs.657006	NM_018240	ENSG00000183853	KIRREL	NEPH1	kin of IRRE like (Drosophila)	protein-coding
chr1	165303302	165303471	+	intron (NM_177398, intron 3 of 8)	intron (NM_177398, intron 3 of 8)	22092	NM_001174069	4009	Hs.667312	NM_001033507	ENSG00000162761	LMX1A	LMX1|LMX1.1	LIM homeobox transcription factor 1, alpha	protein-coding
chr1	54360553	54360722	+	intron (NM_001039715, intron 1 of 2)	L2c|LINE|L2	776	NM_213593	1733	Hs.251415	NM_000792	ENSG00000211452	DIO1	5DI|TXDI1	deiodinase, iodothyronine, type I	protein-coding
chr1	159829226	159829395	+	intron (NM_001013661, intron 1 of 6)	(TG)n|Simple_repeat|Simple_repeat	3137	NM_001013661	391123	Hs.647718	NM_001013661	ENSG00000243284	VSIG8	-	V-set and immunoglobulin domain containing 8	protein-coding
chr1	27070936	27071105	+	intron (NM_006015, intron 4 of 19)	intron (NM_006015, intron 4 of 19)	-43434	NM_017837	55650	Hs.732254	NM_001202554	ENSG00000060642	PIGV	GPI-MT-II|HPMRS1|PIG-V	phosphatidylinositol glycan anchor biosynthesis, class V	protein-coding
chr1	233085518	233085687	+	promoter-TSS (NM_032324)	promoter-TSS (NM_032324)	-768	NM_032324	84284	Hs.642715	NM_032324	ENSG00000135778	NTPCR	C1orf57|HCR-NTPase|RP4-678E16.2	nucleoside-triphosphatase, cancer-related	protein-coding
chr1	203261173	203261342	+	Intergenic	Intergenic	13196	NR_034151	730227	Hs.293928	NR_034150		LOC730227	-	uncharacterized LOC730227	miscRNA
chr1	211732550	211732719	+	Intergenic	Intergenic	19465	NM_021194	7779	Hs.741489	NM_021194	ENSG00000170385	SLC30A1	ZNT1|ZRC1	solute carrier family 30 (zinc transporter), member 1	protein-coding
chr1	234598771	234598940	+	intron (NM_005646, intron 6 of 29)	intron (NM_005646, intron 6 of 29)	15994	NM_005646	6894	Hs.498115	NM_005646	ENSG00000059588	TARBP1	TRM3|TRP-185|TRP185	TAR (HIV-1) RNA binding protein 1	protein-coding
chr1	120149556	120149725	+	Intergenic	Intergenic	-7726	NR_036540	644242	Hs.515383	NR_036540		LINC00622	-	long intergenic non-protein coding RNA 622	miscRNA
chr1	27649410	27649579	+	promoter-TSS (NR_033926)	promoter-TSS (NR_033926)	858	NR_037580	84065	Hs.469171	NM_032125	ENSG00000186501	TMEM222	C1orf160	transmembrane protein 222	protein-coding
chr1	229356273	229356442	+	Intergenic	(CACCAT)n|Simple_repeat|Simple_repeat	-50522	NM_004578	5867	Hs.296169	NM_004578	ENSG00000168118	RAB4A	HRES-1/RAB4|RAB4	RAB4A, member RAS oncogene family	protein-coding
chr1	87624966	87625135	+	intron (NR_026989, intron 2 of 2)	LTR16A|LTR|ERVL	27441	NR_026985	339524	Hs.306423	NM_207357		LOC339524	-	uncharacterized LOC339524	miscRNA
chr1	154927509	154927678	+	intron (NM_020524, intron 1 of 10)	intron (NM_020524, intron 1 of 10)	974	NM_020524	57326	Hs.505806	NM_020524	ENSG00000163346	PBXIP1	HPIP	pre-B-cell leukemia homeobox interacting protein 1	protein-coding
chr1	110847864	110848033	+	intron (NR_036595, intron 2 of 3)	intron (NR_036595, intron 2 of 3)	33845	NR_036595	440600	Hs.649375	NR_036595		LOC440600	-	uncharacterized LOC440600	miscRNA
chr1	152431038	152431207	+	Intergenic	Intergenic	-44372	NM_016190	49860	Hs.242057	NM_016190	ENSG00000143536	CRNN	C1orf10|DRC1|PDRC1|SEP53	cornulin	protein-coding
chr1	200028622	200028791	+	intron (NM_003822, intron 4 of 6)	intron (NM_003822, intron 4 of 6)	31936	NM_205860	2494	Hs.33446	NM_003822	ENSG00000116833	NR5A2	B1F|B1F2|CPF|FTF|FTZ-F1|FTZ-F1beta|LRH-1|LRH1|hB1F-2	nuclear receptor subfamily 5, group A, member 2	protein-coding
chr1	17330410	17330579	+	intron (NM_022089, intron 6 of 28)	MIR|SINE|MIR	7929	NM_022089	23400	Hs.128866	NM_001141973	ENSG00000159363	ATP13A2	CLN12|HSA9947|KRPPD|PARK9	ATPase type 13A2	protein-coding
chr1	226110286	226110455	+	intron (NM_013328, intron 2 of 6)	intron (NM_013328, intron 2 of 6)	1595	NM_013328	29920	Hs.654718	NM_013328	ENSG00000143811	PYCR2	P5CR2	pyrroline-5-carboxylate reductase family, member 2	protein-coding
chr1	207301419	207301588	+	intron (NM_000715, intron 7 of 11)	intron (NM_000715, intron 7 of 11)	23896	NM_000715	722	Hs.1012	NM_000715	ENSG00000123838	C4BPA	C4BP|PRP	complement component 4 binding protein, alpha	protein-coding
chr1	145830631	145830800	+	Intergenic	Intergenic	-3612	NR_036541	653519	Hs.559115	NM_001097612	ENSG00000117262	GPR89A	GPR89B|UNQ192	G protein-coupled receptor 89A	protein-coding
chr1	121402036	121402205	+	Intergenic	ALR/Alpha|Satellite|centr	141210	NR_003955	647121	Hs.697682	NR_003955		EMBP1	-	embigin pseudogene 1	pseudo
chr1	231283098	231283267	+	Intergenic	MER54B|LTR|ERVL	-15492	NM_001004342	440730	Hs.655089	NM_001004342	ENSG00000119283	TRIM67	TNL	tripartite motif containing 67	protein-coding
chr1	7652948	7653117	+	intron (NM_015215, intron 6 of 22)	MIRb|SINE|MIR	-178297	NM_004781	9341	Hs.66708	NM_004781	ENSG00000049245	VAMP3	CEB	vesicle-associated membrane protein 3 (cellubrevin)	protein-coding
chr1	25950642	25950811	+	intron (NM_020379, intron 1 of 11)	intron (NM_020379, intron 1 of 11)	6767	NM_020379	57134	Hs.197043	NM_020379	ENSG00000117643	MAN1C1	HMIC|MAN1A3|MAN1C|pp6318	mannosidase, alpha, class 1C, member 1	protein-coding
chr1	118749149	118749318	+	Intergenic	Intergenic	-21385	NM_206996	200162	Hs.528821	NM_206996	ENSG00000155761	SPAG17	PF6|RP4-776P7.2	sperm associated antigen 17	protein-coding
chr1	19269950	19270119	+	intron (NM_001136265, intron 1 of 8)	intron (NM_001136265, intron 1 of 8)	12792	NM_001136265	126917	Hs.466625	NM_001136265	ENSG00000169991	IFFO2	-	intermediate filament family orphan 2	protein-coding
chr1	165983785	165983954	+	Intergenic	HERV16-int|LTR|ERVL	106711	NR_037431	100500832		NR_037431		MIR3658	-	microRNA 3658	miscRNA
chr1	21880142	21880311	+	intron (NM_001127501, intron 1 of 10)	intron (NM_001127501, intron 1 of 10)	44368	NM_001177520	249	Hs.75431	NM_000478	ENSG00000162551	ALPL	AP-TNAP|APTNAP|HOPS|TNAP|TNSALP	alkaline phosphatase, liver/bone/kidney	protein-coding
chr1	170964191	170964360	+	intron (NM_001163629, intron 12 of 21)	intron (NM_001163629, intron 12 of 21)	59639	NM_025063	80133	Hs.591489	NM_001163629	ENSG00000117501	C1orf129	ARMC11	chromosome 1 open reading frame 129	protein-coding
chr1	153410457	153410626	+	intron (NM_001045479, intron 2 of 2)	intron (NM_001045479, intron 2 of 2)	1962	NM_001045479	645922	Hs.647713	NM_001045479	ENSG00000197364	S100A7L2	S100a7b	S100 calcium binding protein A7-like 2	protein-coding
chr1	15415414	15415583	+	intron (NM_201628, intron 8 of 14)	(CA)n|Simple_repeat|Simple_repeat	63462	NR_027136	200197	Hs.531424	NM_182534		C1orf126	RP1-21O18.2	chromosome 1 open reading frame 126	miscRNA
chr1	230697487	230697656	+	Intergenic	Intergenic	-80631	NM_007357	22796	Hs.211800	NM_001145036	ENSG00000135775	COG2	LDLC	component of oligomeric golgi complex 2	protein-coding
chr1	27843081	27843250	+	Intergenic	L2c|LINE|L2	-26487	NM_001201404	10163	Hs.469244	NM_001201404	ENSG00000158195	WASF2	IMD2|SCAR2|WASF4|WAVE2|dJ393P12.2	WAS protein family, member 2	protein-coding
chr1	32363434	32363603	+	Intergenic	Intergenic	21741	NM_001195100	8073	Hs.713025	NM_001195100	ENSG00000184007	PTP4A2	HH13|HH7-2|HU-PP-1|OV-1|PRL-2|PRL2|PTP4A|PTPCAAX2|ptp-IV1a|ptp-IV1b	protein tyrosine phosphatase type IVA, member 2	protein-coding
chr1	18642000	18642169	+	intron (NM_032880, intron 3 of 9)	(TGGA)n|Simple_repeat|Simple_repeat	-165340	NM_152375	127707	Hs.710799	NM_152375	ENSG00000179023	KLHDC7A	RP11-422P22.2	kelch domain containing 7A	protein-coding
chr1	156689803	156689972	+	Intergenic	Intergenic	7818	NM_030980	81875	Hs.301904	NM_030980	ENSG00000143319	ISG20L2	-	interferon stimulated exonuclease gene 20kDa-like 2	protein-coding
chr1	28439259	28439428	+	Intergenic	Intergenic	-24195	NM_001990	2140	Hs.185774	NM_001990	ENSG00000158161	EYA3	-	eyes absent homolog 3 (Drosophila)	protein-coding
chr1	115742270	115742439	+	Intergenic	Intergenic	-110233	NM_005725	10100	Hs.310458	NM_005725	ENSG00000134198	TSPAN2	NET3|TSN2|TSPAN-2	tetraspanin 2	protein-coding
chr1	43308015	43308184	+	intron (NM_001017922, intron 11 of 11)	intron (NM_001017922, intron 11 of 11)	-4145	NM_001242739	51058	Hs.742422	NM_001242739	ENSG00000164011	ZNF691	Zfp691	zinc finger protein 691	protein-coding
chr1	150784561	150784730	+	intron (NM_001197325, intron 20 of 20)	intron (NM_001197325, intron 20 of 20)	-3728	NM_000396	1513	Hs.632466	NM_000396	ENSG00000143387	CTSK	CTS02|CTSO|CTSO1|CTSO2|PKND|PYCD	cathepsin K	protein-coding
chr1	77499286	77499455	+	intron (NM_030965, intron 2 of 4)	L2b|LINE|L2	166184	NM_030965	81849	Hs.303609	NM_030965	ENSG00000117069	ST6GALNAC5	SIAT7E|ST6GalNAcV	ST6 (alpha-N-acetyl-neuraminyl-2,3-beta-galactosyl-1,3)-N-acetylgalactosaminide alpha-2,6-sialyltransferase 5	protein-coding
chr1	120213587	120213756	+	Intergenic	MER54A|LTR|ERVL	-23281	NM_001080470	90874	Hs.381105	NM_001080470	ENSG00000143067	ZNF697	-	zinc finger protein 697	protein-coding
chr1	31296652	31296821	+	Intergenic	Intergenic	-66053	NM_006762	7805	Hs.371021	NM_006762	ENSG00000162511	LAPTM5	CLAST6	lysosomal protein transmembrane 5	protein-coding
chr1	167142884	167143053	+	Intergenic	Intergenic	-47098	NM_001198786	5451	Hs.283402	NM_001198783	ENSG00000143190	POU2F1	OCT1|OTF1|oct-1B	POU class 2 homeobox 1	protein-coding
chr1	31288043	31288212	+	Intergenic	L2a|LINE|L2	-57444	NM_006762	7805	Hs.371021	NM_006762	ENSG00000162511	LAPTM5	CLAST6	lysosomal protein transmembrane 5	protein-coding
chr1	160646810	160646979	+	Intergenic	Intergenic	-29813	NM_003037	6504	Hs.523660	NM_003037	ENSG00000117090	SLAMF1	CD150|CDw150|SLAM	signaling lymphocytic activation molecule family member 1	protein-coding
chr1	145741849	145742018	+	intron (NM_001201325, intron 1 of 8)	intron (NM_001201325, intron 1 of 8)	14267	NM_001201326	5174	Hs.732345	NM_001201325	ENSG00000174827	PDZK1	CAP70|CLAMP|NHERF-3|NHERF3|PDZD1	PDZ domain containing 1	protein-coding
chr1	235797348	235797517	+	intron (NM_001098721, intron 1 of 3)	intron (NM_001098721, intron 1 of 3)	15861	NM_001098722	2786	Hs.159711	NM_001098721	ENSG00000168243	GNG4	-	guanine nucleotide binding protein (G protein), gamma 4	protein-coding
chr1	153683595	153683764	+	Intergenic	LTR9|LTR|ERV1	-16888	NM_023015	65123	Hs.516522	NM_023015	ENSG00000143624	INTS3	C1orf193|C1orf60|INT3|SOSS-A	integrator complex subunit 3	protein-coding
chr1	43471129	43471298	+	Intergenic	Intergenic	-46366	NM_006516	6513	Hs.473721	NM_006516	ENSG00000117394	SLC2A1	DYT17|DYT18|GLUT|GLUT1|GLUT1DS|PED	solute carrier family 2 (facilitated glucose transporter), member 1	protein-coding
chr1	22429767	22429936	+	Intergenic	MIRc|SINE|MIR	39668	NM_030761	54361	Hs.25766	NM_030761	ENSG00000162552	WNT4	SERKAL|WNT-4	wingless-type MMTV integration site family, member 4	protein-coding
chr1	234794223	234794392	+	Intergenic	Intergenic	29250	NR_033927	100302691	Hs.209162	NR_033927		LINC00184	HANC|NCRNA00184	long intergenic non-protein coding RNA 184	miscRNA
chr1	26907379	26907548	+	Intergenic	L3|LINE|CR1	26430	NR_031740	100302190		NR_031740		MIR1976	hsa-mir-1976	microRNA 1976	miscRNA
chr1	158340832	158341001	+	Intergenic	L1MA4A|LINE|L1	17430	NM_001042587	913	Hs.249217	NM_001042583	ENSG00000158488	CD1E	CD1A|R2	CD1e molecule	protein-coding
chr1	48085586	48085755	+	Intergenic	L2a|LINE|L2	183981	NM_004474	2306	Hs.166188	NM_004474	ENSG00000186564	FOXD2	FKHL17|FREAC-9|FREAC9	forkhead box D2	protein-coding
chr1	172672922	172673091	+	Intergenic	Intergenic	44821	NM_000639	356	Hs.2007	NM_000639	ENSG00000117560	FASLG	ALPS1B|APT1LG1|CD178|CD95-L|CD95L|FASL|TNFSF6	Fas ligand (TNF superfamily, member 6)	protein-coding
chr1	112567636	112567805	+	Intergenic	Intergenic	34530	NM_001270945	643355	Hs.279714	XR_110489		LOC643355	-	uncharacterized LOC643355	protein-coding
chr1	9104892	9105061	+	intron (NM_003039, intron 4 of 11)	intron (NM_003039, intron 4 of 11)	-18572	NM_207420	155184	Hs.531239	NM_207420	ENSG00000197241	SLC2A7	GLUT7	solute carrier family 2 (facilitated glucose transporter), member 7	protein-coding
chr1	173187233	173187402	+	Intergenic	Intergenic	-10846	NM_003326	7292	Hs.181097	NM_003326	ENSG00000117586	TNFSF4	CD134L|CD252|GP34|OX-40L|OX4OL|TXGP1	tumor necrosis factor (ligand) superfamily, member 4	protein-coding
chr1	120077186	120077355	+	Intergenic	Intergenic	27444	NM_000862	3283	Hs.364941	NM_000862	ENSG00000203857	HSD3B1	3BETAHSD|HSD3B|HSDB3|HSDB3A|I|SDR11E1	hydroxy-delta-5-steroid dehydrogenase, 3 beta- and steroid delta-isomerase 1	protein-coding
chr1	153485864	153486033	+	Intergenic	Intergenic	22769	NM_014624	6277	Hs.275243	NM_014624	ENSG00000197956	S100A6	2A9|5B10|CABP|CACY|PRA	S100 calcium binding protein A6	protein-coding
chr1	30589454	30589623	+	Intergenic	MIR3|SINE|MIR	-602081	NR_034182	100129196	Hs.659751	NR_034182		MATN1-AS1	-	MATN1 antisense RNA 1	miscRNA
chr1	241816172	241816341	+	intron (NM_144625, intron 1 of 26)	intron (NM_144625, intron 1 of 26)	676	NM_144625	128025	Hs.97527	NM_144625	ENSG00000162843	WDR64	-	WD repeat domain 64	protein-coding
chr1	4320892	4321061	+	Intergenic	MSTA|LTR|ERVL-MaLR	-151135	NR_027088	284661	Hs.278112	NR_027088		LOC284661	-	uncharacterized LOC284661	miscRNA
chr1	151967677	151967846	+	Intergenic	Intergenic	-1047	NM_002966	6281	Hs.143873	NM_002966	ENSG00000197747	S100A10	42C|ANX2L|ANX2LG|CAL1L|CLP11|Ca[1]|GP11|P11|p10	S100 calcium binding protein A10	protein-coding
chr1	32366348	32366517	+	Intergenic	Intergenic	18827	NM_001195100	8073	Hs.713025	NM_001195100	ENSG00000184007	PTP4A2	HH13|HH7-2|HU-PP-1|OV-1|PRL-2|PRL2|PTP4A|PTPCAAX2|ptp-IV1a|ptp-IV1b	protein tyrosine phosphatase type IVA, member 2	protein-coding
chr1	18610711	18610880	+	intron (NM_032880, intron 2 of 9)	intron (NM_032880, intron 2 of 9)	176555	NM_032880	84966	Hs.212511	NM_032880	ENSG00000117154	IGSF21	-	immunoglobin superfamily, member 21	protein-coding
chr1	90865568	90865737	+	Intergenic	L1M2|LINE|L1	317142	NM_020063	343472	Hs.451956	NM_020063	ENSG00000143032	BARHL2	-	BarH-like homeobox 2	protein-coding
chr1	29041603	29041772	+	3' UTR (NM_024482, exon 10 of 10)	3' UTR (NM_024482, exon 10 of 10)	-21446	NM_001173128	51441	Hs.532286	NM_001172828	ENSG00000198492	YTHDF2	HGRG8|NY-REN-2	YTH domain family, member 2	protein-coding
chr1	166633557	166633726	+	Intergenic	Intergenic	60488	NR_002925	116123	Hs.348539	NR_002925		FMO9P	-	flavin containing monooxygenase 9 pseudogene	pseudo
chr1	14694680	14694849	+	Intergenic	Intergenic	-230449	NM_015209	23254	Hs.368823	NM_001017999	ENSG00000189337	KAZN	KAZ	kazrin, periplakin interacting protein	protein-coding
chr1	206911750	206911919	+	Intergenic	Intergenic	34005	NM_000572	3586	Hs.193717	NM_000572	ENSG00000136634	IL10	CSIF|GVHDS|IL-10|IL10A|TGIF	interleukin 10	protein-coding
chr1	198318849	198319018	+	Intergenic	MLT1A|LTR|ERVL-MaLR	191142	NM_133262	127124	Hs.127743	NM_133262	ENSG00000151418	ATP6V1G3	ATP6G3|Vma10	ATPase, H+ transporting, lysosomal 13kDa, V1 subunit G3	protein-coding
chr1	19185145	19185314	+	intron (NM_152232, intron 1 of 5)	intron (NM_152232, intron 1 of 5)	926	NM_152232	80834	Hs.553548	NM_152232	ENSG00000179002	TAS1R2	GPR71|T1R2|TR2	taste receptor, type 1, member 2	protein-coding
chr1	119547443	119547612	+	Intergenic	Intergenic	-15348	NM_152380	6913	Hs.146196	NM_152380	ENSG00000092607	TBX15	TBX14	T-box 15	protein-coding
chr1	168421341	168421510	+	Intergenic	L2a|LINE|L2	-29531	NR_037851	100505918	Hs.568494	NR_037851		LOC100505918	-	uncharacterized LOC100505918	miscRNA
chr1	206970101	206970270	+	Intergenic	Intergenic	-2030	NM_153758	29949	Hs.661017	NM_013371	ENSG00000142224	IL19	IL-10C|MDA1|NG.1|ZMDA1	interleukin 19	protein-coding
chr1	162703021	162703190	+	intron (NM_006182, intron 3 of 17)	intron (NM_006182, intron 3 of 17)	-57391	NM_016371	51478	Hs.492925	NM_016371	ENSG00000132196	HSD17B7	PRAP|SDR37C1	hydroxysteroid (17-beta) dehydrogenase 7	protein-coding
chr1	233161108	233161277	+	intron (NM_014801, intron 25 of 33)	intron (NM_014801, intron 25 of 33)	74822	NM_032324	84284	Hs.642715	NM_032324	ENSG00000135778	NTPCR	C1orf57|HCR-NTPase|RP4-678E16.2	nucleoside-triphosphatase, cancer-related	protein-coding
chr1	110650759	110650928	+	Intergenic	Intergenic	-4219	NM_203412	164153	Hs.374027	NM_203412	ENSG00000186150	UBL4B	-	ubiquitin-like 4B	protein-coding
chr1	221613413	221613582	+	Intergenic	Intergenic	-103859	NR_024236	400804	Hs.722626	NR_024236		C1orf140	-	uncharacterized LOC400804	miscRNA
chr1	18301234	18301403	+	Intergenic	Intergenic	-132922	NM_032880	84966	Hs.212511	NM_032880	ENSG00000117154	IGSF21	-	immunoglobin superfamily, member 21	protein-coding
chr1	151611413	151611582	+	exon (NM_030918, exon 2 of 12)	exon (NM_030918, exon 2 of 12)	26835	NM_030918	81609	Hs.192326	NM_030918	ENSG00000143376	SNX27	MRT1|MY014	sorting nexin family member 27	protein-coding
chr1	88825643	88825812	+	Intergenic	Intergenic	-324195	NM_006256	5586	Hs.440833	NM_006256	ENSG00000065243	PKN2	PAK2|PRK2|PRKCL2|PRO2042|Pak-2	protein kinase N2	protein-coding
chr1	60197666	60197835	+	intron (NM_001113411, intron 15 of 16)	MIRb|SINE|MIR	1218	NR_039861	100616409		NR_039861		MIR4711	-	microRNA 4711	miscRNA
chr1	59320717	59320886	+	intron (NR_034014, intron 1 of 3)	MIRb|SINE|MIR	69978	NR_034015	100131060	Hs.680604	NR_034014		LOC100131060	-	uncharacterized LOC100131060	miscRNA
chr1	200022988	200023157	+	intron (NM_003822, intron 4 of 6)	intron (NM_003822, intron 4 of 6)	26302	NM_205860	2494	Hs.33446	NM_003822	ENSG00000116833	NR5A2	B1F|B1F2|CPF|FTF|FTZ-F1|FTZ-F1beta|LRH-1|LRH1|hB1F-2	nuclear receptor subfamily 5, group A, member 2	protein-coding
chr1	156463814	156463983	+	intron (NM_005920, intron 1 of 11)	intron (NM_005920, intron 1 of 11)	6631	NM_005920	4209	Hs.314327	NM_005920	ENSG00000116604	MEF2D	-	myocyte enhancer factor 2D	protein-coding
chr1	18201678	18201847	+	Intergenic	Intergenic	119954	NM_030812	81569	Hs.2149	NM_030812	ENSG00000117148	ACTL8	CT57	actin-like 8	protein-coding
chr1	154947550	154947719	+	promoter-TSS (NM_001130041)	promoter-TSS (NM_001130041)	516	NM_001826	1163	Hs.374378	NM_001826	ENSG00000173207	CKS1B	CKS1|PNAS-16|PNAS-18|ckshs1	CDC28 protein kinase regulatory subunit 1B	protein-coding
chr1	204266538	204266707	+	intron (NM_014935, intron 1 of 22)	MIR|SINE|MIR	62435	NM_014935	22874	Hs.253146	NM_138480	ENSG00000143850	PLEKHA6	PEPP-3|PEPP3	pleckstrin homology domain containing, family A member 6	protein-coding
chr1	203277833	203278002	+	3' UTR (NM_006763, exon 2 of 2)	3' UTR (NM_006763, exon 2 of 2)	3253	NM_006763	7832	Hs.519162	NM_006763	ENSG00000159388	BTG2	PC3|TIS21	BTG family, member 2	protein-coding
chr1	243036343	243036512	+	Intergenic	Intergenic	228619	NR_029401	731275	Hs.722350	NR_029401		LOC731275	-	uncharacterized LOC731275	miscRNA
chr1	94725611	94725780	+	Intergenic	Intergenic	-22388	NM_004815	9411	Hs.483238	NM_004815	ENSG00000137962	ARHGAP29	PARG1|RP11-255E17.1	Rho GTPase activating protein 29	protein-coding
chr1	154381149	154381318	+	intron (NM_001206866, intron 1 of 6)	intron (NM_001206866, intron 1 of 6)	3564	NM_181359	3570	Hs.135087	NM_000565	ENSG00000160712	IL6R	CD126|IL-6R-1|IL-6RA|IL6Q|IL6RA|IL6RQ|gp80	interleukin 6 receptor	protein-coding
chr1	33007308	33007477	+	intron (NM_001040441, intron 1 of 4)	MLT1A1|LTR|ERVL-MaLR	2620	NM_001040441	653121	Hs.546479	NM_144621	ENSG00000160062	ZBTB8A	BOZF1|ZBTB8|ZNF916A	zinc finger and BTB domain containing 8A	protein-coding
chr1	20897046	20897215	+	Intergenic	MIR|SINE|MIR	18198	NM_207334	163933	Hs.429179	NM_207334	ENSG00000183114	FAM43B	-	family with sequence similarity 43, member B	protein-coding
chr1	165628758	165628927	+	Intergenic	MLT1D|LTR|ERVL-MaLR	28732	NM_004528	4259	Hs.732686	NM_004528	ENSG00000143198	MGST3	GST-III	microsomal glutathione S-transferase 3	protein-coding
chr1	95123722	95123891	+	Intergenic	Intergenic	-116393	NM_001993	2152	Hs.62192	NM_001178096	ENSG00000117525	F3	CD142|TF|TFA	coagulation factor III (thromboplastin, tissue factor)	protein-coding
chr1	208005232	208005401	+	Intergenic	Intergenic	13592	NR_026817	148696	Hs.125511	NR_026817		LOC148696	-	uncharacterized LOC148696	miscRNA
chr1	152392295	152392464	+	Intergenic	Intergenic	-5629	NM_016190	49860	Hs.242057	NM_016190	ENSG00000143536	CRNN	C1orf10|DRC1|PDRC1|SEP53	cornulin	protein-coding
chr1	167140937	167141106	+	Intergenic	MLT2B3|LTR|ERVL	-49045	NM_001198786	5451	Hs.283402	NM_001198783	ENSG00000143190	POU2F1	OCT1|OTF1|oct-1B	POU class 2 homeobox 1	protein-coding
chr1	160884006	160884175	+	Intergenic	MER57B1|LTR|ERV1	-29130	NM_017625	55600	Hs.50813	NM_017625	ENSG00000179914	ITLN1	HL-1|HL1|INTL|ITLN|LFR|hIntL|omentin	intelectin 1 (galactofuranose binding)	protein-coding
chr1	8292729	8292898	+	Intergenic	MIR|SINE|MIR	-91577	NM_001080397	50651	Hs.463036	NM_001080397	ENSG00000162426	SLC45A1	DNB5	solute carrier family 45, member 1	protein-coding
chr1	152700468	152700637	+	Intergenic	Intergenic	8554	NM_001024679	100129271	Hs.601077	NM_001024679	ENSG00000198854	C1orf68	LEP7|XP32	chromosome 1 open reading frame 68	protein-coding
chr1	171763289	171763458	+	intron (NM_001007239, intron 6 of 7)	intron (NM_001007239, intron 6 of 7)	12612	NM_001007239	51603	Hs.494705	NM_001007239	ENSG00000010165	METTL13	5630401D24Rik|KIAA0859|feat	methyltransferase like 13	protein-coding
chr1	43511556	43511725	+	Intergenic	ERV3-16A3_I-int|LTR|ERVL	-86793	NM_006516	6513	Hs.473721	NM_006516	ENSG00000117394	SLC2A1	DYT17|DYT18|GLUT|GLUT1|GLUT1DS|PED	solute carrier family 2 (facilitated glucose transporter), member 1	protein-coding
chr1	24593438	24593607	+	Intergenic	Intergenic	-52290	NM_198173	57822	Hs.657920	NM_001195010	ENSG00000158055	GRHL3	SOM|TFCP2L4	grainyhead-like 3 (Drosophila)	protein-coding
chr1	31278633	31278802	+	Intergenic	MIR|SINE|MIR	-48034	NM_006762	7805	Hs.371021	NM_006762	ENSG00000162511	LAPTM5	CLAST6	lysosomal protein transmembrane 5	protein-coding
chr1	151201056	151201225	+	intron (NM_001135636, intron 3 of 13)	intron (NM_001135636, intron 3 of 13)	-26057	NM_002810	5710	Hs.505059	NM_002810	ENSG00000159352	PSMD4	AF|AF-1|ASF|MCB1|Rpn10|S5A|pUB-R5	proteasome (prosome, macropain) 26S subunit, non-ATPase, 4	protein-coding
chr1	151728354	151728523	+	Intergenic	ERV3-16A3_I-int|LTR|ERVL	-7007	NM_001134939	51686	Hs.713789	NM_001134939	ENSG00000143450	OAZ3	AZ3|OAZ-t|TISP15	ornithine decarboxylase antizyme 3	protein-coding
chr1	85988459	85988628	+	intron (NM_001134445, intron 1 of 6)	intron (NM_001134445, intron 1 of 6)	55503	NM_001134445	23576	Hs.731520	NM_001134445	ENSG00000153904	DDAH1	DDAH	dimethylarginine dimethylaminohydrolase 1	protein-coding
chr1	9827039	9827208	+	intron (NM_001009566, intron 2 of 18)	MIRc|SINE|MIR	57427	NM_001009566	22883	Hs.29665	NM_001009566	ENSG00000171603	CLSTN1	ALC-ALPHA|CDHR12|CSTN1|PIK3CD|XB31alpha|alcalpha1|alcalpha2	calsyntenin 1	protein-coding
chr1	94535603	94535772	+	intron (NM_000350, intron 11 of 49)	MamRep1894|DNA|hAT	51018	NM_000350	24	Hs.416707	NM_000350	ENSG00000198691	ABCA4	ABC10|ABCR|ARMD2|CORD3|FFM|RMP|RP19|STGD|STGD1	ATP-binding cassette, sub-family A (ABC1), member 4	protein-coding
chr1	8724312	8724481	+	intron (NM_001042681, intron 1 of 22)	L2b|LINE|L2	153303	NM_012102	473	Hs.463041	NM_001042681	ENSG00000142599	RERE	ARG|ARP|ATN1L|DNB1	arginine-glutamic acid dipeptide (RE) repeats	protein-coding
chr1	7325924	7326093	+	intron (NM_015215, intron 5 of 22)	intron (NM_015215, intron 5 of 22)	480624	NR_038934	23261	Hs.671020	NM_001195563	ENSG00000171735	CAMTA1	CANPMR	calmodulin binding transcription activator 1	protein-coding
chr1	53126631	53126800	+	Intergenic	L2c|LINE|L2	27649	NM_001042693	348378	Hs.424589	NM_182621	ENSG00000182183	FAM159A	PRO7171|WWLS2783	family with sequence similarity 159, member A	protein-coding
chr1	108035024	108035193	+	Intergenic	MLT1G|LTR|ERVL-MaLR	196018	NM_001079874	10451	Hs.267659	NM_001079874	ENSG00000134215	VAV3	-	vav 3 guanine nucleotide exchange factor	protein-coding
chr1	23964885	23965054	+	intron (NR_027042, intron 4 of 6)	MIR|SINE|MIR	11145	NR_027042	259283	Hs.523369	NR_027042		MDS2	-	myelodysplastic syndrome 2 translocation associated	miscRNA
chr1	32409545	32409714	+	Intergenic	MIRb|SINE|MIR	-5641	NM_080391	8073	Hs.713025	NM_001195100	ENSG00000184007	PTP4A2	HH13|HH7-2|HU-PP-1|OV-1|PRL-2|PRL2|PTP4A|PTPCAAX2|ptp-IV1a|ptp-IV1b	protein tyrosine phosphatase type IVA, member 2	protein-coding
chr1	55998418	55998587	+	Intergenic	Intergenic	307188	NR_039618	100616272		NR_039618		MIR4422	-	microRNA 4422	miscRNA
chr1	245857509	245857678	+	intron (NM_018012, intron 12 of 14)	intron (NM_018012, intron 12 of 14)	539306	NM_018012	55083	Hs.368096	NM_018012	ENSG00000162849	KIF26B	-	kinesin family member 26B	protein-coding
chr1	32048524	32048693	+	intron (NM_001204414, intron 3 of 10)	L2a|LINE|L2	4862	NM_001204415	64129	Hs.199368	NM_001204414	ENSG00000142910	TINAGL1	ARG1|LCN7|LIECG3|TINAGRP	tubulointerstitial nephritis antigen-like 1	protein-coding
chr1	226741922	226742091	+	intron (NM_001003665, intron 1 of 3)	MLT1I|LTR|ERVL-MaLR	5505	NM_001003665	375057	Hs.116827	NM_001003665	ENSG00000203685	C1orf95	-	chromosome 1 open reading frame 95	protein-coding
chr1	94245417	94245586	+	intron (NM_001261408, intron 2 of 13)	intron (NM_001261408, intron 2 of 13)	-66887	NR_030621	100126348		NR_030621		MIR760	MIRN760|hsa-mir-760	microRNA 760	miscRNA
chr1	145541903	145542072	+	intron (NM_003637, intron 29 of 29)	intron (NM_003637, intron 29 of 29)	-7222	NM_144698	148741	Hs.710624	NM_144698	ENSG00000198483	ANKRD35	-	ankyrin repeat domain 35	protein-coding
chr1	14113275	14113444	+	3' UTR (NM_015866, exon 9 of 9)	3' UTR (NM_015866, exon 9 of 9)	37483	NM_001007257	7799	Hs.371823	NM_001007257	ENSG00000116731	PRDM2	HUMHOXY1|KMT8|MTB-ZF|RIZ|RIZ1|RIZ2	PR domain containing 2, with ZNF domain	protein-coding
chr1	165927029	165927198	+	Intergenic	Intergenic	49955	NR_037431	100500832		NR_037431		MIR3658	-	microRNA 3658	miscRNA
chr1	222052877	222053046	+	Intergenic	Intergenic	-137445	NM_144729	11221	Hs.732301	NM_007207	ENSG00000143507	DUSP10	MKP-5|MKP5	dual specificity phosphatase 10	protein-coding
chr1	41312468	41312637	+	Intergenic	Intergenic	15466	NM_133467	163732	Hs.355820	NM_133467	ENSG00000179862	CITED4	-	Cbp/p300-interacting transactivator, with Glu/Asp-rich carboxy-terminal domain, 4	protein-coding
chr1	204026546	204026715	+	Intergenic	MLT1F1|LTR|ERVL-MaLR	-15616	NM_005686	9580	Hs.201671	NM_005686	ENSG00000143842	SOX13	ICA12|Sox-13	SRY (sex determining region Y)-box 13	protein-coding
chr1	17562454	17562623	+	intron (NM_013358, intron 11 of 15)	MIRb|SINE|MIR	-13055	NM_016233	51702	Hs.149195	NM_016233	ENSG00000142619	PADI3	PAD3|PDI3	peptidyl arginine deiminase, type III	protein-coding
chr1	82166403	82166572	+	Intergenic	Intergenic	-99595	NM_012302	23266	Hs.649282	NM_012302	ENSG00000117114	LPHN2	CIRL2|CL2|LEC1|LPHH1	latrophilin 2	protein-coding
chr1	158724646	158724815	+	exon (NM_001005184, exon 1 of 1)	exon (NM_001005184, exon 1 of 1)	124	NM_001005184	128371	Hs.553591	NM_001005184	ENSG00000180433	OR6K6	OR1-21	olfactory receptor, family 6, subfamily K, member 6	protein-coding
chr1	116172123	116172292	+	Intergenic	Intergenic	-12367	NM_001172411	81839	Hs.515130	NM_001172411	ENSG00000173218	VANGL1	KITENIN|LPP2|STB2|STBM2	vang-like 1 (van gogh, Drosophila)	protein-coding
chr1	110710135	110710304	+	intron (NM_001010898, intron 2 of 11)	MIR|SINE|MIR	17087	NM_001010898	388662	Hs.128382	NM_001010898	ENSG00000197106	SLC6A17	NTT4	solute carrier family 6, member 17	protein-coding
chr1	157001291	157001460	+	intron (NM_198236, intron 1 of 40)	intron (NM_198236, intron 1 of 40)	13787	NM_198236	9826	Hs.516954	NM_014784	ENSG00000132694	ARHGEF11	GTRAP48|PDZ-RHOGEF	Rho guanine nucleotide exchange factor (GEF) 11	protein-coding
chr1	151007365	151007534	+	3' UTR (NM_021222, exon 8 of 8)	3' UTR (NM_021222, exon 8 of 8)	-1580	NM_001159642	149428	Hs.591473	NM_001159642	ENSG00000163141	BNIPL	BNIP-S|BNIPL-1|BNIPL-2|BNIPL1|BNIPL2|BNIPS|PP753	BCL2/adenovirus E1B 19kD interacting protein like	protein-coding
chr1	26489011	26489180	+	TTS (NM_024869)	TTS (NM_024869)	3584	NM_024869	79927	Hs.694119	NM_024869	ENSG00000197245	FAM110D	GRRP1|RP11-96L14.5	family with sequence similarity 110, member D	protein-coding
chr1	12771836	12772005	+	Intergenic	HERVIP10F-int|LTR|ERV1	-4198	NM_001103170	126767	Hs.464705	NM_001103169	ENSG00000188984	AADACL3	-	arylacetamide deacetylase-like 3	protein-coding
chr1	224000885	224001054	+	intron (NM_001031685, intron 3 of 17)	intron (NM_001031685, intron 3 of 17)	32705	NM_001031685	7159	Hs.523968	NM_001031685	ENSG00000143514	TP53BP2	53BP2|ASPP2|BBP|P53BP2|PPP1R13A	tumor protein p53 binding protein, 2	protein-coding
chr1	38001887	38002056	+	3' UTR (NM_024700, exon 4 of 4)	3' UTR (NM_024700, exon 4 of 4)	17974	NM_024700	79753	Hs.47232	NM_024700	ENSG00000163877	SNIP1	PMRED	Smad nuclear interacting protein 1	protein-coding
chr1	15840094	15840263	+	intron (NM_032996, intron 2 of 8)	L2b|LINE|L2	10762	NM_001229	842	Hs.329502	NM_001229	ENSG00000132906	CASP9	APAF-3|APAF3|CASPASE-9c|ICE-LAP6|MCH6|PPP1R56	caspase 9, apoptosis-related cysteine peptidase	protein-coding
chr1	164680858	164681027	+	intron (NM_002585, intron 2 of 8)	intron (NM_002585, intron 2 of 8)	62936	NR_038072	100505795	Hs.661039	NR_038072		LOC100505795	-	uncharacterized LOC100505795	miscRNA
chr1	241131454	241131623	+	intron (NM_002924, intron 4 of 17)	intron (NM_002924, intron 4 of 17)	-164034	NR_036069	100422856		NR_036069		MIR3123	-	microRNA 3123	miscRNA
chr1	234878708	234878877	+	Intergenic	Intergenic	19003	NR_038856	100506810	Hs.586634	NR_038856		LOC100506810	-	uncharacterized LOC100506810	miscRNA
chr1	154970256	154970425	+	Intergenic	MIR3|SINE|MIR	4278	NM_018655	55891	Hs.272399	NM_018655	ENSG00000163352	LENEP	LEP503	lens epithelial protein	protein-coding
chr1	29580937	29581106	+	intron (NM_133178, intron 1 of 29)	intron (NM_133178, intron 1 of 29)	17993	NM_001195001	10076	Hs.19718	NM_001195001	ENSG00000060656	PTPRU	FMI|PCP-2|PTP|PTP-J|PTP-PI|PTP-RO|PTPPSI|PTPRO|PTPU2|R-PTP-PSI|R-PTP-U|hPTP-J	protein tyrosine phosphatase, receptor type, U	protein-coding
chr1	31229133	31229302	+	intron (NM_006762, intron 1 of 7)	intron (NM_006762, intron 1 of 7)	1466	NM_006762	7805	Hs.371021	NM_006762	ENSG00000162511	LAPTM5	CLAST6	lysosomal protein transmembrane 5	protein-coding
chr1	204272033	204272202	+	intron (NM_014935, intron 1 of 22)	intron (NM_014935, intron 1 of 22)	56940	NM_014935	22874	Hs.253146	NM_138480	ENSG00000143850	PLEKHA6	PEPP-3|PEPP3	pleckstrin homology domain containing, family A member 6	protein-coding
chr1	28641028	28641197	+	Intergenic	MIRb|SINE|MIR	-14401	NM_001127350	54797	Hs.479911	NM_001127350	ENSG00000130772	MED18	p28b	mediator complex subunit 18	protein-coding
chr1	15960668	15960837	+	intron (NM_032341, intron 4 of 9)	intron (NM_032341, intron 4 of 9)	16799	NM_032341	84301	Hs.718857	NM_032341	ENSG00000197312	DDI2	RP4-680D5.5	DNA-damage inducible 1 homolog 2 (S. cerevisiae)	protein-coding
chr1	211024672	211024841	+	intron (NM_172362, intron 7 of 10)	MIRc|SINE|MIR	282701	NM_002238	3756	Hs.553187	NM_002238	ENSG00000143473	KCNH1	EAG|EAG1|Kv10.1|h-eag	potassium voltage-gated channel, subfamily H (eag-related), member 1	protein-coding
chr1	154528627	154528796	+	intron (NM_017582, intron 1 of 12)	intron (NM_017582, intron 1 of 12)	2409	NM_017582	55585	Hs.607928	NM_017582	ENSG00000160714	UBE2Q1	GTAP|NICE-5|UBE2Q	ubiquitin-conjugating enzyme E2Q family member 1	protein-coding
chr1	204112024	204112193	+	intron (NM_018208, intron 3 of 7)	intron (NM_018208, intron 3 of 7)	9199	NM_018208	55224	Hs.497469	NM_018208	ENSG00000143845	ETNK2	EKI2|HMFT1716	ethanolamine kinase 2	protein-coding
chr1	93373063	93373232	+	intron (NM_001252270, intron 1 of 3)	AluJr|SINE|Alu	-30440	NM_001252271	388650	Hs.180946	NM_001006605	ENSG00000154511	FAM69A	-	family with sequence similarity 69, member A	protein-coding
chr1	160912754	160912923	+	Intergenic	MER20|DNA|hAT-Charlie	11751	NM_080878	142683	Hs.385631	NM_080878	ENSG00000158764	ITLN2	HL-2|HL2	intelectin 2	protein-coding
chr1	194618025	194618194	+	Intergenic	Intergenic	-1462366	NM_003783	8707	Hs.518834	NM_003783	ENSG00000162630	B3GALT2	BETA3GALT2|GLCT2|beta3Gal-T2	UDP-Gal:betaGlcNAc beta 1,3-galactosyltransferase, polypeptide 2	protein-coding
chr1	20794353	20794522	+	Intergenic	Intergenic	18291	NM_018584	55450	Hs.731383	NM_018584	ENSG00000162545	CAMK2N1	PRO1489|RP11-401M16.1	calcium/calmodulin-dependent protein kinase II inhibitor 1	protein-coding
chr1	119738316	119738485	+	Intergenic	Arthur1B|DNA|hAT-Tip100	-55105	NM_015836	10352	Hs.523506	NM_015836	ENSG00000116874	WARS2	TrpRS	tryptophanyl tRNA synthetase 2, mitochondrial	protein-coding
chr1	170592482	170592651	+	Intergenic	MLT1G|LTR|ERVL-MaLR	-40747	NM_006902	5396	Hs.283416	NM_006902	ENSG00000116132	PRRX1	AGOTC|PHOX1|PMX1|PRX-1|PRX1	paired related homeobox 1	protein-coding
chr1	22934938	22935107	+	Intergenic	Intergenic	-28096	NM_015991	712	Hs.632379	NM_015991	ENSG00000173372	C1QA	-	complement component 1, q subcomponent, A chain	protein-coding
chr1	161085231	161085400	+	intron (NM_012394, intron 1 of 3)	MER44D|DNA|TcMar-Tigger	-2547	NM_001185092	4817	Hs.741277	NM_001185092	ENSG00000158793	NIT1	-	nitrilase 1	protein-coding
chr1	155807099	155807268	+	intron (NM_032292, intron 2 of 20)	MER66-int|LTR|ERV1	19789	NM_001037533	54856	Hs.656361	NM_001037533	ENSG00000116580	GON4L	GON-4|GON4|RP11-243J18.4|YARP	gon-4-like (C. elegans)	protein-coding
chr1	65634359	65634528	+	intron (NM_203464, intron 2 of 5)	intron (NM_203464, intron 2 of 5)	20593	NM_013410	205	Hs.10862	NM_001005353	ENSG00000162433	AK4	AK3|AK3L1|AK3L2	adenylate kinase 4	protein-coding
chr1	203330398	203330567	+	Intergenic	Intergenic	-10193	NM_002023	2331	Hs.519168	NM_002023	ENSG00000122176	FMOD	SLRR2E	fibromodulin	protein-coding
chr1	223864227	223864396	+	Intergenic	MER21C|LTR|ERVL	-10875	NM_001143962	388743	Hs.291487	NM_001143962		CAPN8	nCL-2	calpain 8	protein-coding
chr1	22365348	22365517	+	Intergenic	L2c|LINE|L2	13390	NR_023919	29092	Hs.279842	NR_023918		LINC00339	HSPC157|NCRNA00339	long intergenic non-protein coding RNA 339	miscRNA
chr1	41210450	41210619	+	intron (NM_014223, intron 2 of 9)	intron (NM_014223, intron 2 of 9)	-9493	NR_029846	407034		NR_029846		MIR30E	MIRN30E	microRNA 30e	miscRNA
chr1	192528676	192528845	+	Intergenic	Tigger1|DNA|TcMar-Tigger	-16097	NM_002922	5996	Hs.75256	NM_002922	ENSG00000090104	RGS1	1R20|BL34|IER1|IR20	regulator of G-protein signaling 1	protein-coding
chr1	154545977	154546146	+	intron (NM_000748, intron 5 of 5)	L2b|LINE|L2	5804	NM_000748	1141	Hs.2306	NM_000748	ENSG00000160716	CHRNB2	EFNL3|nAChRB2	cholinergic receptor, nicotinic, beta 2 (neuronal)	protein-coding
chr1	78010632	78010801	+	intron (NM_174858, intron 13 of 13)	Tigger3b|DNA|TcMar-Tigger	137627	NM_015534	26009	Hs.480506	NM_015534	ENSG00000036549	ZZZ3	ATAC1	zinc finger, ZZ-type containing 3	protein-coding
chr1	214414693	214414862	+	Intergenic	(CAT)n|Simple_repeat|Simple_repeat	-39788	NM_020197	56950	Hs.66170	NM_020197	ENSG00000143499	SMYD2	HSKM-B|KMT3C|ZMYND14	SET and MYND domain containing 2	protein-coding
chr1	164942672	164942841	+	Intergenic	Intergenic	-198878	NR_038072	100505795	Hs.661039	NR_038072		LOC100505795	-	uncharacterized LOC100505795	miscRNA
chr1	218594293	218594462	+	intron (NM_003238, intron 2 of 6)	intron (NM_003238, intron 2 of 6)	-75357	NR_046268	728463	Hs.568469	NR_046268		LOC728463	-	uncharacterized LOC728463	miscRNA
chr1	171128878	171129047	+	intron (NR_002601, intron 6 of 6)	LTR8|LTR|ERV1	22083	NR_002601	388714	Hs.448988	NR_002601		FMO6P	FMO6	flavin containing monooxygenase 6 pseudogene	pseudo
chr1	7406278	7406447	+	intron (NM_015215, intron 5 of 22)	MIR3|SINE|MIR	-424967	NM_004781	9341	Hs.66708	NM_004781	ENSG00000049245	VAMP3	CEB	vesicle-associated membrane protein 3 (cellubrevin)	protein-coding
chr1	246260621	246260790	+	intron (NM_022743, intron 5 of 11)	intron (NM_022743, intron 5 of 11)	320009	NM_022743	64754	Hs.567571	NM_001167740	ENSG00000185420	SMYD3	KMT3E|ZMYND1|ZNFN3A1|bA74P14.1	SET and MYND domain containing 3	protein-coding
chr1	151486680	151486849	+	intron (NM_020770, intron 1 of 20)	intron (NM_020770, intron 1 of 20)	2902	NM_020770	57530	Hs.591464	NM_020770	ENSG00000143375	CGN	-	cingulin	protein-coding
chr1	4467869	4468038	+	Intergenic	Intergenic	-4158	NR_027088	284661	Hs.278112	NR_027088		LOC284661	-	uncharacterized LOC284661	miscRNA
chr1	22567545	22567714	+	Intergenic	L1MB8|LINE|L1	-98110	NM_030761	54361	Hs.25766	NM_030761	ENSG00000162552	WNT4	SERKAL|WNT-4	wingless-type MMTV integration site family, member 4	protein-coding
chr1	6243640	6243809	+	Intergenic	Intergenic	-3530	NM_015557	26038	Hs.522898	NM_015557	ENSG00000116254	CHD5	CHD-5	chromodomain helicase DNA binding protein 5	protein-coding
chr1	168512472	168512641	+	intron (NM_003175, intron 1 of 2)	intron (NM_003175, intron 1 of 2)	679	NM_003175	6846	Hs.458346	NM_003175	ENSG00000143185	XCL2	SCM-1b|SCM1B|SCYC2	chemokine (C motif) ligand 2	protein-coding
chr1	153181870	153182039	+	Intergenic	MIR3|SINE|MIR	6035	NM_001010857	149018	Hs.125785	NM_001010857	ENSG00000203784	LELP1	-	late cornified envelope-like proline-rich 1	protein-coding
chr1	65197099	65197268	+	Intergenic	ERV3-16A3_I-int|LTR|ERVL	-13595	NM_018211	55225	Hs.591443	NM_018716	ENSG00000162437	RAVER2	-	ribonucleoprotein, PTB-binding 2	protein-coding
chr1	201857104	201857273	+	promoter-TSS (NR_030775)	promoter-TSS (NR_030775)	-609	NR_030775	149345	Hs.632471	NM_198149	ENSG00000198892	SHISA4	C1orf40|TMEM58	shisa homolog 4 (Xenopus laevis)	protein-coding
chr1	155993462	155993631	+	Intergenic	Intergenic	-2788	NM_003145	6746	Hs.74564	NM_003145	ENSG00000163479	SSR2	TLAP|TRAP-BETA|TRAPB	signal sequence receptor, beta (translocon-associated protein beta)	protein-coding
chr1	33284445	33284614	+	promoter-TSS (NM_003680)	promoter-TSS (NM_003680)	-896	NM_003680	8565	Hs.213264	NM_003680	ENSG00000134684	YARS	CMTDIC|TYRRS|YRS|YTS	tyrosyl-tRNA synthetase	protein-coding
chr1	29547024	29547193	+	intron (NM_001024732, intron 1 of 9)	intron (NM_001024732, intron 1 of 9)	10346	NM_001024732	51102	Hs.183646	NM_001024732	ENSG00000116353	MECR	CGI-63|FASN2B|NRBF1	mitochondrial trans-2-enoyl-CoA reductase	protein-coding
chr1	153714404	153714573	+	intron (NM_023015, intron 3 of 29)	intron (NM_023015, intron 3 of 29)	13921	NM_023015	65123	Hs.516522	NM_023015	ENSG00000143624	INTS3	C1orf193|C1orf60|INT3|SOSS-A	integrator complex subunit 3	protein-coding
chr1	120013661	120013830	+	Intergenic	Intergenic	-36081	NM_000862	3283	Hs.364941	NM_000862	ENSG00000203857	HSD3B1	3BETAHSD|HSD3B|HSDB3|HSDB3A|I|SDR11E1	hydroxy-delta-5-steroid dehydrogenase, 3 beta- and steroid delta-isomerase 1	protein-coding
chr1	67706562	67706731	+	intron (NM_144701, intron 9 of 10)	MER57A1|LTR|ERV1	-66401	NR_047584	3595	Hs.479347	NM_001258214	ENSG00000081985	IL12RB2	-	interleukin 12 receptor, beta 2	protein-coding
chr1	168729720	168729889	+	Intergenic	Intergenic	-26375	NR_024160	79100	Hs.250624	NR_024160		LINC00626	-	long intergenic non-protein coding RNA 626	miscRNA
chr1	151250328	151250497	+	Intergenic	L2a|LINE|L2	-4379	NM_020832	57592	Hs.186756	NM_020832	ENSG00000143373	ZNF687	-	zinc finger protein 687	protein-coding
chr1	161959448	161959617	+	intron (NM_015441, intron 6 of 7)	MER45B|DNA|hAT-Tip100	34112	NM_015441	25903	Hs.507515	NM_015441	ENSG00000162745	OLFML2B	RP11-227F8.1	olfactomedin-like 2B	protein-coding
chr1	25406718	25406887	+	Intergenic	Intergenic	-115301	NM_001031680	864	Hs.170019	NM_001031680	ENSG00000020633	RUNX3	AML2|CBFA3|PEBP2aC	runt-related transcription factor 3	protein-coding
chr1	9331780	9331949	+	TTS (NM_004285)	TTS (NM_004285)	-21077	NM_025106	80176	Hs.738680	NM_025106	ENSG00000171621	SPSB1	SSB-1|SSB1	splA/ryanodine receptor domain and SOCS box containing 1	protein-coding
chr1	38667385	38667554	+	Intergenic	MLT1K|LTR|ERVL-MaLR	12970	NR_038928	339442	Hs.434245	NR_038928		LOC339442	-	uncharacterized LOC339442	miscRNA
chr1	31230850	31231019	+	promoter-TSS (NM_006762)	promoter-TSS (NM_006762)	-251	NM_006762	7805	Hs.371021	NM_006762	ENSG00000162511	LAPTM5	CLAST6	lysosomal protein transmembrane 5	protein-coding
chr1	19704227	19704396	+	intron (NR_038125, intron 4 of 8)	intron (NR_038125, intron 4 of 8)	65571	NM_001040125	54896	Hs.647620	NM_001040125	ENSG00000040487	PQLC2	-	PQ loop repeat containing 2	protein-coding
chr1	11711295	11711464	+	intron (NM_012168, intron 1 of 5)	L2b|LINE|L2	-3053	NM_183412	93611	Hs.556006	NM_001014765	ENSG00000132879	FBXO44	FBG3|FBX30|FBX6A|Fbx44|Fbxo6a	F-box protein 44	protein-coding
chr1	163714483	163714652	+	Intergenic	L1MA2|LINE|L1	422844	NM_145697	83540	Hs.651950	NM_031423	ENSG00000143228	NUF2	CDCA1|CT106|NUF2R	NUF2, NDC80 kinetochore complex component, homolog (S. cerevisiae)	protein-coding
chr1	224280411	224280580	+	Intergenic	MSTB|LTR|ERVL-MaLR	-21294	NR_049764	23219	Hs.64691	NM_001136115	ENSG00000143756	FBXO28	CENP-30|Fbx28	F-box protein 28	protein-coding
chr1	114308907	114309076	+	exon (NM_018364, exon 7 of 7)	exon (NM_018364, exon 7 of 7)	-7214	NM_006608	10745	Hs.655824	NM_006608	ENSG00000116793	PHTF1	PHTF	putative homeodomain transcription factor 1	protein-coding
chr1	30708824	30708993	+	Intergenic	MLT1A1|LTR|ERVL-MaLR	-482711	NR_034182	100129196	Hs.659751	NR_034182		MATN1-AS1	-	MATN1 antisense RNA 1	miscRNA
chr1	246200686	246200855	+	intron (NM_022743, intron 5 of 11)	LTR33A|LTR|ERVL	379944	NM_022743	64754	Hs.567571	NM_001167740	ENSG00000185420	SMYD3	KMT3E|ZMYND1|ZNFN3A1|bA74P14.1	SET and MYND domain containing 3	protein-coding
chr1	172608050	172608219	+	Intergenic	Intergenic	-20051	NM_000639	356	Hs.2007	NM_000639	ENSG00000117560	FASLG	ALPS1B|APT1LG1|CD178|CD95-L|CD95L|FASL|TNFSF6	Fas ligand (TNF superfamily, member 6)	protein-coding
chr1	52025905	52026074	+	Intergenic	MIRb|SINE|MIR	-40994	NM_001981	2060	Hs.83722	NM_001159969	ENSG00000085832	EPS15	AF-1P|AF1P|MLLT5	epidermal growth factor receptor pathway substrate 15	protein-coding
chr1	150834007	150834176	+	intron (NM_001197325, intron 1 of 20)	AluJo|SINE|Alu	15153	NM_001197325	405	Hs.632446	NM_001197325	ENSG00000143437	ARNT	HIF-1-beta|HIF-1beta|HIF1-beta|HIF1B|HIF1BETA|TANGO|bHLHe2	aryl hydrocarbon receptor nuclear translocator	protein-coding
chr1	94699513	94699682	+	intron (NM_004815, intron 1 of 22)	L2b|LINE|L2	3710	NM_004815	9411	Hs.483238	NM_004815	ENSG00000137962	ARHGAP29	PARG1|RP11-255E17.1	Rho GTPase activating protein 29	protein-coding
chr1	156431840	156432009	+	Intergenic	Intergenic	-32740	NM_006365	10485	Hs.380027	NM_006365	ENSG00000125462	C1orf61	CROC4	chromosome 1 open reading frame 61	protein-coding
chr1	156246957	156247126	+	intron (NM_015327, intron 3 of 21)	intron (NM_015327, intron 3 of 21)	5579	NM_015327	23381	Hs.516837	NM_015327	ENSG00000198952	SMG5	EST1B|LPTS-RP1|LPTSRP1|SMG-5	smg-5 homolog, nonsense mediated mRNA decay factor (C. elegans)	protein-coding
chr1	204560907	204561076	+	Intergenic	L2b|LINE|L2	75484	NR_024171	4194	Hs.497492	NM_001204171	ENSG00000198625	MDM4	HDMX|MDMX|MRP1	Mdm4 p53 binding protein homolog (mouse)	protein-coding
chr1	33199151	33199320	+	Intergenic	Intergenic	-8277	NM_020888	57648	Hs.591502	NM_001198972	ENSG00000162522	KIAA1522	-	KIAA1522	protein-coding
chr1	204312006	204312175	+	intron (NM_014935, intron 1 of 22)	intron (NM_014935, intron 1 of 22)	16967	NM_014935	22874	Hs.253146	NM_138480	ENSG00000143850	PLEKHA6	PEPP-3|PEPP3	pleckstrin homology domain containing, family A member 6	protein-coding
chr1	145734418	145734587	+	intron (NM_001201325, intron 1 of 8)	intron (NM_001201325, intron 1 of 8)	6836	NM_001201326	5174	Hs.732345	NM_001201325	ENSG00000174827	PDZK1	CAP70|CLAMP|NHERF-3|NHERF3|PDZD1	PDZ domain containing 1	protein-coding
chr1	26171890	26172059	+	intron (NM_024037, intron 1 of 2)	intron (NM_024037, intron 1 of 2)	13874	NM_024037	79000	Hs.725400	NM_024037	ENSG00000127423	AUNIP	AIBP|C1orf135	aurora kinase A and ninein interacting protein	protein-coding
chr1	115915984	115916153	+	Intergenic	L2a|LINE|L2	-35211	NM_002506	4803	Hs.2561	NM_002506	ENSG00000134259	NGF	Beta-NGF|HSAN5|NGFB	nerve growth factor (beta polypeptide)	protein-coding
chr1	236107296	236107465	+	Intergenic	MIR3|SINE|MIR	-77160	NM_000081	1130	Hs.532411	NM_000081	ENSG00000143669	LYST	CHS|CHS1	lysosomal trafficking regulator	protein-coding
chr1	10913860	10914029	+	Intergenic	HAL1-2a_MD|LINE|L1	-57211	NM_017766	54897	Hs.439894	NM_001079843	ENSG00000130940	CASZ1	CAS11|CST|SRG|ZNF693|dJ734G22.1	castor zinc finger 1	protein-coding
chr1	242774583	242774752	+	Intergenic	MER50|LTR|ERV1	-86669	NM_152666	200150	Hs.672452	NM_001195811	ENSG00000180287	PLD5	PLDC	phospholipase D family, member 5	protein-coding
chr1	18676075	18676244	+	intron (NM_032880, intron 4 of 9)	MIR|SINE|MIR	-131265	NM_152375	127707	Hs.710799	NM_152375	ENSG00000179023	KLHDC7A	RP11-422P22.2	kelch domain containing 7A	protein-coding
chr1	28173471	28173640	+	exon (NM_014110, exon 6 of 7)	exon (NM_014110, exon 6 of 7)	12643	NR_002997	677774	Hs.689694	NR_002997		SCARNA1	ACA35	small Cajal body-specific RNA 1	miscRNA
chr1	204166846	204167015	+	TTS (NM_198447)	TTS (NM_198447)	-1311	NM_002256	3814	Hs.95008	NM_002256	ENSG00000170498	KISS1	HH13|KiSS-1	KiSS-1 metastasis-suppressor	protein-coding
chr1	103737200	103737369	+	Intergenic	HERVL-int|LTR|ERVL	-163232	NM_001854	1301	Hs.523446	NM_001190709	ENSG00000060718	COL11A1	CO11A1|COLL6|STL2	collagen, type XI, alpha 1	protein-coding
chr1	221956310	221956479	+	Intergenic	MIRb|SINE|MIR	-40878	NM_144729	11221	Hs.732301	NM_007207	ENSG00000143507	DUSP10	MKP-5|MKP5	dual specificity phosphatase 10	protein-coding
chr1	165852473	165852642	+	intron (NM_012474, intron 1 of 6)	MLT1J|LTR|ERVL-MaLR	-24601	NR_037431	100500832		NR_037431		MIR3658	-	microRNA 3658	miscRNA
chr1	166810586	166810755	+	intron (NM_017542, intron 2 of 5)	intron (NM_017542, intron 2 of 5)	1946	NM_017542	57645	Hs.432752	NM_017542	ENSG00000143157	POGK	BASS2|KRBOX2	pogo transposable element with KRAB domain	protein-coding
chr1	36588335	36588504	+	Intergenic	L2c|LINE|L2	-22569	NM_005202	1296	Hs.353001	NM_005202	ENSG00000171812	COL8A2	FECD|FECD1|PPCD|PPCD2	collagen, type VIII, alpha 2	protein-coding
chr1	150551077	150551246	+	intron (NM_001197320, intron 2 of 3)	intron (NM_001197320, intron 2 of 3)	1053	NM_182763	4170	Hs.632486	NM_001197320	ENSG00000143384	MCL1	BCL2L3|EAT|MCL1-ES|MCL1L|MCL1S|Mcl-1|TM|bcl2-L-3|mcl1/EAT	myeloid cell leukemia sequence 1 (BCL2-related)	protein-coding
chr1	28564570	28564739	+	TTS (NM_016311)	TTS (NM_016311)	2052	NM_016311	93974	Hs.590908	NM_016311	ENSG00000130770	ATPIF1	ATPI|ATPIP|IP	ATPase inhibitory factor 1	protein-coding
chr1	165609373	165609542	+	intron (NM_004528, intron 1 of 5)	intron (NM_004528, intron 1 of 5)	9347	NM_004528	4259	Hs.732686	NM_004528	ENSG00000143198	MGST3	GST-III	microsomal glutathione S-transferase 3	protein-coding
chr1	33484130	33484299	+	intron (NM_001199199, intron 4 of 6)	intron (NM_001199199, intron 4 of 6)	18298	NM_001199199	204	Hs.470907	NM_001199199	ENSG00000004455	AK2	ADK2|AK 2	adenylate kinase 2	protein-coding
chr1	53648263	53648432	+	Intergenic	MIR|SINE|MIR	-13754	NM_000098	1376	Hs.713535	NM_000098	ENSG00000157184	CPT2	CPT1|CPTASE|IIAE4	carnitine palmitoyltransferase 2	protein-coding
chr1	8915650	8915819	+	Intergenic	THE1C|LTR|ERVL-MaLR	15901	NM_001201483	2023	Hs.517145	NM_001201483	ENSG00000074800	ENO1	ENO1L1|MPB1|NNE|PPH	enolase 1, (alpha)	protein-coding
chr1	120180870	120181039	+	intron (NM_001080470, intron 1 of 2)	intron (NM_001080470, intron 1 of 2)	9436	NM_001080470	90874	Hs.381105	NM_001080470	ENSG00000143067	ZNF697	-	zinc finger protein 697	protein-coding
chr1	247807778	247807947	+	Intergenic	Intergenic	28481	NM_001005487	441933	Hs.553834	NM_001005487	ENSG00000197437	OR13G1	OR1-37	olfactory receptor, family 13, subfamily G, member 1	protein-coding
chr1	161676770	161676939	+	promoter-TSS (NM_001184872)	promoter-TSS (NM_001184872)	92	NM_001184867	84824	Hs.266331	NM_001184866	ENSG00000132185	FCRLA	FCRL|FCRL1|FCRLM1|FCRLX|FCRLb|FCRLc1|FCRLc2|FCRLd|FCRLe|FCRX|FREB	Fc receptor-like A	protein-coding
chr1	213461451	213461620	+	Intergenic	Intergenic	236947	NM_001136138	26750	Hs.591416	NM_001136138	ENSG00000136643	RPS6KC1	RPK118|humS6PKh1	ribosomal protein S6 kinase, 52kDa, polypeptide 1	protein-coding
chr1	33179915	33180084	+	Intergenic	L2b|LINE|L2	-11638	NM_030786	81493	Hs.712631	NM_001161708	ENSG00000162520	SYNC	SYNC1|SYNCOILIN	syncoilin, intermediate filament protein	protein-coding
chr1	8934164	8934333	+	intron (NM_001428, intron 2 of 11)	intron (NM_001428, intron 2 of 11)	-2613	NM_001201483	2023	Hs.517145	NM_001201483	ENSG00000074800	ENO1	ENO1L1|MPB1|NNE|PPH	enolase 1, (alpha)	protein-coding
chr1	151264346	151264515	+	TTS (NM_020832)	TTS (NM_020832)	9639	NM_020832	57592	Hs.186756	NM_020832	ENSG00000143373	ZNF687	-	zinc finger protein 687	protein-coding
chr1	164588462	164588631	+	intron (NM_002585, intron 2 of 8)	intron (NM_002585, intron 2 of 8)	59949	NM_002585	5087	Hs.557097	NM_001204961	ENSG00000185630	PBX1	-	pre-B-cell leukemia homeobox 1	protein-coding
chr1	213745181	213745350	+	Intergenic	MER5A1|DNA|hAT-Charlie	-352827	NR_046189	100861504	Hs.742586	NR_046189		LINC00538	Yiya	long intergenic non-protein coding RNA 538	miscRNA
chr1	209712899	209713068	+	Intergenic	Intergenic	-44062	NM_020439	57172	Hs.199068	NM_020439	ENSG00000008118	CAMK1G	CLICKIII|VWS1|dJ272L16.1	calcium/calmodulin-dependent protein kinase IG	protein-coding
chr1	18768157	18768326	+	Intergenic	MER96|DNA|hAT	-39183	NM_152375	127707	Hs.710799	NM_152375	ENSG00000179023	KLHDC7A	RP11-422P22.2	kelch domain containing 7A	protein-coding
chr1	7809806	7809975	+	intron (NM_015215, intron 19 of 22)	intron (NM_015215, intron 19 of 22)	-21439	NM_004781	9341	Hs.66708	NM_004781	ENSG00000049245	VAMP3	CEB	vesicle-associated membrane protein 3 (cellubrevin)	protein-coding
chr1	33104949	33105118	+	intron (NM_178547, intron 1 of 6)	intron (NM_178547, intron 1 of 6)	11152	NM_178547	339487	Hs.655921	NM_178547	ENSG00000176261	ZBTB8OS	ARCH|ARCH2	zinc finger and BTB domain containing 8 opposite strand	protein-coding
chr1	203643255	203643424	+	intron (NM_001001396, intron 1 of 21)	intron (NM_001001396, intron 1 of 21)	47424	NM_001684	493	Hs.733333	NM_001001396	ENSG00000058668	ATP2B4	ATP2B2|MXRA1|PMCA4|PMCA4b|PMCA4x	ATPase, Ca++ transporting, plasma membrane 4	protein-coding
chr1	150931860	150932029	+	intron (NM_012432, intron 15 of 21)	intron (NM_012432, intron 15 of 21)	15535	NM_022075	29956	Hs.741232	NM_022075	ENSG00000143418	CERS2	L3|LASS2|SP260|TMSG1	ceramide synthase 2	protein-coding
chr1	173456425	173456594	+	intron (NM_004905, intron 4 of 4)	L2a|LINE|L2	10023	NM_004905	9588	Hs.731505	NM_004905	ENSG00000117592	PRDX6	1-Cys|AOP2|NSGPx|PRX|aiPLA2|p29	peroxiredoxin 6	protein-coding
chr1	201759903	201760072	+	intron (NM_020443, intron 13 of 29)	intron (NM_020443, intron 13 of 29)	7791	NR_046945	100873779		NR_046945		RNU6-79	-	RNA, U6 small nuclear 79	snRNA
chr1	145695592	145695761	+	TTS (NM_007053)	TTS (NM_007053)	19889	NM_007053	11126	Hs.740780	NM_007053	ENSG00000117281	CD160	BY55|NK1|NK28	CD160 molecule	protein-coding
chr1	152057347	152057516	+	3' UTR (NM_001008536, exon 3 of 3)	3' UTR (NM_001008536, exon 3 of 3)	4109	NM_001008536	126637	Hs.546477	NM_001008536	ENSG00000182898	TCHHL1	S100A17|THHL1|basalin	trichohyalin-like 1	protein-coding
chr1	25032225	25032394	+	Intergenic	MIRb|SINE|MIR	-39451	NM_013943	25932	Hs.595507	NM_013943	ENSG00000169504	CLIC4	CLIC4L|H1|MTCLIC|huH1|p64H1	chloride intracellular channel 4	protein-coding
chr1	165742641	165742810	+	Intergenic	AluJr|SINE|Alu	-4566	NM_019026	54499	Hs.31498	NM_001256164	ENSG00000143183	TMCO1	HP10122|PCIA3|PNAS-136|RP11-466F5.7|TMCC4	transmembrane and coiled-coil domains 1	protein-coding
chr1	14404568	14404737	+	Intergenic	Intergenic	328776	NM_001007257	7799	Hs.371823	NM_001007257	ENSG00000116731	PRDM2	HUMHOXY1|KMT8|MTB-ZF|RIZ|RIZ1|RIZ2	PR domain containing 2, with ZNF domain	protein-coding
chr1	161062277	161062446	+	Intergenic	Intergenic	-2976	NM_030916	81607	Hs.732297	NM_030916	ENSG00000143217	PVRL4	EDSS1|LNIR|PRR4|nectin-4	poliovirus receptor-related 4	protein-coding
chr1	109857399	109857568	+	intron (NM_001205228, intron 17 of 19)	intron (NM_001205228, intron 17 of 19)	-7820	NM_001265613	343263	Hs.443402	NM_001010985	ENSG00000221986	MYBPHL	-	myosin binding protein H-like	protein-coding
chr1	29743063	29743232	+	Intergenic	L2b|LINE|L2	180119	NM_001195001	10076	Hs.19718	NM_001195001	ENSG00000060656	PTPRU	FMI|PCP-2|PTP|PTP-J|PTP-PI|PTP-RO|PTPPSI|PTPRO|PTPU2|R-PTP-PSI|R-PTP-U|hPTP-J	protein tyrosine phosphatase, receptor type, U	protein-coding
chr10	64181827	64181996	+	intron (NM_199450, intron 3 of 4)	ERVL-E-int|LTR|ERVL	47995	NM_014951	22891	Hs.22653	NM_014951	ENSG00000138311	ZNF365	Su48|UAN|ZNF365D	zinc finger protein 365	protein-coding
chr10	89357513	89357682	+	Intergenic	Intergenic	-61879	NM_004670	9060	Hs.524491	NM_001015880	ENSG00000198682	PAPSS2	ATPSK2|SK2	3'-phosphoadenosine 5'-phosphosulfate synthase 2	protein-coding
chr10	97251621	97251790	+	intron (NM_024991, intron 1 of 25)	intron (NM_024991, intron 1 of 25)	-50768	NM_001034956	10580	Hs.38621	NM_001034954	ENSG00000095637	SORBS1	CAP|FLAF2|R85FL|SH3D5|SH3P12|SORB1	sorbin and SH3 domain containing 1	protein-coding
chr10	79666091	79666260	+	intron (NM_004747, intron 1 of 31)	intron (NM_004747, intron 1 of 31)	20173	NM_004747	9231	Hs.652690	NM_004747	ENSG00000151208	DLG5	LP-DLG|P-DLG5|PDLG	discs, large homolog 5 (Drosophila)	protein-coding
chr10	101424562	101424731	+	intron (NM_020354, intron 3 of 12)	intron (NM_020354, intron 3 of 12)	5383	NM_020354	57089	Hs.740488	NM_020354	ENSG00000198018	ENTPD7	LALP1|RP11-483F11.1	ectonucleoside triphosphate diphosphohydrolase 7	protein-coding
chr10	114594688	114594857	+	Intergenic	Intergenic	-115237	NM_001198528	6934	Hs.593995	NM_001146274	ENSG00000148737	TCF7L2	TCF-4|TCF4	transcription factor 7-like 2 (T-cell specific, HMG-box)	protein-coding
chr10	79759425	79759594	+	intron (NM_007055, intron 19 of 30)	intron (NM_007055, intron 19 of 30)	29789	NM_007055	11128	Hs.436896	NM_007055	ENSG00000148606	POLR3A	ADDH|HLD7|RPC1|RPC155|hRPC155	polymerase (RNA) III (DNA directed) polypeptide A, 155kDa	protein-coding
chr10	114262325	114262494	+	intron (NM_145206, intron 3 of 7)	MamSINE1|SINE|tRNA	55653	NM_145206	143187	Hs.194554	NM_145206	ENSG00000151532	VTI1A	MVti1|VTI1RP2|Vti1-rp2	vesicle transport through interaction with t-SNAREs homolog 1A (yeast)	protein-coding
chr10	102330148	102330317	+	Intergenic	Intergenic	34591	NM_017902	55662	Hs.500788	NM_017902	ENSG00000166135	HIF1AN	FIH1	hypoxia inducible factor 1, alpha subunit inhibitor	protein-coding
chr10	99222310	99222479	+	exon (NM_022362, exon 20 of 31)	exon (NM_022362, exon 20 of 31)	16447	NM_198046	84287	Hs.76662	NM_032327	ENSG00000171307	ZDHHC16	APH2	zinc finger, DHHC-type containing 16	protein-coding
chr10	95197835	95198004	+	intron (NM_133337, intron 3 of 52)	MER31A|LTR|ERV1	44155	NM_013451	26509	Hs.602086	NM_013451	ENSG00000138119	MYOF	FER1L3	myoferlin	protein-coding
chr10	96893972	96894141	+	Intergenic	LTR9|LTR|ERV1	-59901	NM_207321	142827	Hs.134229	NM_207321	ENSG00000173124	C10orf129	ACSM6|bA310E22.3	chromosome 10 open reading frame 129	protein-coding
chr10	94657624	94657793	+	intron (NM_019053, intron 4 of 21)	MER4A1_|LTR|ERV1	49483	NM_019053	54536	Hs.655657	NM_001013848	ENSG00000138190	EXOC6	EXOC6A|SEC15|SEC15L|SEC15L1|SEC15L3|Sec15p	exocyst complex component 6	protein-coding
chr10	125486917	125487086	+	Intergenic	Intergenic	61130	NM_153442	2849	Hs.12751	NM_153442	ENSG00000154478	GPR26	-	G protein-coupled receptor 26	protein-coding
chr10	114344150	114344319	+	intron (NM_145206, intron 5 of 7)	intron (NM_145206, intron 5 of 7)	-49695	NR_036177	100422909		NR_036177		MIR4295	-	microRNA 4295	miscRNA
chr10	67521594	67521763	+	Intergenic	Tigger3b|DNA|TcMar-Tigger	936393	NR_001446	305	Hs.591361	NR_001446		ANXA2P3	ANX2L3|ANX2P3|LIP2|LPC2C	annexin A2 pseudogene 3	pseudo
chr10	125532508	125532677	+	intron (NM_198148, intron 7 of 13)	intron (NM_198148, intron 7 of 13)	106721	NM_153442	2849	Hs.12751	NM_153442	ENSG00000154478	GPR26	-	G protein-coupled receptor 26	protein-coding
chr10	64335915	64336084	+	intron (NM_199452, intron 1 of 6)	intron (NM_199452, intron 1 of 6)	55792	NM_199452	22891	Hs.22653	NM_014951	ENSG00000138311	ZNF365	Su48|UAN|ZNF365D	zinc finger protein 365	protein-coding
chr10	63517323	63517492	+	intron (NM_173554, intron 4 of 6)	intron (NM_173554, intron 4 of 6)	94688	NM_173554	219621	Hs.673160	NM_173554	ENSG00000183346	C10orf107	bA63A2.1	chromosome 10 open reading frame 107	protein-coding
chr10	47136942	47137111	+	intron (NR_033957, intron 1 of 3)	intron (NR_033957, intron 1 of 3)	-3190	NR_003277	728643	Hs.711067	NR_003277		LOC728643	-	heterogeneous nuclear ribonucleoprotein A1 pseudogene	pseudo
chr10	79801527	79801696	+	intron (NM_001142285, intron 4 of 4)	intron (NM_001142285, intron 4 of 4)	8093	NM_033022	6229	Hs.280130	NM_001026	ENSG00000138326	RPS24	DBA3|S24	ribosomal protein S24	protein-coding
chr10	90806925	90807094	+	Intergenic	LTR16D|LTR|ERVL	-16084	NR_039826	100616128		NR_039826		MIR4679-1	-	microRNA 4679-1	miscRNA
chr10	98113284	98113453	+	intron (NM_001040103, intron 2 of 6)	intron (NM_001040103, intron 2 of 6)	5724	NM_001040103	93377	Hs.12449	NM_001040102	ENSG00000197430	OPALIN	HTMP10|TMEM10|TMP10	oligodendrocytic myelin paranodal and inner loop protein	protein-coding
chr10	48574504	48574673	+	Intergenic	Intergenic	-135450	NM_004962	2662	Hs.2171	NM_004962	ENSG00000107623	GDF10	BMP-3b|BMP3B	growth differentiation factor 10	protein-coding
chr10	92650928	92651097	+	intron (NM_006413, intron 6 of 10)	MLT1C|LTR|ERVL-MaLR	19303	NM_001104546	10556	Hs.139120	NM_001104546	ENSG00000148688	RPP30	TSG15	ribonuclease P/MRP 30kDa subunit	protein-coding
chr10	95875573	95875742	+	intron (NM_001165979, intron 1 of 31)	intron (NM_001165979, intron 1 of 31)	26827	NM_001165979	51196	Hs.655033	NM_001165979	ENSG00000138193	PLCE1	NPHS3|PLCE|PPLC	phospholipase C, epsilon 1	protein-coding
chr10	97194151	97194320	+	intron (NM_001034957, intron 2 of 21)	intron (NM_001034957, intron 2 of 21)	6702	NM_001034957	10580	Hs.38621	NM_001034954	ENSG00000095637	SORBS1	CAP|FLAF2|R85FL|SH3D5|SH3P12|SORB1	sorbin and SH3 domain containing 1	protein-coding
chr10	27792484	27792653	+	promoter-TSS (NM_001256410)	promoter-TSS (NM_001256410)	-535	NR_046172	22931	Hs.406799	NM_001256410	ENSG00000099246	RAB18	RAB18LI1|WARBM3	RAB18, member RAS oncogene family	protein-coding
chr10	32961452	32961621	+	intron (NM_024688, intron 3 of 22)	intron (NM_024688, intron 3 of 22)	104885	NM_024688	79741	Hs.585464	NM_024688	ENSG00000150076	C10orf68	dJ1104A8.1	chromosome 10 open reading frame 68	protein-coding
chr10	102650806	102650975	+	Intergenic	Intergenic	-21436	NM_001136123	55719	Hs.732620	NM_144592	ENSG00000119906	FAM178A	C10orf6	family with sequence similarity 178, member A	protein-coding
chr10	37590094	37590263	+	Intergenic	MLT1A|LTR|ERVL-MaLR	175393	NM_052997	91074	Hs.373787	NM_052997	ENSG00000148513	ANKRD30A	NY-BR-1	ankyrin repeat domain 30A	protein-coding
chr10	101729502	101729671	+	intron (NM_015221, intron 2 of 16)	L2c|LINE|L2	40090	NM_015221	23268	Hs.500771	NM_015221	ENSG00000107554	DNMBP	ARHGEF36|TUBA	dynamin binding protein	protein-coding
chr10	102318240	102318409	+	Intergenic	Intergenic	22683	NM_017902	55662	Hs.500788	NM_017902	ENSG00000166135	HIF1AN	FIH1	hypoxia inducible factor 1, alpha subunit inhibitor	protein-coding
chr10	80794279	80794448	+	intron (NR_015429, intron 3 of 7)	L2c|LINE|L2	32842	NR_024429	283050	Hs.309176	NR_015429		LOC283050	-	uncharacterized LOC283050	miscRNA
chr10	99346067	99346236	+	intron (NM_001134670, intron 1 of 2)	intron (NM_001134670, intron 1 of 2)	2049	NM_138413	112817	Hs.180346	NM_001134670	ENSG00000241935	HOGA1	C10orf65|DHDPS2|DHDPSL|HP3|NPL2	4-hydroxy-2-oxoglutarate aldolase 1	protein-coding
chr10	106064362	106064531	+	Intergenic	Intergenic	29217	NM_033397	85450	Hs.523252	NM_033397	ENSG00000148841	ITPRIP	DANGER|KIAA1754|bA127L20|bA127L20.2	inositol 1,4,5-trisphosphate receptor interacting protein	protein-coding
chr10	50098949	50099118	+	intron (NM_020945, intron 44 of 61)	intron (NM_020945, intron 44 of 61)	23247	NM_001006939	474354	Hs.202438	NM_001006939	ENSG00000165383	LRRC18	UNQ933|UNQ9338|VKGE9338	leucine rich repeat containing 18	protein-coding
chr10	52008148	52008317	+	intron (NM_019893, intron 1 of 19)	intron (NM_019893, intron 1 of 19)	138	NM_001143974	56624	Hs.512645	NM_001143974	ENSG00000188611	ASAH2	BCDase|HNAC1|LCDase|N-CDase|NCDase	N-acylsphingosine amidohydrolase (non-lysosomal ceramidase) 2	protein-coding
chr10	3571331	3571500	+	Intergenic	Intergenic	256058	NM_001160125	1316	Hs.709396	NM_001160124	ENSG00000067082	KLF6	BCD1|CBA1|COPEB|CPBP|GBF|PAC1|ST12|ZF9	Kruppel-like factor 6	protein-coding
chr10	90703788	90703957	+	intron (NM_001613, intron 3 of 8)	MIRb|SINE|MIR	8708	NM_001613	59	Hs.500483	NM_001141945	ENSG00000107796	ACTA2	AAT6|ACTSA|MYMY5	actin, alpha 2, smooth muscle, aorta	protein-coding
chr10	50385638	50385807	+	intron (NM_001010863, intron 1 of 5)	intron (NM_001010863, intron 1 of 5)	10685	NM_001010863	170371	Hs.385493	NM_001010863	ENSG00000204161	C10orf128	-	chromosome 10 open reading frame 128	protein-coding
chr10	113727650	113727819	+	Intergenic	MIR|SINE|MIR	215803	NM_001244949	57678	Hs.42586	NM_001244949	ENSG00000119927	GPAM	GPAT|GPAT1	glycerol-3-phosphate acyltransferase, mitochondrial	protein-coding
chr10	43276279	43276448	+	Intergenic	L2|LINE|L2	-1591	NM_014753	9790	Hs.10848	NM_014753	ENSG00000165733	BMS1	BMS1L	BMS1 homolog, ribosome assembly protein (yeast)	protein-coding
chr10	8269319	8269488	+	Intergenic	MIRc|SINE|MIR	172736	NM_001002295	2625	Hs.524134	NM_001002295	ENSG00000107485	GATA3	HDR|HDRS	GATA binding protein 3	protein-coding
chr10	116608462	116608631	+	intron (NM_001135051, intron 13 of 16)	intron (NM_001135051, intron 13 of 16)	27043	NM_020940	57700	Hs.192619	NM_001135051	ENSG00000151553	FAM160B1	KIAA1600|bA106M7.3	family with sequence similarity 160, member B1	protein-coding
chr10	30726414	30726583	+	intron (NM_005204, intron 2 of 8)	intron (NM_005204, intron 2 of 8)	3548	NM_005204	1326	Hs.731448	NM_001244134	ENSG00000107968	MAP3K8	COT|EST|ESTF|MEKK8|TPL2|Tpl-2|c-COT	mitogen-activated protein kinase kinase kinase 8	protein-coding
chr10	87890110	87890279	+	intron (NM_017551, intron 4 of 15)	LTR1B|LTR|ERV1	134351	NR_029907	442911		NR_029907		MIR346	MIRN346|hsa-mir-346|miR-346|miRNA346	microRNA 346	miscRNA
chr10	80152704	80152873	+	Intergenic	LTR16E1|LTR|ERVL	144406	NR_038985	100132987	Hs.576887	NR_038985		LOC100132987	-	uncharacterized LOC100132987	miscRNA
chr10	127898650	127898819	+	intron (NM_021641, intron 3 of 18)	intron (NM_021641, intron 3 of 18)	178393	NM_003474	8038	Hs.594351	NM_003474	ENSG00000148848	ADAM12	MCMP|MCMPMltna|MLTN|MLTNA	ADAM metallopeptidase domain 12	protein-coding
chr10	88489678	88489847	+	intron (NM_007078, intron 12 of 12)	intron (NM_007078, intron 12 of 12)	-26634	NM_004329	657	Hs.524477	NM_004329	ENSG00000107779	BMPR1A	10q23del|ACVRLK3|ALK3|CD292|SKR5	bone morphogenetic protein receptor, type IA	protein-coding
chr10	72841197	72841366	+	Intergenic	Intergenic	-131011	NM_001244889	219699	Hs.522997	NM_001244889	ENSG00000107731	UNC5B	UNC5H2|p53RDL1	unc-5 homolog B (C. elegans)	protein-coding
chr10	77389945	77390114	+	Intergenic	Intergenic	-152490	NM_032024	83938	Hs.118161	NM_032024	ENSG00000148655	C10orf11	-	chromosome 10 open reading frame 11	protein-coding
chr10	107474665	107474834	+	Intergenic	Intergenic	1073890	NM_014978	22986	Hs.671950	NM_014978	ENSG00000156395	SORCS3	SORCS	sortilin-related VPS10 domain containing receptor 3	protein-coding
chr10	101148137	101148306	+	intron (NM_020348, intron 9 of 10)	L2b|LINE|L2	42309	NM_002079	2805	Hs.500756	NM_002079	ENSG00000120053	GOT1	ASTQTL1|GIG18	glutamic-oxaloacetic transaminase 1, soluble (aspartate aminotransferase 1)	protein-coding
chr10	115468590	115468759	+	promoter-TSS (NM_001267058)	promoter-TSS (NM_001267058)	-430	NM_001267058	840	Hs.9216	NM_001227	ENSG00000165806	CASP7	CASP-7|CMH-1|ICE-LAP3|LICE2|MCH3	caspase 7, apoptosis-related cysteine peptidase	protein-coding
chr10	125574772	125574941	+	intron (NM_198148, intron 4 of 13)	HERVL-int|LTR|ERVL	76644	NM_198148	119587	Hs.656887	NM_198148	ENSG00000121898	CPXM2	CPX2|UNQ676	carboxypeptidase X (M14 family), member 2	protein-coding
chr10	89802644	89802813	+	Intergenic	Intergenic	179533	NM_000314	5728	Hs.500466	NM_000314	ENSG00000171862	PTEN	10q23del|BZS|DEC|GLM2|MHAM|MMAC1|PTEN1|TEP1	phosphatase and tensin homolog	protein-coding
chr10	50678242	50678411	+	exon (NM_000124, exon 18 of 21)	exon (NM_000124, exon 18 of 21)	54033	NM_170753	267004	Hs.654449	NM_170753	ENSG00000243251	PGBD3	-	piggyBac transposable element derived 3	protein-coding
chr10	79619804	79619973	+	intron (NM_004747, intron 2 of 31)	MIRb|SINE|MIR	66460	NM_004747	9231	Hs.652690	NM_004747	ENSG00000151208	DLG5	LP-DLG|P-DLG5|PDLG	discs, large homolog 5 (Drosophila)	protein-coding
chr10	36781093	36781262	+	Intergenic	Intergenic	-633608	NM_052997	91074	Hs.373787	NM_052997	ENSG00000148513	ANKRD30A	NY-BR-1	ankyrin repeat domain 30A	protein-coding
chr10	103911326	103911495	+	promoter-TSS (NM_004741)	promoter-TSS (NM_004741)	-523	NM_004741	9221	Hs.523238	NM_004741	ENSG00000166197	NOLC1	NOPP130|NOPP140|NS5ATP13|P130	nucleolar and coiled-body phosphoprotein 1	protein-coding
chr10	120087224	120087393	+	intron (NM_001134672, intron 5 of 7)	Charlie10b|DNA|hAT-Charlie	14531	NM_001134672	63877	Hs.372309	NM_001134672	ENSG00000165669	FAM204A	C10orf84|bA319I23.1	family with sequence similarity 204, member A	protein-coding
chr10	21625874	21626043	+	Intergenic	Intergenic	159612	NR_031736	100302129		NR_031736		MIR1915	MIRN1915|hsa-mir-1915	microRNA 1915	miscRNA
chr10	50133305	50133474	+	intron (NM_020945, intron 47 of 61)	intron (NM_020945, intron 47 of 61)	-11109	NM_001006939	474354	Hs.202438	NM_001006939	ENSG00000165383	LRRC18	UNQ933|UNQ9338|VKGE9338	leucine rich repeat containing 18	protein-coding
chr10	113908025	113908194	+	Intergenic	Intergenic	35428	NM_001244949	57678	Hs.42586	NM_001244949	ENSG00000119927	GPAM	GPAT|GPAT1	glycerol-3-phosphate acyltransferase, mitochondrial	protein-coding
chr10	50690713	50690882	+	exon (NM_000124, exon 10 of 21)	exon (NM_000124, exon 10 of 21)	41562	NM_170753	267004	Hs.654449	NM_170753	ENSG00000243251	PGBD3	-	piggyBac transposable element derived 3	protein-coding
chr10	105238253	105238422	+	intron (NM_001129742, intron 1 of 2)	intron (NM_001129742, intron 1 of 2)	660	NM_001129742	119395	Hs.364624	NM_182494	ENSG00000183128	CALHM3	FAM26A|bA225H22.7	calcium homeostasis modulator 3	protein-coding
chr10	51009307	51009476	+	Intergenic	L1MB8|LINE|L1	-38966	NM_001143996	55753	Hs.17860	NM_001143996	ENSG00000197444	OGDHL	-	oxoglutarate dehydrogenase-like	protein-coding
chr10	105567375	105567544	+	intron (NM_014631, intron 1 of 13)	intron (NM_014631, intron 1 of 13)	47705	NM_014631	9644	Hs.594708	NM_014631	ENSG00000107957	SH3PXD2A	FISH|SH3MD1|TKS5	SH3 and PX domains 2A	protein-coding
chr10	99590450	99590619	+	Intergenic	Intergenic	-19461	NM_001010917	401647	Hs.567524	NM_001010917	ENSG00000155265	GOLGA7B	C10orf132|C10orf133|bA451M19.3|bA459F3.4	golgin A7 family, member B	protein-coding
chr10	105568440	105568609	+	intron (NM_014631, intron 1 of 13)	intron (NM_014631, intron 1 of 13)	46640	NM_014631	9644	Hs.594708	NM_014631	ENSG00000107957	SH3PXD2A	FISH|SH3MD1|TKS5	SH3 and PX domains 2A	protein-coding
chr10	45260361	45260530	+	Intergenic	Intergenic	-146319	NM_001123376	643236	Hs.292788	NM_001123376	ENSG00000187783	TMEM72	C10orf127|KSP37|bA285G1.3	transmembrane protein 72	protein-coding
chr10	93379410	93379579	+	Intergenic	HSMAR1|DNA|TcMar-Mariner	-8277	NR_024467	100188947	Hs.535293	NR_024467		LOC100188947	-	uncharacterized LOC100188947	miscRNA
chr10	80571450	80571619	+	Intergenic	MLT2B1|LTR|ERVL	255671	NR_024429	283050	Hs.309176	NR_015429		LOC283050	-	uncharacterized LOC283050	miscRNA
chr10	78667108	78667277	+	intron (NM_001014797, intron 25 of 28)	intron (NM_001014797, intron 25 of 28)	730385	NM_002247	3778	Hs.144795	NM_001014797	ENSG00000156113	KCNMA1	BKTM|KCa1.1|MaxiK|SAKCA|SLO|SLO-ALPHA|SLO1|bA205K10.1|mSLO1	potassium large conductance calcium-activated channel, subfamily M, alpha member 1	protein-coding
chr10	52282492	52282661	+	intron (NM_147156, intron 2 of 10)	intron (NM_147156, intron 2 of 10)	101161	NM_147156	259230	Hs.654698	NM_147156	ENSG00000198964	SGMS1	MOB|MOB1|SMS1|TMEM23|hmob33	sphingomyelin synthase 1	protein-coding
chr10	80742821	80742990	+	intron (NR_015429, intron 3 of 7)	MLT1H1|LTR|ERVL-MaLR	84300	NR_024429	283050	Hs.309176	NR_015429		LOC283050	-	uncharacterized LOC283050	miscRNA
chr10	50691371	50691540	+	exon (NM_000124, exon 9 of 21)	exon (NM_000124, exon 9 of 21)	40904	NM_170753	267004	Hs.654449	NM_170753	ENSG00000243251	PGBD3	-	piggyBac transposable element derived 3	protein-coding
chr10	35664971	35665140	+	intron (NM_145012, intron 1 of 9)	intron (NM_145012, intron 1 of 9)	39253	NM_145012	219771	Hs.714184	NM_145012	ENSG00000108100	CCNY	C10orf9|CBCP1|CCNX|CFP1	cyclin Y	protein-coding
chr10	119997533	119997702	+	Intergenic	(TG)n|Simple_repeat|Simple_repeat	104222	NM_001134672	63877	Hs.372309	NM_001134672	ENSG00000165669	FAM204A	C10orf84|bA319I23.1	family with sequence similarity 204, member A	protein-coding
chr10	125055511	125055680	+	Intergenic	Intergenic	141835	NM_004725	9184	Hs.418533	NM_001007793	ENSG00000154473	BUB3	BUB3L|hBUB3	budding uninhibited by benzimidazoles 3 homolog (yeast)	protein-coding
chr10	74089900	74090069	+	Intergenic	MIR|SINE|MIR	24923	NM_001002762	54788	Hs.500013	NM_001002762	ENSG00000148719	DNAJB12	DJ10	DnaJ (Hsp40) homolog, subfamily B, member 12	protein-coding
chr10	102971660	102971829	+	Intergenic	Intergenic	16973	NM_006562	10660	Hs.37128	NM_006562	ENSG00000138136	LBX1	HPX-6|HPX6|LBX1H|homeobox	ladybird homeobox 1	protein-coding
chr10	49815929	49816098	+	intron (NM_001256025, intron 1 of 9)	intron (NM_001256025, intron 1 of 9)	-2837	NM_021226	58504	Hs.655672	NM_001256027	ENSG00000128805	ARHGAP22	RhoGAP2|RhoGap22	Rho GTPase activating protein 22	protein-coding
chr10	92178768	92178937	+	Intergenic	Tigger3b|DNA|TcMar-Tigger	438819	NM_019860	3363	Hs.73739	NM_000872	ENSG00000148680	HTR7	5-HT7	5-hydroxytryptamine (serotonin) receptor 7, adenylate cyclase-coupled	protein-coding
chr10	96492476	96492645	+	intron (NM_000772, intron 7 of 8)	L1PA16|LINE|L1	-29903	NM_000769	1557	Hs.282409	NM_000769	ENSG00000165841	CYP2C19	CPCJ|CYP2C|P450C2C|P450IIC19	cytochrome P450, family 2, subfamily C, polypeptide 19	protein-coding
chr10	117586658	117586827	+	intron (NM_207303, intron 27 of 28)	intron (NM_207303, intron 27 of 28)	445077	NM_145793	2674	Hs.388347	NM_001145453	ENSG00000151892	GFRA1	GDNFR|GDNFRA|GFR-ALPHA-1|RET1L|RETL1|TRNR1	GDNF family receptor alpha 1	protein-coding
chr10	103591293	103591462	+	intron (NM_173191, intron 1 of 9)	intron (NM_173191, intron 1 of 9)	8234	NM_173194	30819	Hs.97044	NM_014591	ENSG00000120049	KCNIP2	KCHIP2	Kv channel interacting protein 2	protein-coding
chr10	104040019	104040188	+	intron (NM_001199378, intron 3 of 39)	intron (NM_001199378, intron 3 of 39)	34848	NM_001199379	8729	Hs.290243	NM_001199378	ENSG00000107862	GBF1	ARF1GEF	golgi brefeldin A resistant guanine nucleotide exchange factor 1	protein-coding
chr10	106159802	106159971	+	intron (NM_001008723, intron 12 of 17)	intron (NM_001008723, intron 12 of 17)	46364	NM_001008723	159686	Hs.253576	NM_001008723	ENSG00000120051	CCDC147	C10orf80|bA127L20.4|bA127L20.5|bA554P13.1	coiled-coil domain containing 147	protein-coding
chr10	102536446	102536615	+	intron (NM_003987, intron 3 of 10)	intron (NM_003987, intron 3 of 10)	31062	NM_003989	5076	Hs.155644	NM_000278	ENSG00000075891	PAX2	-	paired box 2	protein-coding
chr10	91097951	91098120	+	intron (NM_001031683, intron 1 of 1)	MLT2B1|LTR|ERVL	5796	NM_001031683	3437	Hs.731813	NM_001031683	ENSG00000119917	IFIT3	CIG-49|GARG-49|IFI60|IFIT4|IRG2|ISG60|RIG-G	interferon-induced protein with tetratricopeptide repeats 3	protein-coding
chr10	59546669	59546838	+	Intergenic	LTR60|LTR|ERV1	480941	NM_152230	253430	Hs.30280	NM_152230	ENSG00000151151	IPMK	-	inositol polyphosphate multikinase	protein-coding
chr10	113904833	113905002	+	Intergenic	Intergenic	38620	NM_001244949	57678	Hs.42586	NM_001244949	ENSG00000119927	GPAM	GPAT|GPAT1	glycerol-3-phosphate acyltransferase, mitochondrial	protein-coding
chr10	112396450	112396619	+	Intergenic	MIR|SINE|MIR	-7621	NM_001134363	282996	Hs.116630	NM_001134363	ENSG00000203867	RBM20	-	RNA binding motif protein 20	protein-coding
chr10	103984864	103985033	+	Intergenic	Intergenic	-1195	NM_152310	83401	Hs.302130	NM_152310	ENSG00000119915	ELOVL3	CIG-30|CIG30	ELOVL fatty acid elongase 3	protein-coding
chr10	80040623	80040792	+	Intergenic	L2c|LINE|L2	32325	NR_038985	100132987	Hs.576887	NR_038985		LOC100132987	-	uncharacterized LOC100132987	miscRNA
chr10	1799697	1799866	+	Intergenic	MLT1I|LTR|ERVL-MaLR	-20111	NM_018702	105	Hs.586663	NM_018702	ENSG00000185736	ADARB2	ADAR3|RED2	adenosine deaminase, RNA-specific, B2	protein-coding
chr10	114687116	114687285	+	Intergenic	MLT1G1|LTR|ERVL-MaLR	-22809	NM_001198528	6934	Hs.593995	NM_001146274	ENSG00000148737	TCF7L2	TCF-4|TCF4	transcription factor 7-like 2 (T-cell specific, HMG-box)	protein-coding
chr10	52001943	52002112	+	intron (NM_019893, intron 3 of 19)	intron (NM_019893, intron 3 of 19)	6343	NM_001143974	56624	Hs.512645	NM_001143974	ENSG00000188611	ASAH2	BCDase|HNAC1|LCDase|N-CDase|NCDase	N-acylsphingosine amidohydrolase (non-lysosomal ceramidase) 2	protein-coding
chr10	99552735	99552904	+	Intergenic	MIRc|SINE|MIR	-21063	NM_003015	6425	Hs.279565	NM_003015	ENSG00000120057	SFRP5	SARP3	secreted frizzled-related protein 5	protein-coding
chr10	33011360	33011529	+	intron (NM_024688, intron 7 of 22)	MLT1C|LTR|ERVL-MaLR	154793	NM_024688	79741	Hs.585464	NM_024688	ENSG00000150076	C10orf68	dJ1104A8.1	chromosome 10 open reading frame 68	protein-coding
chr10	82048152	82048321	+	intron (NM_000429, intron 1 of 8)	intron (NM_000429, intron 1 of 8)	1198	NM_000429	4143	Hs.282670	NM_000429	ENSG00000151224	MAT1A	MAT|MATA1|SAMS|SAMS1	methionine adenosyltransferase I, alpha	protein-coding
chr10	4704269	4704438	+	non-coding (NR_015425, exon 3 of 3)	non-coding (NR_015425, exon 3 of 3)	6005	NR_015425	338588	Hs.121365	NR_015425		LOC338588	-	uncharacterized LOC338588	miscRNA
chr10	79278694	79278863	+	intron (NM_001014797, intron 1 of 28)	intron (NM_001014797, intron 1 of 28)	118799	NM_002247	3778	Hs.144795	NM_001014797	ENSG00000156113	KCNMA1	BKTM|KCa1.1|MaxiK|SAKCA|SLO|SLO-ALPHA|SLO1|bA205K10.1|mSLO1	potassium large conductance calcium-activated channel, subfamily M, alpha member 1	protein-coding
chr10	7900763	7900932	+	intron (NM_031923, intron 2 of 6)	intron (NM_031923, intron 2 of 6)	40174	NM_031923	83860	Hs.709995	NM_031923	ENSG00000165632	TAF3	TAF140|TAFII-140|TAFII140	TAF3 RNA polymerase II, TATA box binding protein (TBP)-associated factor, 140kDa	protein-coding
chr10	22250833	22251002	+	intron (NM_022365, intron 1 of 11)	L2a|LINE|L2	41733	NM_022365	64215	Hs.499000	NM_022365	ENSG00000136770	DNAJC1	DNAJL1|ERdj1|HTJ1|MTJ1	DnaJ (Hsp40) homolog, subfamily C, member 1	protein-coding
chr10	113793104	113793273	+	Intergenic	MLT1I|LTR|ERVL-MaLR	150349	NM_001244949	57678	Hs.42586	NM_001244949	ENSG00000119927	GPAM	GPAT|GPAT1	glycerol-3-phosphate acyltransferase, mitochondrial	protein-coding
chr10	105496290	105496459	+	intron (NM_014631, intron 3 of 13)	intron (NM_014631, intron 3 of 13)	-10163	NR_038940	100505839	Hs.655149	NR_038940		LOC100505839	-	uncharacterized LOC100505839	miscRNA
chr10	96974679	96974848	+	intron (NM_207321, intron 8 of 10)	intron (NM_207321, intron 8 of 10)	20806	NM_207321	142827	Hs.134229	NM_207321	ENSG00000173124	C10orf129	ACSM6|bA310E22.3	chromosome 10 open reading frame 129	protein-coding
chr10	103376805	103376974	+	intron (NM_022039, intron 6 of 8)	MIRb|SINE|MIR	-15635	NR_036115	100423033		NR_036115		MIR3158-2	-	microRNA 3158-2	miscRNA
chr10	50701157	50701326	+	exon (NM_000124, exon 8 of 21)	exon (NM_000124, exon 8 of 21)	31118	NM_170753	267004	Hs.654449	NM_170753	ENSG00000243251	PGBD3	-	piggyBac transposable element derived 3	protein-coding
chr10	101754207	101754376	+	intron (NM_015221, intron 1 of 16)	intron (NM_015221, intron 1 of 16)	15385	NM_015221	23268	Hs.500771	NM_015221	ENSG00000107554	DNMBP	ARHGEF36|TUBA	dynamin binding protein	protein-coding
chr10	24269200	24269369	+	intron (NM_001098500, intron 1 of 18)	HAL1|LINE|L1	-228436	NM_019590	56243	Hs.445885	NM_001098500	ENSG00000120549	KIAA1217	SKT	KIAA1217	protein-coding
chr10	113672057	113672226	+	Intergenic	MLT1C|LTR|ERVL-MaLR	271396	NM_001244949	57678	Hs.42586	NM_001244949	ENSG00000119927	GPAM	GPAT|GPAT1	glycerol-3-phosphate acyltransferase, mitochondrial	protein-coding
chr10	34166290	34166459	+	Intergenic	Intergenic	-104766	NR_038932	100505583	Hs.568804	NR_038932		LOC100505583	-	uncharacterized LOC100505583	miscRNA
chr10	94108521	94108690	+	intron (NM_017824, intron 3 of 5)	intron (NM_017824, intron 3 of 5)	57685	NM_017824	54708	Hs.573490	NM_017824	ENSG00000198060	2013-03-05	MARCH-V|MITOL|RNF153	membrane-associated ring finger (C3HC4) 5	protein-coding
chr10	6340108	6340277	+	intron (NR_040079, intron 1 of 6)	intron (NR_040079, intron 1 of 6)	20542	NR_040079	399715	Hs.58963	NR_040079		LOC399715	-	uncharacterized LOC399715	miscRNA
chr10	17459212	17459381	+	intron (NM_001004470, intron 2 of 7)	MSTB|LTR|ERVL-MaLR	30361	NR_034129	100128098	Hs.530588	NR_034129		LOC100128098	-	uncharacterized LOC100128098	miscRNA
chr10	33745417	33745586	+	Intergenic	Intergenic	-121668	NM_001024629	8829	Hs.653996	NM_001024628	ENSG00000099250	NRP1	BDCA4|CD304|NP1|NRP|VEGF165R	neuropilin 1	protein-coding
chr10	22445787	22445956	+	Intergenic	MIR|SINE|MIR	53041	NM_001199938	340900	Hs.450519	NM_001199938		EBLN1	EBLN-1	endogenous Bornavirus-like nucleoprotein 1	protein-coding
chr10	100531618	100531787	+	intron (NM_001166246, intron 3 of 12)	ERV3-16A3_I-int|LTR|ERVL	-324998	NM_000195	3257	Hs.404568	NM_000195	ENSG00000107521	HPS1	HPS	Hermansky-Pudlak syndrome 1	protein-coding
chr10	104215602	104215771	+	non-coding (NR_038938, exon 3 of 3)	non-coding (NR_038938, exon 3 of 3)	-4386	NM_024886	79946	Hs.225084	NM_024886	ENSG00000120055	C10orf95	-	chromosome 10 open reading frame 95	protein-coding
chr10	52959286	52959455	+	intron (NM_001098512, intron 2 of 17)	LTR33|LTR|ERVL	-99963	NR_030336	693190		NR_030336		MIR605	MIRN605|hsa-mir-605	microRNA 605	miscRNA
chr10	28945832	28946001	+	Intergenic	Intergenic	-20508	NM_012342	25805	Hs.533336	NM_012342	ENSG00000095739	BAMBI	NMA	BMP and activin membrane-bound inhibitor homolog (Xenopus laevis)	protein-coding
chr10	52037896	52038065	+	Intergenic	Intergenic	-29610	NM_019893	56624	Hs.512645	NM_001143974	ENSG00000188611	ASAH2	BCDase|HNAC1|LCDase|N-CDase|NCDase	N-acylsphingosine amidohydrolase (non-lysosomal ceramidase) 2	protein-coding
chr10	84048454	84048623	+	intron (NM_001165973, intron 2 of 10)	intron (NM_001165973, intron 2 of 10)	411095	NM_001165973	10718	Hs.125119	NM_001010848	ENSG00000185737	NRG3	HRG3|pro-NRG3	neuregulin 3	protein-coding
chr10	103091719	103091888	+	Intergenic	L3|LINE|CR1	-21987	NM_003939	8945	Hs.713753	NM_001256856	ENSG00000166167	BTRC	BETA-TRCP|FBW1A|FBXW1|FBXW1A|FWD1|bTrCP|bTrCP1|betaTrCP	beta-transducin repeat containing E3 ubiquitin protein ligase	protein-coding
chr10	104323815	104323984	+	intron (NM_001178133, intron 3 of 10)	intron (NM_001178133, intron 3 of 10)	60180	NM_016169	51684	Hs.404089	NM_001178133	ENSG00000107882	SUFU	PRO1280|SUFUH|SUFUXL	suppressor of fused homolog (Drosophila)	protein-coding
chr10	78030013	78030182	+	intron (NM_032024, intron 4 of 5)	L2a|LINE|L2	487578	NM_032024	83938	Hs.118161	NM_032024	ENSG00000148655	C10orf11	-	chromosome 10 open reading frame 11	protein-coding
chr10	471323	471492	+	intron (NM_014974, intron 4 of 36)	intron (NM_014974, intron 4 of 36)	216311	NR_049884	100847086		NR_049884		MIR5699	-	microRNA 5699	miscRNA
chr10	71691474	71691643	+	intron (NM_080805, intron 26 of 33)	MLT1E|LTR|ERVL-MaLR	-120799	NM_018649	55506	Hs.499953	NM_018649	ENSG00000099284	H2AFY2	macroH2A2	H2A histone family, member Y2	protein-coding
chr11	93259863	93260032	+	intron (NM_020179, intron 1 of 2)	MIRc|SINE|MIR	16599	NM_020179	56935	Hs.438064	NM_020179	ENSG00000166002	C11orf75	FN5	chromosome 11 open reading frame 75	protein-coding
chr11	93358549	93358718	+	Intergenic	Intergenic	-36183	NM_033395	85459	Hs.458418	NM_033395	ENSG00000166004	KIAA1731	-	KIAA1731	protein-coding
chr11	114722707	114722876	+	Intergenic	Intergenic	173591	NM_182495	120406	Hs.446760	NM_182495	ENSG00000204361	NXPE2	FAM55B	neurexophilin and PC-esterase domain family, member 2	protein-coding
chr11	62113031	62113200	+	intron (NM_001083926, intron 2 of 6)	MER21C|LTR|ERVL	8341	NM_001083926	80150	Hs.535326	NM_001083926	ENSG00000162174	ASRGL1	ALP|ALP1|CRASH	asparaginase like 1	protein-coding
chr11	74051681	74051850	+	intron (NM_173582, intron 12 of 13)	L2c|LINE|L2	-29066	NM_182904	283208	Hs.660541	NM_182904	ENSG00000149380	P4HA3	-	prolyl 4-hydroxylase, alpha polypeptide III	protein-coding
chr11	90662020	90662189	+	Intergenic	HUERS-P2-int|LTR|ERV1	-373079	NR_039711	100616186		NR_039711		MIR4490	-	microRNA 4490	miscRNA
chr11	86197970	86198139	+	intron (NM_001014811, intron 6 of 13)	intron (NM_001014811, intron 6 of 13)	112276	NM_021827	60494	Hs.144913	NM_001156474	ENSG00000149201	CCDC81	-	coiled-coil domain containing 81	protein-coding
chr11	94528053	94528222	+	intron (NM_130847, intron 1 of 12)	intron (NM_130847, intron 1 of 12)	26629	NM_130847	154810	Hs.503594	NM_130847	ENSG00000166025	AMOTL1	JEAP	angiomotin like 1	protein-coding
chr11	78381534	78381703	+	intron (NM_001098816, intron 31 of 33)	intron (NM_001098816, intron 31 of 33)	-95709	NM_024678	79731	Hs.503389	NM_001243251	ENSG00000137513	NARS2	SLM5|asnRS	asparaginyl-tRNA synthetase 2, mitochondrial (putative)	protein-coding
chr11	76666589	76666758	+	intron (NM_018367, intron 2 of 10)	MLT1A|LTR|ERVL-MaLR	-78762	NM_138706	192134	Hs.352622	NM_138706	ENSG00000198488	B3GNT6	B3Gn-T6|IMAGE:4907098	UDP-GlcNAc:betaGal beta-1,3-N-acetylglucosaminyltransferase 6 (core 3 synthase)	protein-coding
chr11	90921788	90921957	+	Intergenic	LTR16E2|LTR|ERVL	-632847	NR_039711	100616186		NR_039711		MIR4490	-	microRNA 4490	miscRNA
chr11	66016464	66016633	+	Intergenic	L1MC3|LINE|L1	-8217	NM_001134775	64837	Hs.280792	NM_001134774	ENSG00000174996	KLC2	-	kinesin light chain 2	protein-coding
chr11	86502338	86502507	+	Intergenic	Intergenic	-9069	NM_007173	11098	Hs.25338	NM_007173	ENSG00000150687	PRSS23	SIG13|SPUVE|ZSIG13	protease, serine, 23	protein-coding
chr11	93577205	93577374	+	intron (NM_001144871, intron 1 of 3)	intron (NM_001144871, intron 1 of 3)	6379	NM_001144871	387804	Hs.512252	NM_001144871	ENSG00000214376	VSTM5	C11orf90	V-set and transmembrane domain containing 5	protein-coding
chr11	61614302	61614471	+	intron (NM_004265, intron 4 of 11)	intron (NM_004265, intron 4 of 11)	18673	NM_004265	9415	Hs.502745	NM_004265	ENSG00000134824	FADS2	D6D|DES6|FADSD6|LLCDL2|SLL0262|TU13	fatty acid desaturase 2	protein-coding
chr11	67113648	67113817	+	intron (NR_024469, intron 2 of 3)	intron (NR_024469, intron 2 of 3)	7335	NM_001256870	57804	Hs.523829	NM_001256870	ENSG00000175482	POLD4	POLDS|p12	polymerase (DNA-directed), delta 4, accessory subunit	protein-coding
chr11	92303017	92303186	+	intron (NM_001008781, intron 2 of 24)	intron (NM_001008781, intron 2 of 24)	217839	NM_001008781	120114	Hs.98523	NM_001008781	ENSG00000165323	FAT3	CDHF15|CDHR10	FAT tumor suppressor homolog 3 (Drosophila)	protein-coding
chr11	94886970	94887139	+	Intergenic	Intergenic	64080	NM_015036	23052	Hs.167115	NM_015036	ENSG00000149218	ENDOD1	-	endonuclease domain containing 1	protein-coding
chr11	102001177	102001346	+	intron (NM_001195044, intron 2 of 7)	AluJo|SINE|Alu	18090	NM_001195045	10413	Hs.503692	NM_001130145	ENSG00000137693	YAP1	YAP|YAP2|YAP65|YKI	Yes-associated protein 1	protein-coding
chr11	95945703	95945872	+	intron (NM_032427, intron 1 of 4)	intron (NM_032427, intron 1 of 4)	-128815	NR_036125	100422991		NR_036125		MIR1260B	-	microRNA 1260b	miscRNA
chr11	88286493	88286662	+	intron (NM_001143831, intron 7 of 8)	intron (NM_001143831, intron 7 of 8)	48833	NR_049724	100873989	Hs.616625	NR_049724		GRM5-AS1	-	GRM5 antisense RNA 1	miscRNA
chr11	88365215	88365384	+	intron (NM_001143831, intron 3 of 8)	L1MD1|LINE|L1	127555	NR_049724	100873989	Hs.616625	NR_049724		GRM5-AS1	-	GRM5 antisense RNA 1	miscRNA
chr11	19704813	19704982	+	intron (NM_001111018, intron 1 of 37)	intron (NM_001111018, intron 1 of 37)	-29984	NM_145117	89797	Hs.639428	NM_001111018	ENSG00000166833	NAV2	HELAD1|POMFIL2|RAINB1|STEERIN2|UNC53H2	neuron navigator 2	protein-coding
chr11	116127852	116128021	+	Intergenic	MLT1J|LTR|ERVL-MaLR	-497018	NR_034148	283143	Hs.130499	NR_034148		LOC283143	-	uncharacterized LOC283143	miscRNA
chr11	125354281	125354450	+	intron (NM_005103, intron 2 of 9)	intron (NM_005103, intron 2 of 9)	11841	NM_005103	9638	Hs.732083	NM_005103	ENSG00000149557	FEZ1	-	fasciculation and elongation protein zeta 1 (zygin I)	protein-coding
chr11	94579375	94579544	+	intron (NM_130847, intron 6 of 12)	intron (NM_130847, intron 6 of 12)	77951	NM_130847	154810	Hs.503594	NM_130847	ENSG00000166025	AMOTL1	JEAP	angiomotin like 1	protein-coding
chr11	35173392	35173561	+	intron (NM_001001389, intron 1 of 16)	intron (NM_001001389, intron 1 of 16)	13059	NM_001202556	960	Hs.502328	NM_000610	ENSG00000026508	CD44	CDW44|CSPG8|ECMR-III|HCELL|HUTCH-I|IN|LHR|MC56|MDU2|MDU3|MIC4|Pgp1	CD44 molecule (Indian blood group)	protein-coding
chr11	83044740	83044909	+	Intergenic	Intergenic	-47447	NM_021825	60492	Hs.368866	NM_021825	ENSG00000137500	CCDC90B	MDS011|MDS025	coiled-coil domain containing 90B	protein-coding
chr11	10511931	10512100	+	intron (NM_001025389, intron 6 of 14)	MER117|DNA|hAT-Charlie	17858	NR_039705	100616263		NR_039705		MIR4485	-	microRNA 4485	miscRNA
chr11	107775419	107775588	+	Intergenic	LTR78|LTR|ERV1	-23774	NM_017516	54734	Hs.354906	NM_017516	ENSG00000179331	RAB39A	RAB39	RAB39A, member RAS oncogene family	protein-coding
chr11	12368073	12368242	+	intron (NM_032867, intron 6 of 8)	intron (NM_032867, intron 6 of 8)	-30869	NM_018222	55742	Hs.432914	NM_018222	ENSG00000197702	PARVA	CH-ILKBP|MXRA2	parvin, alpha	protein-coding
chr11	109259826	109259995	+	Intergenic	Intergenic	-32936	NM_207645	399947	Hs.172982	NM_207645	ENSG00000185742	C11orf87	LOH11CR1A	chromosome 11 open reading frame 87	protein-coding
chr11	65399297	65399466	+	intron (NM_032223, intron 27 of 34)	intron (NM_032223, intron 27 of 34)	-4400	NR_039839	100616292		NR_039839		MIR4690	-	microRNA 4690	miscRNA
chr11	101253447	101253616	+	Intergenic	MSTD|LTR|ERVL-MaLR	137105	NR_037485	100500823		NR_037485		MIR3920	-	microRNA 3920	miscRNA
chr11	26761297	26761466	+	Intergenic	ERV3-16A3_I-int|LTR|ERVL	-17807	NM_178498	159963	Hs.148907	NM_178498	ENSG00000148942	SLC5A12	SMCT2	solute carrier family 5 (sodium/glucose cotransporter), member 12	protein-coding
chr11	58669224	58669393	+	Intergenic	Intergenic	-25794	NM_001220494	92292	Hs.616909	NM_001220494	ENSG00000166840	GLYATL1	GATF-C|GNAT	glycine-N-acyltransferase-like 1	protein-coding
chr11	65668760	65668929	+	promoter-TSS (NM_005438)	promoter-TSS (NM_005438)	-847	NM_005438	8061	Hs.283565	NM_005438	ENSG00000175592	FOSL1	FRA|FRA1|fra-1	FOS-like antigen 1	protein-coding
chr11	20955769	20955938	+	intron (NM_201551, intron 9 of 18)	intron (NM_201551, intron 9 of 18)	264736	NM_201551	4745	Hs.657172	NM_006157	ENSG00000165973	NELL1	IDH3GL|NRP1	NEL-like 1 (chicken)	protein-coding
chr11	61267828	61267997	+	Intergenic	Intergenic	-8156	NR_039708	100616470		NR_039708		MIR4488	-	microRNA 4488	miscRNA
chr11	103401125	103401294	+	Intergenic	Intergenic	-319425	NR_039842	100616457		NR_039842		MIR4693	-	microRNA 4693	miscRNA
chr11	79808739	79808908	+	Intergenic	Intergenic	-657128	NM_001098816	26011	Hs.213087	NM_001098816	ENSG00000149256	TENM4	Doc4|ODZ4|TNM4|Ten-M4	teneurin transmembrane protein 4	protein-coding
chr11	58404987	58405156	+	Intergenic	L2c|LINE|L2	14925	NM_000614	1270	Hs.524920	NM_000614	ENSG00000242689	CNTF	HCNTF	ciliary neurotrophic factor	protein-coding
chr11	44321307	44321476	+	intron (NM_021926, intron 1 of 3)	MIR|SINE|MIR	10325	NM_021926	60529	Hs.436055	NM_021926	ENSG00000052850	ALX4	FND2	ALX homeobox 4	protein-coding
chr11	32019170	32019339	+	Intergenic	L2b|LINE|L2	-93223	NM_002901	5954	Hs.97887	NM_002901	ENSG00000049449	RCN1	PIG20|RCAL|RCN	reticulocalbin 1, EF-hand calcium binding domain	protein-coding
chr11	61134314	61134483	+	intron (NR_028473, intron 4 of 5)	intron (NR_028473, intron 4 of 5)	-4643	NM_153611	220002	Hs.22546	NM_001161452	ENSG00000162144	CYBASC3	LCYTB	cytochrome b, ascorbate dependent 3	protein-coding
chr11	122201905	122202074	+	Intergenic	MIR3|SINE|MIR	-128219	NR_024430	399959	Hs.732590	NR_024430		MIR100HG	-	mir-100-let-7a-2 cluster host gene (non-protein coding)	miscRNA
chr11	123596049	123596218	+	3' UTR (NM_003455, exon 9 of 9)	3' UTR (NM_003455, exon 9 of 9)	16230	NM_003455	7753	Hs.112556	NM_003455	ENSG00000166261	ZNF202	ZKSCAN10	zinc finger protein 202	protein-coding
chr11	95974731	95974900	+	intron (NM_032427, intron 1 of 4)	intron (NM_032427, intron 1 of 4)	-99787	NR_036125	100422991		NR_036125		MIR1260B	-	microRNA 1260b	miscRNA
chr11	102793031	102793200	+	Intergenic	Intergenic	33348	NM_002427	4322	Hs.2936	NM_002427	ENSG00000137745	MMP13	CLG3|MANDP1	matrix metallopeptidase 13 (collagenase 3)	protein-coding
chr11	87999459	87999628	+	Intergenic	L1M1|LINE|L1	71398	NM_001114173	1075	Hs.128065	NM_001114173	ENSG00000109861	CTSC	CPPI|DPP-I|DPP1|DPPI|HMS|JP|JPD|PALS|PLS	cathepsin C	protein-coding
chr11	86576369	86576538	+	Intergenic	MIRb|SINE|MIR	-7457	NR_045004	8587	Hs.741959	NR_045004		OR7E2P	OR11-6|OR7E143P|OR7E51P|OR7E52P|OR7F2P|OST245|hg94	olfactory receptor, family 7, subfamily E, member 2 pseudogene	pseudo
chr11	12278769	12278938	+	intron (NM_014632, intron 24 of 27)	intron (NM_014632, intron 24 of 27)	-29594	NM_032867	84953	Hs.128196	NM_032867	ENSG00000133808	MICALCL	Ebitein1	MICAL C-terminal like	protein-coding
chr11	96074310	96074479	+	promoter-TSS (NR_036125)	promoter-TSS (NR_036125)	-208	NR_036125	100422991		NR_036125		MIR1260B	-	microRNA 1260b	miscRNA
chr11	5126173	5126342	+	Intergenic	Intergenic	27615	NM_001005160	390054	Hs.546593	NM_001005160	ENSG00000171944	OR52A5	OR11-33	olfactory receptor, family 52, subfamily A, member 5	protein-coding
chr11	16963685	16963854	+	intron (NM_175058, intron 3 of 22)	MIR|SINE|MIR	72194	NM_175058	144100	Hs.12332	NM_175058	ENSG00000166689	PLEKHA7	-	pleckstrin homology domain containing, family A member 7	protein-coding
chr11	101752400	101752569	+	Intergenic	LTR64|LTR|ERV1	-33262	NM_020802	57562	Hs.156352	NM_020802	ENSG00000110318	KIAA1377	-	KIAA1377	protein-coding
chr11	98488649	98488818	+	Intergenic	MSTA-int|LTR|ERVL-MaLR	-402973	NM_001243270	53942	Hs.656783	NM_001243270	ENSG00000149972	CNTN5	HNB-2s|NB-2	contactin 5	protein-coding
chr11	87942341	87942510	+	Intergenic	Intergenic	-33790	NM_022337	23682	Hs.591975	NM_022337	ENSG00000123892	RAB38	NY-MEL-1|rrGTPbp	RAB38, member RAS oncogene family	protein-coding
chr11	93578104	93578273	+	intron (NM_001144871, intron 1 of 3)	intron (NM_001144871, intron 1 of 3)	5480	NM_001144871	387804	Hs.512252	NM_001144871	ENSG00000214376	VSTM5	C11orf90	V-set and transmembrane domain containing 5	protein-coding
chr11	91750868	91751037	+	Intergenic	L1PBa|LINE|L1	-334310	NM_001008781	120114	Hs.98523	NM_001008781	ENSG00000165323	FAT3	CDHF15|CDHR10	FAT tumor suppressor homolog 3 (Drosophila)	protein-coding
chr11	11972605	11972774	+	intron (NM_017944, intron 23 of 26)	MLT1C|LTR|ERVL-MaLR	57497	NM_001018057	27122	Hs.731954	NM_001018057	ENSG00000050165	DKK3	REIC|RIG	dickkopf 3 homolog (Xenopus laevis)	protein-coding
chr11	116313931	116314100	+	Intergenic	MLT1E1A|LTR|ERVL-MaLR	329699	NM_032725	84811	Hs.437341	NM_001159736	ENSG00000137656	BUD13	Cwc26|fSAP71	BUD13 homolog (S. cerevisiae)	protein-coding
chr11	107575852	107576021	+	Intergenic	Intergenic	6851	NM_003063	6588	Hs.334629	NM_003063	ENSG00000170290	SLN	-	sarcolipin	protein-coding
chr11	88391526	88391695	+	intron (NM_001143831, intron 2 of 8)	intron (NM_001143831, intron 2 of 8)	153866	NR_049724	100873989	Hs.616625	NR_049724		GRM5-AS1	-	GRM5 antisense RNA 1	miscRNA
chr11	93462034	93462203	+	intron (NM_033395, intron 25 of 29)	intron (NM_033395, intron 25 of 29)	1694	NR_003028	684959	Hs.738736	NR_003028		SNORA25	ACA25	small nucleolar RNA, H/ACA box 25	snoRNA
chr11	74573759	74573928	+	intron (NM_182969, intron 11 of 18)	intron (NM_182969, intron 11 of 18)	86389	NM_001270380	143570	Hs.370145	NM_001270380	ENSG00000166435	XRRA1	-	X-ray radiation resistance associated 1	protein-coding
chr11	64780410	64780579	+	Intergenic	Intergenic	-1091	NM_001667	402	Hs.502836	NM_001199745	ENSG00000213465	ARL2	ARFL2	ADP-ribosylation factor-like 2	protein-coding
chr11	64340055	64340224	+	Intergenic	L2|LINE|L2	17041	NM_018484	55867	Hs.220844	NM_018484	ENSG00000168065	SLC22A11	OAT4|hOAT4	solute carrier family 22 (organic anion/urate transporter), member 11	protein-coding
chr11	109945411	109945580	+	Intergenic	MSTA|LTR|ERVL-MaLR	-18592	NM_033390	85463	Hs.376289	NM_033390	ENSG00000149289	ZC3H12C	MCPIP3	zinc finger CCCH-type containing 12C	protein-coding
chr11	112990144	112990313	+	intron (NM_001076682, intron 2 of 19)	intron (NM_001076682, intron 2 of 19)	154395	NR_034101	100288346	Hs.661826	NR_034101		LOC100288346	-	uncharacterized LOC100288346	miscRNA
chr11	101352564	101352733	+	intron (NM_004621, intron 5 of 12)	L2c|LINE|L2	37988	NR_037485	100500823		NR_037485		MIR3920	-	microRNA 3920	miscRNA
chr11	96625024	96625193	+	Intergenic	L1PA10|LINE|L1	-385067	NR_047481	100874053	Hs.742044	NR_047481		JRKL-AS1	-	JRKL antisense RNA 1	miscRNA
chr11	60508427	60508596	+	Intergenic	Intergenic	-15829	NM_001098835	219995	Hs.207465	NM_001098835	ENSG00000166961	MS4A15	-	membrane-spanning 4-domains, subfamily A, member 15	protein-coding
chr11	77854958	77855127	+	Intergenic	L2b|LINE|L2	-4343	NM_001007027	79053	Hs.503368	NM_001007027	ENSG00000159063	ALG8	CDG1H	asparagine-linked glycosylation 8, alpha-1,3-glucosyltransferase homolog (S. cerevisiae)	protein-coding
chr11	78896497	78896666	+	intron (NM_001098816, intron 3 of 33)	intron (NM_001098816, intron 3 of 33)	216572	NR_030598	100126333		NR_030598		MIR708	MIRN708|hsa-mir-708	microRNA 708	miscRNA
chr11	36630995	36631164	+	intron (NM_138787, intron 1 of 5)	intron (NM_138787, intron 1 of 5)	-11250	NM_001243786	5897	Hs.714519	NM_000536	ENSG00000175097	RAG2	RAG-2	recombination activating gene 2	protein-coding
chr11	94475974	94476143	+	Intergenic	MLT1A0|LTR|ERVL-MaLR	-25450	NM_130847	154810	Hs.503594	NM_130847	ENSG00000166025	AMOTL1	JEAP	angiomotin like 1	protein-coding
chr11	69427058	69427227	+	Intergenic	Intergenic	-28731	NM_053056	595	Hs.523852	NM_053056	ENSG00000110092	CCND1	BCL1|D11S287E|PRAD1|U21B31	cyclin D1	protein-coding
chr11	65131344	65131513	+	Intergenic	Intergenic	9146	NM_145719	220359	Hs.632121	NM_145719	ENSG00000173825	TIGD3	-	tigger transposable element derived 3	protein-coding
chr11	82429860	82430029	+	Intergenic	MIRc|SINE|MIR	14962	NM_175885	220382	Hs.448218	NM_175885	ENSG00000182103	FAM181B	-	family with sequence similarity 181, member B	protein-coding
chr11	79111620	79111789	+	intron (NM_001098816, intron 1 of 33)	MIRb|SINE|MIR	1449	NR_030598	100126333		NR_030598		MIR708	MIRN708|hsa-mir-708	microRNA 708	miscRNA
chr11	92314160	92314329	+	intron (NM_001008781, intron 2 of 24)	intron (NM_001008781, intron 2 of 24)	228982	NM_001008781	120114	Hs.98523	NM_001008781	ENSG00000165323	FAT3	CDHF15|CDHR10	FAT tumor suppressor homolog 3 (Drosophila)	protein-coding
chr11	99807961	99808130	+	intron (NM_001243270, intron 6 of 23)	intron (NM_001243270, intron 6 of 23)	381169	NM_175566	53942	Hs.656783	NM_001243270	ENSG00000149972	CNTN5	HNB-2s|NB-2	contactin 5	protein-coding
chr11	35815613	35815782	+	intron (NM_017583, intron 4 of 4)	intron (NM_017583, intron 4 of 4)	131344	NM_017583	54765	Hs.192103	NM_017583	ENSG00000166326	TRIM44	DIPB|HSA249128|MC7	tripartite motif containing 44	protein-coding
chr11	69089372	69089541	+	Intergenic	Intergenic	27834	NM_138768	26579	Hs.523848	NM_138768	ENSG00000172927	MYEOV	OCIM	myeloma overexpressed (in a subset of t(11;14) positive multiple myelomas)	protein-coding
chr11	64709273	64709442	+	intron (NM_001037225, intron 7 of 9)	L2c|LINE|L2	-5997	NM_130769	170589	Hs.436119	NM_130769	ENSG00000149735	GPHA2	A2|GPA2|ZSIG51	glycoprotein hormone alpha 2	protein-coding
chr11	41391725	41391894	+	intron (NM_001258419, intron 1 of 6)	AluJb|SINE|Alu	89377	NM_001258419	57689	Hs.741547	NM_001258419	ENSG00000148948	LRRC4C	NGL-1|NGL1	leucine rich repeat containing 4C	protein-coding
chr11	91597494	91597663	+	Intergenic	Intergenic	-487684	NM_001008781	120114	Hs.98523	NM_001008781	ENSG00000165323	FAT3	CDHF15|CDHR10	FAT tumor suppressor homolog 3 (Drosophila)	protein-coding
chr11	105623732	105623901	+	exon (NM_001077243, exon 4 of 17)	exon (NM_001077243, exon 4 of 17)	142405	NR_046356	2893	Hs.503743	NM_000829	ENSG00000152578	GRIA4	GLUR4|GLUR4C|GLURD|GluA4	glutamate receptor, ionotropic, AMPA 4	protein-coding
chr11	92239025	92239194	+	intron (NM_001008781, intron 1 of 24)	L2a|LINE|L2	153847	NM_001008781	120114	Hs.98523	NM_001008781	ENSG00000165323	FAT3	CDHF15|CDHR10	FAT tumor suppressor homolog 3 (Drosophila)	protein-coding
chr11	102366468	102366637	+	Intergenic	MLT1G|LTR|ERVL-MaLR	34926	NM_002423	4316	Hs.2256	NM_002423	ENSG00000137673	MMP7	MMP-7|MPSL1|PUMP-1	matrix metallopeptidase 7 (matrilysin, uterine)	protein-coding
chr11	86290504	86290673	+	intron (NM_001014811, intron 1 of 13)	intron (NM_001014811, intron 1 of 13)	92652	NM_001014811	10873	Hs.199743	NM_001014811	ENSG00000151376	ME3	NADP-ME	malic enzyme 3, NADP(+)-dependent, mitochondrial	protein-coding
chr11	35855752	35855921	+	Intergenic	MER1B|DNA|hAT-Charlie	-109776	NM_174902	143458	Hs.741559	NM_174902	ENSG00000179241	LDLRAD3	LRAD3	low density lipoprotein receptor class A domain containing 3	protein-coding
chr11	117157389	117157558	+	3' UTR (NM_138972, exon 9 of 9)	3' UTR (NM_138972, exon 9 of 9)	-4589	NR_037803	100379571	Hs.736305	NR_037803		BACE1-AS	BACE1-AS1|BACE1AS|FJ573250|NCRNA00177	BACE1 antisense RNA	miscRNA
chr11	36903260	36903429	+	Intergenic	HERVL32-int|LTR|ERVL	-283515	NM_001243786	5897	Hs.714519	NM_000536	ENSG00000175097	RAG2	RAG-2	recombination activating gene 2	protein-coding
chr11	35188252	35188421	+	intron (NM_001001389, intron 1 of 16)	intron (NM_001001389, intron 1 of 16)	27919	NM_001202556	960	Hs.502328	NM_000610	ENSG00000026508	CD44	CDW44|CSPG8|ECMR-III|HCELL|HUTCH-I|IN|LHR|MC56|MDU2|MDU3|MIC4|Pgp1	CD44 molecule (Indian blood group)	protein-coding
chr11	18956673	18956842	+	promoter-TSS (NM_147199)	promoter-TSS (NM_147199)	-208	NM_147199	259249	Hs.711459	NM_147199	ENSG00000170255	MRGPRX1	GPCR|MRGX1|SNSR4	MAS-related GPR, member X1	protein-coding
chr11	909569	909738	+	intron (NM_001142674, intron 1 of 13)	intron (NM_001142674, intron 1 of 13)	1221	NM_001142677	66005	Hs.144468	NM_001142674	ENSG00000177830	CHID1	SI-CLP	chitinase domain containing 1	protein-coding
chr11	8408871	8409040	+	Intergenic	MIR|SINE|MIR	-118773	NM_001270428	4004	Hs.654426	NM_001270428	ENSG00000166407	LMO1	RBTN1|RHOM1|TTG1	LIM domain only 1 (rhombotin 1)	protein-coding
chr11	113419099	113419268	+	Intergenic	Intergenic	-73182	NM_000795	1813	Hs.73893	NM_000795	ENSG00000149295	DRD2	D2DR|D2R	dopamine receptor D2	protein-coding
chr11	61600826	61600995	+	intron (NM_004265, intron 1 of 11)	intron (NM_004265, intron 1 of 11)	5197	NM_004265	9415	Hs.502745	NM_004265	ENSG00000134824	FADS2	D6D|DES6|FADSD6|LLCDL2|SLL0262|TU13	fatty acid desaturase 2	protein-coding
chr11	94680880	94681049	+	Intergenic	FAM|SINE|Alu	25812	NM_016403	51503	Hs.503597	NM_016403		CWC15	C11orf5|Cwf15|HSPC148|ORF5	CWC15 spliceosome-associated protein homolog (S. cerevisiae)	protein-coding
chr11	102808702	102808871	+	Intergenic	Intergenic	17677	NM_002427	4322	Hs.2936	NM_002427	ENSG00000137745	MMP13	CLG3|MANDP1	matrix metallopeptidase 13 (collagenase 3)	protein-coding
chr11	1521316	1521485	+	intron (NM_053005, intron 2 of 5)	L1ME1|LINE|L1	-13452	NM_001172223	81532	Hs.370360	NM_001172223	ENSG00000182208	MOB2	HCCA2	MOB kinase activator 2	protein-coding
chr11	114759748	114759917	+	Intergenic	Intergenic	210632	NM_182495	120406	Hs.446760	NM_182495	ENSG00000204361	NXPE2	FAM55B	neurexophilin and PC-esterase domain family, member 2	protein-coding
chr11	95254500	95254669	+	Intergenic	Intergenic	268370	NM_144664	143684	Hs.288304	NM_144664	ENSG00000077458	FAM76B	-	family with sequence similarity 76, member B	protein-coding
chr11	85858283	85858452	+	Intergenic	L2c|LINE|L2	-77444	NM_001206947	8301	Hs.163893	NM_001008660	ENSG00000073921	PICALM	CALM|CLTH|LAP	phosphatidylinositol binding clathrin assembly protein	protein-coding
chr11	116010157	116010326	+	Intergenic	Intergenic	-379323	NR_034148	283143	Hs.130499	NR_034148		LOC283143	-	uncharacterized LOC283143	miscRNA
chr11	86184847	86185016	+	intron (NM_001014811, intron 6 of 13)	L3|LINE|CR1	99153	NM_021827	60494	Hs.144913	NM_001156474	ENSG00000149201	CCDC81	-	coiled-coil domain containing 81	protein-coding
chr11	66211029	66211198	+	Intergenic	LTR71A|LTR|ERV1	-4803	NM_170738	65003	Hs.418450	NM_016050	ENSG00000174547	MRPL11	L11MT|MRP-L11	mitochondrial ribosomal protein L11	protein-coding
chr11	86226996	86227165	+	intron (NM_001014811, intron 3 of 13)	intron (NM_001014811, intron 3 of 13)	141302	NM_021827	60494	Hs.144913	NM_001156474	ENSG00000149201	CCDC81	-	coiled-coil domain containing 81	protein-coding
chr11	70695381	70695550	+	intron (NM_012309, intron 8 of 22)	intron (NM_012309, intron 8 of 22)	23008	NR_037437	100500844		NR_037437		MIR3664	-	microRNA 3664	miscRNA
chr11	92155093	92155262	+	intron (NM_001008781, intron 1 of 24)	MIRb|SINE|MIR	69915	NM_001008781	120114	Hs.98523	NM_001008781	ENSG00000165323	FAT3	CDHF15|CDHR10	FAT tumor suppressor homolog 3 (Drosophila)	protein-coding
chr11	116136007	116136176	+	Intergenic	Intergenic	-505173	NR_034148	283143	Hs.130499	NR_034148		LOC283143	-	uncharacterized LOC283143	miscRNA
chr11	78004646	78004815	+	intron (NM_080491, intron 1 of 9)	MLT1K|LTR|ERVL-MaLR	48196	NM_012296	9846	Hs.429434	NM_012296	ENSG00000033327	GAB2	-	GRB2-associated binding protein 2	protein-coding
chr11	91026189	91026358	+	Intergenic	L1MB8|LINE|L1	-737248	NR_039711	100616186		NR_039711		MIR4490	-	microRNA 4490	miscRNA
chr11	47309965	47310134	+	intron (NM_001135944, intron 15 of 32)	intron (NM_001135944, intron 15 of 32)	18378	NM_001135943	8567	Hs.82548	NM_001135943	ENSG00000110514	MADD	DENN|IG20|RAB3GEP	MAP-kinase activating death domain	protein-coding
chr11	69021025	69021194	+	Intergenic	Intergenic	-40513	NM_138768	26579	Hs.523848	NM_138768	ENSG00000172927	MYEOV	OCIM	myeloma overexpressed (in a subset of t(11;14) positive multiple myelomas)	protein-coding
chr11	78628823	78628992	+	intron (NM_001098816, intron 6 of 33)	MIR|SINE|MIR	-342998	NM_024678	79731	Hs.503389	NM_001243251	ENSG00000137513	NARS2	SLM5|asnRS	asparaginyl-tRNA synthetase 2, mitochondrial (putative)	protein-coding
chr11	109117924	109118093	+	Intergenic	MER44D|DNA|TcMar-Tigger	-174838	NM_207645	399947	Hs.172982	NM_207645	ENSG00000185742	C11orf87	LOH11CR1A	chromosome 11 open reading frame 87	protein-coding
chr11	90481192	90481361	+	Intergenic	L1MB7|LINE|L1	-192251	NR_039711	100616186		NR_039711		MIR4490	-	microRNA 4490	miscRNA
chr11	100451014	100451183	+	Intergenic	Intergenic	-107309	NM_152432	143872	Hs.741465	NM_152432	ENSG00000165895	ARHGAP42	GRAF3	Rho GTPase activating protein 42	protein-coding
chr11	58172918	58173087	+	Intergenic	L1PA11|LINE|L1	-2120	NM_001005469	441608	Hs.553826	NM_001005469	ENSG00000172769	OR5B3	OR11-239|OR5B13|OST129	olfactory receptor, family 5, subfamily B, member 3	protein-coding
chr11	2981638	2981807	+	intron (NM_005969, intron 8 of 15)	intron (NM_005969, intron 8 of 15)	3401	NR_002982	677833	Hs.689696	NR_002982		SNORA54	ACA54	small nucleolar RNA, H/ACA box 54	snoRNA
chr11	91003501	91003670	+	Intergenic	Intergenic	-714560	NR_039711	100616186		NR_039711		MIR4490	-	microRNA 4490	miscRNA
chr11	96193891	96194060	+	intron (NR_047481, intron 1 of 4)	intron (NR_047481, intron 1 of 4)	46066	NR_047481	100874053	Hs.742044	NR_047481		JRKL-AS1	-	JRKL antisense RNA 1	miscRNA
chr11	63435354	63435523	+	intron (NM_015459, intron 1 of 12)	MER20|DNA|hAT-Charlie	3645	NM_015459	25923	Hs.356719	NM_015459	ENSG00000184743	ATL3	-	atlastin GTPase 3	protein-coding
chr11	27883765	27883934	+	Intergenic	MIR3|SINE|MIR	-140244	NM_170731	627	Hs.502182	NM_001143805	ENSG00000176697	BDNF	ANON2|BULN2	brain-derived neurotrophic factor	protein-coding
chr11	82737379	82737548	+	intron (NM_014488, intron 2 of 5)	MSTB|LTR|ERVL-MaLR	15177	NR_033347	100379250	Hs.725115	NR_033347		SNORA70E	U70E	small nucleolar RNA, H/ACA box 70E	snoRNA
chr11	95921796	95921965	+	intron (NM_032427, intron 1 of 4)	intron (NM_032427, intron 1 of 4)	-152722	NR_036125	100422991		NR_036125		MIR1260B	-	microRNA 1260b	miscRNA
chr11	13360271	13360440	+	intron (NM_001178, intron 3 of 19)	MIRb|SINE|MIR	61030	NM_001178	406	Hs.65734	NM_001030272	ENSG00000133794	ARNTL	BMAL1|BMAL1c|JAP3|MOP3|PASD3|TIC|bHLHe5	aryl hydrocarbon receptor nuclear translocator-like	protein-coding
chr11	112729820	112729989	+	Intergenic	Intergenic	-102065	NM_181351	4684	Hs.733031	NM_000615	ENSG00000149294	NCAM1	CD56|MSK39|NCAM	neural cell adhesion molecule 1	protein-coding
chr11	102420933	102421102	+	Intergenic	MER97d|DNA|hAT-Tip100	-19539	NM_002423	4316	Hs.2256	NM_002423	ENSG00000137673	MMP7	MMP-7|MPSL1|PUMP-1	matrix metallopeptidase 7 (matrilysin, uterine)	protein-coding
chr11	68966479	68966648	+	Intergenic	(TCCA)n|Simple_repeat|Simple_repeat	-95059	NM_138768	26579	Hs.523848	NM_138768	ENSG00000172927	MYEOV	OCIM	myeloma overexpressed (in a subset of t(11;14) positive multiple myelomas)	protein-coding
chr11	117043947	117044116	+	intron (NM_001184746, intron 6 of 6)	intron (NM_001184746, intron 6 of 6)	-5908	NM_001040455	51092	Hs.712144	NM_015996	ENSG00000149577	SIDT2	-	SID1 transmembrane family, member 2	protein-coding
chr11	114730744	114730913	+	Intergenic	MLT1D|LTR|ERVL-MaLR	181628	NM_182495	120406	Hs.446760	NM_182495	ENSG00000204361	NXPE2	FAM55B	neurexophilin and PC-esterase domain family, member 2	protein-coding
chr11	94370956	94371125	+	Intergenic	Intergenic	70566	NM_152431	143689	Hs.660188	NM_152431	ENSG00000134627	PIWIL4	HIWI2|MIWI2	piwi-like 4 (Drosophila)	protein-coding
chr11	94660852	94661021	+	Intergenic	Intergenic	45840	NM_016403	51503	Hs.503597	NM_016403		CWC15	C11orf5|Cwf15|HSPC148|ORF5	CWC15 spliceosome-associated protein homolog (S. cerevisiae)	protein-coding
chr11	94034068	94034237	+	Intergenic	Intergenic	-4651	NM_001199206	390243	Hs.553758	NM_001080486	ENSG00000183560	FOLR4	Folbp3	folate receptor 4 (delta) homolog (mouse)	protein-coding
chr11	55330071	55330240	+	Intergenic	HERVH-int|LTR|ERV1	8372	NM_001001920	81309	Hs.589003	NM_001001920	ENSG00000181939	OR4C15	OR11-127|OR11-134	olfactory receptor, family 4, subfamily C, member 15	protein-coding
chr11	115823579	115823748	+	Intergenic	L1M3e|LINE|L1	-192745	NR_034148	283143	Hs.130499	NR_034148		LOC283143	-	uncharacterized LOC283143	miscRNA
chr11	80466214	80466383	+	Intergenic	Intergenic	1135580	NR_036186	100422823		NR_036186		MIR4300	-	microRNA 4300	miscRNA
chr11	124489323	124489492	+	exon (NM_052959, exon 4 of 4)	exon (NM_052959, exon 4 of 4)	-3335	NM_032811	84897	Hs.436410	NM_032811	ENSG00000154144	TBRG1	NIAM|TB-5	transforming growth factor beta regulator 1	protein-coding
chr11	32001859	32002028	+	Intergenic	L2|LINE|L2	-110534	NM_002901	5954	Hs.97887	NM_002901	ENSG00000049449	RCN1	PIG20|RCAL|RCN	reticulocalbin 1, EF-hand calcium binding domain	protein-coding
chr11	115145199	115145368	+	intron (NM_014333, intron 1 of 9)	intron (NM_014333, intron 1 of 9)	229958	NM_014333	23705	Hs.370510	NM_001098517	ENSG00000182985	CADM1	BL2|IGSF4|IGSF4A|NECL2|Necl-2|RA175|ST17|SYNCAM|TSLC1|sTSLC-1|sgIGSF|synCAM1	cell adhesion molecule 1	protein-coding
chr11	101873066	101873235	+	Intergenic	MER54B|LTR|ERVL	-45019	NM_001195005	85016	Hs.98328	NM_001195005	ENSG00000137691	C11orf70	-	chromosome 11 open reading frame 70	protein-coding
chr11	93322751	93322920	+	Intergenic	Intergenic	-46289	NM_020179	56935	Hs.438064	NM_020179	ENSG00000166002	C11orf75	FN5	chromosome 11 open reading frame 75	protein-coding
chr11	95072611	95072780	+	Intergenic	Intergenic	-108449	NM_144665	143686	Hs.659934	NM_144665	ENSG00000149212	SESN3	SEST3	sestrin 3	protein-coding
chr11	42794453	42794622	+	Intergenic	Intergenic	496382	NR_033868	399881	Hs.446761	NR_033868		HNRNPKP3	-	heterogeneous nuclear ribonucleoprotein K pseudogene 3	pseudo
chr11	86188950	86189119	+	intron (NM_001014811, intron 6 of 13)	intron (NM_001014811, intron 6 of 13)	103256	NM_021827	60494	Hs.144913	NM_001156474	ENSG00000149201	CCDC81	-	coiled-coil domain containing 81	protein-coding
chr11	65759892	65760061	+	Intergenic	Intergenic	-9574	NM_003860	8815	Hs.433759	NM_001143985	ENSG00000175334	BANF1	BAF|BCRP1|D14S1460|NGPS	barrier to autointegration factor 1	protein-coding
chr11	35088334	35088503	+	Intergenic	Intergenic	-71999	NM_001202557	960	Hs.502328	NM_000610	ENSG00000026508	CD44	CDW44|CSPG8|ECMR-III|HCELL|HUTCH-I|IN|LHR|MC56|MDU2|MDU3|MIC4|Pgp1	CD44 molecule (Indian blood group)	protein-coding
chr11	19557845	19558014	+	intron (NM_001111018, intron 1 of 37)	intron (NM_001111018, intron 1 of 37)	-12304	NR_033989	399876	Hs.132600	NR_033989		NAV2-AS4	-	NAV2 antisense RNA 4	miscRNA
chr11	102463737	102463906	+	intron (NM_004771, intron 8 of 9)	intron (NM_004771, intron 8 of 9)	32242	NM_004771	9313	Hs.591946	NM_004771	ENSG00000137674	MMP20	AI2A2|MMP-20	matrix metallopeptidase 20	protein-coding
chr11	65956970	65957139	+	intron (NM_018026, intron 1 of 23)	intron (NM_018026, intron 1 of 23)	-67711	NM_001134775	64837	Hs.280792	NM_001134774	ENSG00000174996	KLC2	-	kinesin light chain 2	protein-coding
chr11	95232709	95232878	+	Intergenic	Intergenic	-268547	NM_144665	143686	Hs.659934	NM_144665	ENSG00000149212	SESN3	SEST3	sestrin 3	protein-coding
chr11	106078999	106079168	+	Intergenic	ERV3-16A3_I-int|LTR|ERVL	-130618	NM_198439	143879	Hs.101949	NM_152433	ENSG00000182359	KBTBD3	BKLHD3	kelch repeat and BTB (POZ) domain containing 3	protein-coding
chr11	90848679	90848848	+	Intergenic	Intergenic	-559738	NR_039711	100616186		NR_039711		MIR4490	-	microRNA 4490	miscRNA
chr11	93246704	93246873	+	intron (NM_020179, intron 1 of 2)	L2|LINE|L2	29758	NM_020179	56935	Hs.438064	NM_020179	ENSG00000166002	C11orf75	FN5	chromosome 11 open reading frame 75	protein-coding
chr11	101224554	101224723	+	Intergenic	Intergenic	165998	NR_037485	100500823		NR_037485		MIR3920	-	microRNA 3920	miscRNA
chr11	93767320	93767489	+	intron (NM_001098672, intron 1 of 19)	intron (NM_001098672, intron 1 of 19)	13026	NM_001098672	341208	Hs.669645	NM_001098672	ENSG00000181333	HEPHL1	-	hephaestin-like 1	protein-coding
chr11	118207535	118207704	+	Intergenic	Intergenic	5840	NM_001040651	915	Hs.504048	NM_000732	ENSG00000167286	CD3D	CD3-DELTA|T3D	CD3d molecule, delta (CD3-TCR complex)	protein-coding
chr11	114085915	114086084	+	intron (NM_001018011, intron 4 of 6)	intron (NM_001018011, intron 4 of 6)	-80536	NM_006169	4837	Hs.503911	NM_006169	ENSG00000166741	NNMT	-	nicotinamide N-methyltransferase	protein-coding
chr11	65412646	65412815	+	intron (NM_006747, intron 5 of 15)	intron (NM_006747, intron 5 of 15)	-3933	NR_039709	100616284		NR_039709		MIR4489	-	microRNA 4489	miscRNA
chr11	21953464	21953633	+	Intergenic	Charlie3|DNA|hAT-Charlie	-261174	NM_213599	203859	Hs.154329	NM_001142649	ENSG00000171714	ANO5	GDD1|LGMD2L|TMEM16E	anoctamin 5	protein-coding
chr11	65960830	65960999	+	intron (NM_018026, intron 1 of 23)	intron (NM_018026, intron 1 of 23)	-63851	NM_001134775	64837	Hs.280792	NM_001134774	ENSG00000174996	KLC2	-	kinesin light chain 2	protein-coding
chr11	108414250	108414419	+	intron (NM_015065, intron 1 of 5)	intron (NM_015065, intron 1 of 5)	-45175	NM_153705	143888	Hs.83286	NM_153705	ENSG00000178202	KDELC2	-	KDEL (Lys-Asp-Glu-Leu) containing 2	protein-coding
chr11	92457369	92457538	+	intron (NM_001008781, intron 3 of 24)	MLT1H|LTR|ERVL-MaLR	-245336	NM_005959	4544	Hs.569039	NM_005959	ENSG00000134640	MTNR1B	FGQTL2|MEL-1B-R|MT2	melatonin receptor 1B	protein-coding
chr11	27695058	27695227	+	intron (NM_001143811, intron 2 of 3)	intron (NM_001143811, intron 2 of 3)	-13946	NM_170735	627	Hs.502182	NM_001143805	ENSG00000176697	BDNF	ANON2|BULN2	brain-derived neurotrophic factor	protein-coding
chr11	74020917	74021086	+	intron (NM_182904, intron 1 of 12)	intron (NM_182904, intron 1 of 12)	1698	NM_182904	283208	Hs.660541	NM_182904	ENSG00000149380	P4HA3	-	prolyl 4-hydroxylase, alpha polypeptide III	protein-coding
chr11	100341905	100342074	+	Intergenic	LTR16A1|LTR|ERVL	-216418	NM_152432	143872	Hs.741465	NM_152432	ENSG00000165895	ARHGAP42	GRAF3	Rho GTPase activating protein 42	protein-coding
chr11	60640054	60640223	+	intron (NM_207341, intron 6 of 11)	MIRb|SINE|MIR	5123	NM_207341	22917	Hs.172130	NM_207341	ENSG00000149506	ZP1	-	zona pellucida glycoprotein 1 (sperm receptor)	protein-coding
chr11	93760881	93761050	+	intron (NM_001098672, intron 1 of 19)	intron (NM_001098672, intron 1 of 19)	6587	NM_001098672	341208	Hs.669645	NM_001098672	ENSG00000181333	HEPHL1	-	hephaestin-like 1	protein-coding
chr11	91640132	91640301	+	Intergenic	Intergenic	-445046	NM_001008781	120114	Hs.98523	NM_001008781	ENSG00000165323	FAT3	CDHF15|CDHR10	FAT tumor suppressor homolog 3 (Drosophila)	protein-coding
chr11	80908388	80908557	+	Intergenic	HERVP71A-int|LTR|ERV1	693406	NR_036186	100422823		NR_036186		MIR4300	-	microRNA 4300	miscRNA
chr11	72858302	72858471	+	Intergenic	Intergenic	-5243	NM_014824	9873	Hs.577053	NM_014824	ENSG00000137478	FCHSD2	NWK|SH3MD3	FCH and double SH3 domains 2	protein-coding
chr11	77764272	77764441	+	TTS (NR_046948).2	TTS (NR_046948).2	-10551	NM_003251	7069	Hs.591969	NM_003251	ENSG00000151365	THRSP	LPGP1|Lpgp|S14|SPOT14|THRP	thyroid hormone responsive	protein-coding
chr11	58454714	58454883	+	Intergenic	AluJr|SINE|Alu	44649	NM_005838	10249	Hs.145384	NM_005838	ENSG00000149124	GLYAT	ACGNAT|CAT|GAT	glycine-N-acyltransferase	protein-coding
chr11	108480472	108480641	+	Intergenic	MER44C|DNA|TcMar-Tigger	-16182	NM_015065	23086	Hs.28540	NM_001144763	ENSG00000110723	EXPH5	SLAC2-B|SLAC2B	exophilin 5	protein-coding
chr11	117845177	117845346	+	Intergenic	Intergenic	-11845	NR_026691	3587	Hs.504035	NM_001558	ENSG00000110324	IL10RA	CD210|CD210a|CDW210A|HIL-10R|IL-10R1|IL10R	interleukin 10 receptor, alpha	protein-coding
chr11	61092945	61093114	+	intron (NM_001923, intron 6 of 26)	intron (NM_001923, intron 6 of 26)	-7625	NM_015533	26007	Hs.6278	NM_015533	ENSG00000149476	DAK	NET45	dihydroxyacetone kinase 2 homolog (S. cerevisiae)	protein-coding
chr11	86388314	86388483	+	Intergenic	Intergenic	-4720	NM_001161586	10873	Hs.199743	NM_001014811	ENSG00000151376	ME3	NADP-ME	malic enzyme 3, NADP(+)-dependent, mitochondrial	protein-coding
chr11	61973978	61974147	+	Intergenic	L2b|LINE|L2	-2078	NM_002407	4246	Hs.97644	NM_002407	ENSG00000124939	SCGB2A1	LPHC|MGB2|UGB3	secretoglobin, family 2A, member 1	protein-coding
chr11	73727143	73727312	+	Intergenic	L2b|LINE|L2	-6945	NM_022803	7352	Hs.621879	NM_003356	ENSG00000175564	UCP3	SLC25A9	uncoupling protein 3 (mitochondrial, proton carrier)	protein-coding
chr11	93689070	93689239	+	Intergenic	MIRb|SINE|MIR	-65224	NM_001098672	341208	Hs.669645	NM_001098672	ENSG00000181333	HEPHL1	-	hephaestin-like 1	protein-coding
chr11	66726414	66726583	+	promoter-TSS (NM_001040716)	promoter-TSS (NM_001040716)	-651	NM_000920	5091	Hs.89890	NM_000920	ENSG00000173599	PC	PCB	pyruvate carboxylase	protein-coding
chr11	91923792	91923961	+	Intergenic	Intergenic	-161386	NM_001008781	120114	Hs.98523	NM_001008781	ENSG00000165323	FAT3	CDHF15|CDHR10	FAT tumor suppressor homolog 3 (Drosophila)	protein-coding
chr11	59184947	59185116	+	Intergenic	Intergenic	5395	NM_001001954	219981	Hs.553648	NM_001001954	ENSG00000172324	OR5A2	-	olfactory receptor, family 5, subfamily A, member 2	protein-coding
chr11	96738583	96738752	+	Intergenic	MER76-int|LTR|ERVL	-498626	NR_047481	100874053	Hs.742044	NR_047481		JRKL-AS1	-	JRKL antisense RNA 1	miscRNA
chr11	123475068	123475237	+	intron (NM_020716, intron 8 of 19)	L2|LINE|L2	50163	NM_018400	55800	Hs.4865	NM_001040151	ENSG00000166257	SCN3B	HSA243396|SCNB3	sodium channel, voltage-gated, type III, beta subunit	protein-coding
chr11	96055991	96056160	+	intron (NM_032427, intron 1 of 4)	intron (NM_032427, intron 1 of 4)	-18527	NR_036125	100422991		NR_036125		MIR1260B	-	microRNA 1260b	miscRNA
chr11	87136804	87136973	+	Intergenic	Intergenic	388002	NR_033149	65084	Hs.730749	NM_001168724	ENSG00000166575	TMEM135	PMP52	transmembrane protein 135	protein-coding
chr11	86585893	86586062	+	Intergenic	MLT1G|LTR|ERVL-MaLR	-16981	NR_045004	8587	Hs.741959	NR_045004		OR7E2P	OR11-6|OR7E143P|OR7E51P|OR7E52P|OR7F2P|OST245|hg94	olfactory receptor, family 7, subfamily E, member 2 pseudogene	pseudo
chr11	106270538	106270707	+	Intergenic	MSTD|LTR|ERVL-MaLR	-322157	NM_198439	143879	Hs.101949	NM_152433	ENSG00000182359	KBTBD3	BKLHD3	kelch repeat and BTB (POZ) domain containing 3	protein-coding
chr11	102135740	102135909	+	Intergenic	Intergenic	-52357	NM_182962	330	Hs.127799	NM_001165	ENSG00000023445	BIRC3	AIP1|API2|CIAP2|HAIP1|HIAP1|MALT2|MIHC|RNF49|c-IAP2	baculoviral IAP repeat containing 3	protein-coding
chr11	32123130	32123299	+	intron (NM_002901, intron 4 of 5)	intron (NM_002901, intron 4 of 5)	10737	NM_002901	5954	Hs.97887	NM_002901	ENSG00000049449	RCN1	PIG20|RCAL|RCN	reticulocalbin 1, EF-hand calcium binding domain	protein-coding
chr11	91909444	91909613	+	Intergenic	Intergenic	-175734	NM_001008781	120114	Hs.98523	NM_001008781	ENSG00000165323	FAT3	CDHF15|CDHR10	FAT tumor suppressor homolog 3 (Drosophila)	protein-coding
chr11	116857351	116857520	+	intron (NM_025164, intron 1 of 23)	intron (NM_025164, intron 1 of 23)	111558	NM_025164	23387	Hs.167451	NM_025164	ENSG00000160584	SIK3	QSK|SIK-3	SIK family kinase 3	protein-coding
chr11	102084190	102084359	+	intron (NM_001195045, intron 6 of 8)	intron (NM_001195045, intron 6 of 8)	101103	NM_001195045	10413	Hs.503692	NM_001130145	ENSG00000137693	YAP1	YAP|YAP2|YAP65|YKI	Yes-associated protein 1	protein-coding
chr11	95887881	95888050	+	intron (NM_032427, intron 1 of 4)	L2c|LINE|L2	-186637	NR_036125	100422991		NR_036125		MIR1260B	-	microRNA 1260b	miscRNA
chr11	31260052	31260221	+	Intergenic	Intergenic	131221	NM_181807	341019	Hs.592000	NM_181807	ENSG00000188682	DCDC1	-	doublecortin domain containing 1	protein-coding
chr11	93777731	93777900	+	intron (NM_001098672, intron 1 of 19)	intron (NM_001098672, intron 1 of 19)	23437	NM_001098672	341208	Hs.669645	NM_001098672	ENSG00000181333	HEPHL1	-	hephaestin-like 1	protein-coding
chr11	64436741	64436910	+	intron (NM_138732, intron 6 of 19)	intron (NM_138732, intron 6 of 19)	-26038	NM_138734	9379	Hs.372938	NM_015080	ENSG00000110076	NRXN2	-	neurexin 2	protein-coding
chr11	113568320	113568489	+	intron (NM_030770, intron 4 of 12)	MIRb|SINE|MIR	8664	NM_030770	80975	Hs.46720	NM_030770	ENSG00000166682	TMPRSS5	SPINESIN	transmembrane protease, serine 5	protein-coding
chr11	8957139	8957308	+	Intergenic	Intergenic	-2670	NM_020643	56673	Hs.277349	NM_020643	ENSG00000176029	C11orf16	-	chromosome 11 open reading frame 16	protein-coding
chr11	32528369	32528538	+	Intergenic	L2c|LINE|L2	71168	NR_023920	51352	Hs.567499	NM_015855		WT1-AS	WIT-1|WIT1|WT1-AS1|WT1AS|dJ74J1.1	WT1 antisense RNA	miscRNA
chr11	97842513	97842682	+	Intergenic	HUERS-P3-int|LTR|ERV1	-1049109	NM_001243270	53942	Hs.656783	NM_001243270	ENSG00000149972	CNTN5	HNB-2s|NB-2	contactin 5	protein-coding
chr11	92578667	92578836	+	intron (NM_001008781, intron 18 of 24)	intron (NM_001008781, intron 18 of 24)	-124038	NM_005959	4544	Hs.569039	NM_005959	ENSG00000134640	MTNR1B	FGQTL2|MEL-1B-R|MT2	melatonin receptor 1B	protein-coding
chr11	70058931	70059100	+	Intergenic	Intergenic	9746	NM_003824	8772	Hs.86131	NM_003824	ENSG00000168040	FADD	MORT1	Fas (TNFRSF6)-associated via death domain	protein-coding
chr11	116663917	116664086	+	promoter-TSS (NM_052968)	promoter-TSS (NM_052968)	-865	NM_052968	116519	Hs.283923	NM_001166598	ENSG00000110243	APOA5	APOAV|RAP3	apolipoprotein A-V	protein-coding
chr11	106197946	106198115	+	Intergenic	MER74A|LTR|ERVL	-249565	NM_198439	143879	Hs.101949	NM_152433	ENSG00000182359	KBTBD3	BKLHD3	kelch repeat and BTB (POZ) domain containing 3	protein-coding
chr11	91475409	91475578	+	Intergenic	MIRc|SINE|MIR	-609769	NM_001008781	120114	Hs.98523	NM_001008781	ENSG00000165323	FAT3	CDHF15|CDHR10	FAT tumor suppressor homolog 3 (Drosophila)	protein-coding
chr11	70036006	70036175	+	TTS (NR_030691)	TTS (NR_030691)	-13179	NM_003824	8772	Hs.86131	NM_003824	ENSG00000168040	FADD	MORT1	Fas (TNFRSF6)-associated via death domain	protein-coding
chr11	88277715	88277884	+	intron (NM_001143831, intron 7 of 8)	intron (NM_001143831, intron 7 of 8)	40055	NR_049724	100873989	Hs.616625	NR_049724		GRM5-AS1	-	GRM5 antisense RNA 1	miscRNA
chr11	66820854	66821023	+	Intergenic	Intergenic	-3351	NM_014578	29984	Hs.15114	NM_014578	ENSG00000173156	RHOD	ARHD|RHOHP1|RHOM|Rho	ras homolog family member D	protein-coding
chr11	95817681	95817850	+	intron (NM_032427, intron 2 of 4)	intron (NM_032427, intron 2 of 4)	-160394	NM_016156	8898	Hs.181326	NM_001243571	ENSG00000087053	MTMR2	CMT4B|CMT4B1	myotubularin related protein 2	protein-coding
chr11	62532777	62532946	+	exon (NM_002696, exon 5 of 8)	exon (NM_002696, exon 5 of 8)	3850	NM_002696	5436	Hs.14839	NM_002696	ENSG00000168002	POLR2G	RPB19|RPB7|hRPB19|hsRPB7	polymerase (RNA) II (DNA directed) polypeptide G	protein-coding
chr11	76596557	76596726	+	intron (NM_018367, intron 1 of 10)	MER74A|LTR|ERVL	24724	NM_018367	55331	Hs.23862	NM_018367	ENSG00000078124	ACER3	APHC|PHCA	alkaline ceramidase 3	protein-coding
chr11	117604510	117604679	+	intron (NM_020693, intron 3 of 32)	intron (NM_020693, intron 3 of 32)	63382	NM_020693	57453	Hs.659513	NM_020693	ENSG00000177103	DSCAML1	-	Down syndrome cell adhesion molecule like 1	protein-coding
chr11	109935543	109935712	+	Intergenic	Intergenic	-28460	NM_033390	85463	Hs.376289	NM_033390	ENSG00000149289	ZC3H12C	MCPIP3	zinc finger CCCH-type containing 12C	protein-coding
chr11	115989072	115989241	+	Intergenic	Intergenic	-358238	NR_034148	283143	Hs.130499	NR_034148		LOC283143	-	uncharacterized LOC283143	miscRNA
chr11	110068567	110068736	+	intron (NM_001260495, intron 8 of 8)	intron (NM_001260495, intron 8 of 8)	98786	NM_001260495	5962	Hs.741211	NM_001260492	ENSG00000137710	RDX	DFNB24	radixin	protein-coding
chr11	59132234	59132403	+	exon (NM_001004729, exon 1 of 1)	exon (NM_001004729, exon 1 of 1)	386	NM_001004729	390195	Hs.553755	NM_001004729	ENSG00000176495	OR5AN1	OR11-244	olfactory receptor, family 5, subfamily AN, member 1	protein-coding
chr11	86228780	86228949	+	intron (NM_001014811, intron 3 of 13)	L2a|LINE|L2	143086	NM_021827	60494	Hs.144913	NM_001156474	ENSG00000149201	CCDC81	-	coiled-coil domain containing 81	protein-coding
chr11	122989418	122989587	+	intron (NM_024769, intron 1 of 6)	intron (NM_024769, intron 1 of 6)	-56601	NM_153201	3312	Hs.180414	NM_006597	ENSG00000109971	HSPA8	HSC54|HSC70|HSC71|HSP71|HSP73|HSPA10|LAP1|NIP71	heat shock 70kDa protein 8	protein-coding
chr11	68997560	68997729	+	Intergenic	Intergenic	-63978	NM_138768	26579	Hs.523848	NM_138768	ENSG00000172927	MYEOV	OCIM	myeloma overexpressed (in a subset of t(11;14) positive multiple myelomas)	protein-coding
chr11	35561018	35561187	+	Intergenic	L2b|LINE|L2	-13926	NM_001001991	25891	Hs.55044	NM_001001991	ENSG00000149090	PAMR1	DKFZP586H2123|RAMP	peptidase domain containing associated with muscle regeneration 1	protein-coding
chr11	68626740	68626909	+	Intergenic	L1MB8|LINE|L1	-17425	NM_001031847	1374	Hs.503043	NM_001031847	ENSG00000110090	CPT1A	CPT1|CPT1-L|L-CPT1	carnitine palmitoyltransferase 1A (liver)	protein-coding
chr11	46350940	46351109	+	Intergenic	MIRb|SINE|MIR	-3431	NM_201532	8525	Hs.502461	NM_001105540	ENSG00000149091	DGKZ	DAGK5|DAGK6|DGK-ZETA|hDGKzeta	diacylglycerol kinase, zeta	protein-coding
chr11	29418434	29418603	+	Intergenic	L2a|LINE|L2	620059	NM_002233	3739	Hs.592002	NM_002233	ENSG00000182255	KCNA4	HBK4|HK1|HPCN2|HUKII|KCNA4L|KCNA8|KV1.4|PCN2	potassium voltage-gated channel, shaker-related subfamily, member 4	protein-coding
chr11	64313417	64313586	+	Intergenic	Intergenic	-9597	NM_018484	55867	Hs.220844	NM_018484	ENSG00000168065	SLC22A11	OAT4|hOAT4	solute carrier family 22 (organic anion/urate transporter), member 11	protein-coding
chr11	65497356	65497525	+	Intergenic	MER66-int|LTR|ERV1	-9031	NM_032193	84153	Hs.718438	NM_032193	ENSG00000172922	RNASEH2C	AGS3|AYP1	ribonuclease H2, subunit C	protein-coding
chr11	103752028	103752197	+	Intergenic	Intergenic	31478	NR_039842	100616457		NR_039842		MIR4693	-	microRNA 4693	miscRNA
chr11	79925195	79925364	+	Intergenic	L1MA5|LINE|L1	-773584	NM_001098816	26011	Hs.213087	NM_001098816	ENSG00000149256	TENM4	Doc4|ODZ4|TNM4|Ten-M4	teneurin transmembrane protein 4	protein-coding
chr11	72261052	72261221	+	Intergenic	MIRb|SINE|MIR	65038	NR_029603	406931		NR_029603		MIR139	MIRN139	microRNA 139	miscRNA
chr11	117581231	117581400	+	intron (NM_020693, intron 3 of 32)	MIR|SINE|MIR	86661	NM_020693	57453	Hs.659513	NM_020693	ENSG00000177103	DSCAML1	-	Down syndrome cell adhesion molecule like 1	protein-coding
chr11	3080585	3080754	+	Intergenic	MLT1C|LTR|ERVL-MaLR	-1988	NM_139273	833	Hs.274873	NM_001014437	ENSG00000110619	CARS	CARS1|CYSRS|MGC:11246	cysteinyl-tRNA synthetase	protein-coding
chr11	13207547	13207716	+	Intergenic	LTR33|LTR|ERVL	-91694	NM_001030273	406	Hs.65734	NM_001030272	ENSG00000133794	ARNTL	BMAL1|BMAL1c|JAP3|MOP3|PASD3|TIC|bHLHe5	aryl hydrocarbon receptor nuclear translocator-like	protein-coding
chr11	57152116	57152285	+	Intergenic	Intergenic	-3577	NM_006093	10394	Hs.251386	NM_006093	ENSG00000156575	PRG3	MBP2|MBPH	proteoglycan 3	protein-coding
chr11	100923270	100923439	+	intron (NR_073143, intron 3 of 5)	L2c|LINE|L2	60543	NM_032021	83935	Hs.44004	NM_032021	ENSG00000170647	TMEM133	-	transmembrane protein 133	protein-coding
chr11	62079704	62079873	+	Intergenic	MamGypLTR3|LTR|Gypsy	-13252	NM_206998	404552	Hs.473247	NM_206998	ENSG00000197745	SCGB1D4	-	secretoglobin, family 1D, member 4	protein-coding
chr11	43942395	43942564	+	promoter-TSS (NR_038907)	promoter-TSS (NR_038907)	15	NR_038907	100507300	Hs.664588	NR_038907		LOC100507300	-	uncharacterized LOC100507300	miscRNA
chr11	91972575	91972744	+	Intergenic	Intergenic	-112603	NM_001008781	120114	Hs.98523	NM_001008781	ENSG00000165323	FAT3	CDHF15|CDHR10	FAT tumor suppressor homolog 3 (Drosophila)	protein-coding
chr11	31996422	31996591	+	Intergenic	Intergenic	-115971	NM_002901	5954	Hs.97887	NM_002901	ENSG00000049449	RCN1	PIG20|RCAL|RCN	reticulocalbin 1, EF-hand calcium binding domain	protein-coding
chr11	92257800	92257969	+	exon (NM_001008781, exon 2 of 25)	exon (NM_001008781, exon 2 of 25)	172622	NM_001008781	120114	Hs.98523	NM_001008781	ENSG00000165323	FAT3	CDHF15|CDHR10	FAT tumor suppressor homolog 3 (Drosophila)	protein-coding
chr11	93884703	93884872	+	intron (NM_015368, intron 1 of 4)	intron (NM_015368, intron 1 of 4)	22693	NM_015368	24145	Hs.591976	NM_015368	ENSG00000110218	PANX1	MRS1|PX1|UNQ2529	pannexin 1	protein-coding
chr11	61790327	61790496	+	Intergenic	MER21C|LTR|ERVL	-55279	NM_002032	2495	Hs.645560	NM_002032	ENSG00000167996	FTH1	FHC|FTH|FTHL6|PIG15|PLIF	ferritin, heavy polypeptide 1	protein-coding
chr11	66192692	66192861	+	intron (NM_178864, intron 7 of 7)	MIR3|SINE|MIR	4301	NM_178864	266743	Hs.256036	NM_178864	ENSG00000174576	NPAS4	Le-PAS|NXF|PASD10|bHLHe79	neuronal PAS domain protein 4	protein-coding
chr11	88205808	88205977	+	Intergenic	Intergenic	-31852	NR_049724	100873989	Hs.616625	NR_049724		GRM5-AS1	-	GRM5 antisense RNA 1	miscRNA
chr11	114001674	114001843	+	intron (NM_001018011, intron 2 of 6)	intron (NM_001018011, intron 2 of 6)	70470	NM_001018011	7704	Hs.682144	NM_001018011	ENSG00000109906	ZBTB16	PLZF|ZNF145	zinc finger and BTB domain containing 16	protein-coding
chr11	79556283	79556452	+	Intergenic	L3|LINE|CR1	-404672	NM_001098816	26011	Hs.213087	NM_001098816	ENSG00000149256	TENM4	Doc4|ODZ4|TNM4|Ten-M4	teneurin transmembrane protein 4	protein-coding
chr11	45445976	45446145	+	Intergenic	Intergenic	-138176	NM_001247987	57586	Hs.436643	NM_001247987	ENSG00000019505	SYT13	-	synaptotagmin XIII	protein-coding
chr11	35068745	35068914	+	Intergenic	Intergenic	-91588	NM_001202557	960	Hs.502328	NM_000610	ENSG00000026508	CD44	CDW44|CSPG8|ECMR-III|HCELL|HUTCH-I|IN|LHR|MC56|MDU2|MDU3|MIC4|Pgp1	CD44 molecule (Indian blood group)	protein-coding
chr11	95900491	95900660	+	intron (NM_032427, intron 1 of 4)	L2c|LINE|L2	-174027	NR_036125	100422991		NR_036125		MIR1260B	-	microRNA 1260b	miscRNA
chr11	95114245	95114414	+	Intergenic	MER20|DNA|hAT-Charlie	-150083	NM_144665	143686	Hs.659934	NM_144665	ENSG00000149212	SESN3	SEST3	sestrin 3	protein-coding
chr11	92268349	92268518	+	intron (NM_001008781, intron 2 of 24)	MLT1C|LTR|ERVL-MaLR	183171	NM_001008781	120114	Hs.98523	NM_001008781	ENSG00000165323	FAT3	CDHF15|CDHR10	FAT tumor suppressor homolog 3 (Drosophila)	protein-coding
chr11	115847232	115847401	+	Intergenic	Intergenic	-216398	NR_034148	283143	Hs.130499	NR_034148		LOC283143	-	uncharacterized LOC283143	miscRNA
chr11	94615852	94616021	+	Intergenic	Intergenic	90840	NM_016403	51503	Hs.503597	NM_016403		CWC15	C11orf5|Cwf15|HSPC148|ORF5	CWC15 spliceosome-associated protein homolog (S. cerevisiae)	protein-coding
chr11	94385355	94385524	+	Intergenic	HERV4_I-int|LTR|ERV1	84965	NM_152431	143689	Hs.660188	NM_152431	ENSG00000134627	PIWIL4	HIWI2|MIWI2	piwi-like 4 (Drosophila)	protein-coding
chr11	35575433	35575602	+	Intergenic	Intergenic	-28341	NM_001001991	25891	Hs.55044	NM_001001991	ENSG00000149090	PAMR1	DKFZP586H2123|RAMP	peptidase domain containing associated with muscle regeneration 1	protein-coding
chr11	95255292	95255461	+	Intergenic	Intergenic	267578	NM_144664	143684	Hs.288304	NM_144664	ENSG00000077458	FAM76B	-	family with sequence similarity 76, member B	protein-coding
chr11	89171043	89171212	+	intron (NM_016931, intron 6 of 17)	intron (NM_016931, intron 6 of 17)	53526	NM_001143836	50507	Hs.371036	NM_001143836	ENSG00000086991	NOX4	KOX|KOX-1|RENOX	NADPH oxidase 4	protein-coding
chr11	35536816	35536985	+	intron (NM_001001991, intron 1 of 10)	intron (NM_001001991, intron 1 of 10)	10276	NM_015430	25891	Hs.55044	NM_001001991	ENSG00000149090	PAMR1	DKFZP586H2123|RAMP	peptidase domain containing associated with muscle regeneration 1	protein-coding
chr11	86575875	86576044	+	Intergenic	MLT1D|LTR|ERVL-MaLR	-6963	NR_045004	8587	Hs.741959	NR_045004		OR7E2P	OR11-6|OR7E143P|OR7E51P|OR7E52P|OR7F2P|OST245|hg94	olfactory receptor, family 7, subfamily E, member 2 pseudogene	pseudo
chr11	93668957	93669126	+	Intergenic	L2c|LINE|L2	-85337	NM_001098672	341208	Hs.669645	NM_001098672	ENSG00000181333	HEPHL1	-	hephaestin-like 1	protein-coding
chr11	27898509	27898678	+	Intergenic	Intergenic	-154988	NM_170731	627	Hs.502182	NM_001143805	ENSG00000176697	BDNF	ANON2|BULN2	brain-derived neurotrophic factor	protein-coding
chr11	74253955	74254124	+	Intergenic	HERVL18-int|LTR|ERVL	-49284	NM_001144869	387787	Hs.591971	NM_001144869	ENSG00000175536	LIPT2	-	lipoyl(octanoyl) transferase 2 (putative)	protein-coding
chr11	48032738	48032907	+	intron (NM_001098503, intron 1 of 8)	intron (NM_001098503, intron 1 of 8)	30712	NM_002843	5795	Hs.318547	NM_001098503	ENSG00000149177	PTPRJ	CD148|DEP1|HPTPeta|R-PTP-ETA|SCC1	protein tyrosine phosphatase, receptor type, J	protein-coding
chr11	66732674	66732843	+	Intergenic	Intergenic	-6911	NM_000920	5091	Hs.89890	NM_000920	ENSG00000173599	PC	PCB	pyruvate carboxylase	protein-coding
chr11	70955527	70955696	+	Intergenic	Charlie1b|DNA|hAT-Charlie	-19803	NM_012309	22941	Hs.268726	NM_012309	ENSG00000162105	SHANK2	AUTS17|CORTBP1|CTTNBP1|ProSAP1|SHANK|SPANK-3	SH3 and multiple ankyrin repeat domains 2	protein-coding
chr11	97748965	97749134	+	Intergenic	MLT2A2|LTR|ERVL	-1142657	NM_001243270	53942	Hs.656783	NM_001243270	ENSG00000149972	CNTN5	HNB-2s|NB-2	contactin 5	protein-coding
chr11	96513508	96513677	+	Intergenic	Intergenic	-273551	NR_047481	100874053	Hs.742044	NR_047481		JRKL-AS1	-	JRKL antisense RNA 1	miscRNA
chr11	128050482	128050651	+	Intergenic	Intergenic	341639	NM_005238	2113	Hs.369438	NM_001143820	ENSG00000134954	ETS1	ETS-1|EWSR2	v-ets erythroblastosis virus E26 oncogene homolog 1 (avian)	protein-coding
chr11	101642423	101642592	+	Intergenic	L2b|LINE|L2	-143239	NM_020802	57562	Hs.156352	NM_020802	ENSG00000110318	KIAA1377	-	KIAA1377	protein-coding
chr11	86523107	86523276	+	TTS (NM_007173)	TTS (NM_007173)	11700	NM_007173	11098	Hs.25338	NM_007173	ENSG00000150687	PRSS23	SIG13|SPUVE|ZSIG13	protease, serine, 23	protein-coding
chr11	6418888	6419057	+	intron (NR_047512, intron 11 of 13)	L2b|LINE|L2	6922	NM_001257325	322	Hs.372840	NM_001164	ENSG00000166313	APBB1	FE65|MGC:9072|RIR	amyloid beta (A4) precursor protein-binding, family B, member 1 (Fe65)	protein-coding
chr11	72427462	72427631	+	intron (NM_001040118, intron 3 of 34)	LTR87|LTR|ERVL?	5857	NM_015242	116985	Hs.503165	NM_001040118	ENSG00000186635	ARAP1	CENTD2	ArfGAP with RhoGAP domain, ankyrin repeat and PH domain 1	protein-coding
chr11	19975584	19975753	+	intron (NM_001244963, intron 11 of 39)	intron (NM_001244963, intron 11 of 39)	-68434	NM_001111019	89797	Hs.639428	NM_001111018	ENSG00000166833	NAV2	HELAD1|POMFIL2|RAINB1|STEERIN2|UNC53H2	neuron navigator 2	protein-coding
chr11	66214680	66214849	+	Intergenic	L2|LINE|L2	-8454	NM_170738	65003	Hs.418450	NM_016050	ENSG00000174547	MRPL11	L11MT|MRP-L11	mitochondrial ribosomal protein L11	protein-coding
chr11	102421673	102421842	+	Intergenic	Intergenic	-20279	NM_002423	4316	Hs.2256	NM_002423	ENSG00000137673	MMP7	MMP-7|MPSL1|PUMP-1	matrix metallopeptidase 7 (matrilysin, uterine)	protein-coding
chr11	38145625	38145794	+	Intergenic	LTR1D|LTR|ERV1	-1525880	NM_001243786	5897	Hs.714519	NM_000536	ENSG00000175097	RAG2	RAG-2	recombination activating gene 2	protein-coding
chr11	4881544	4881713	+	Intergenic	Intergenic	-11190	NM_001004758	119692	Hs.553561	NM_001004758	ENSG00000176922	OR51S1	OR11-24	olfactory receptor, family 51, subfamily S, member 1	protein-coding
chr11	114191745	114191914	+	Intergenic	Intergenic	25294	NM_006169	4837	Hs.503911	NM_006169	ENSG00000166741	NNMT	-	nicotinamide N-methyltransferase	protein-coding
chr11	127789195	127789364	+	Intergenic	LTR8A|LTR|ERV1	602926	NM_005238	2113	Hs.369438	NM_001143820	ENSG00000134954	ETS1	ETS-1|EWSR2	v-ets erythroblastosis virus E26 oncogene homolog 1 (avian)	protein-coding
chr11	116966276	116966445	+	intron (NM_025164, intron 1 of 23)	intron (NM_025164, intron 1 of 23)	2633	NM_025164	23387	Hs.167451	NM_025164	ENSG00000160584	SIK3	QSK|SIK-3	SIK family kinase 3	protein-coding
chr11	102753758	102753927	+	Intergenic	Intergenic	-8078	NM_002426	4321	Hs.709832	NM_002426		MMP12	HME|ME|MME|MMP-12	matrix metallopeptidase 12 (macrophage elastase)	protein-coding
chr11	11742945	11743114	+	Intergenic	MSTD|LTR|ERVL-MaLR	-64760	NR_036184	100423026		NR_036184		MIR4299	-	microRNA 4299	miscRNA
chr11	115412798	115412967	+	Intergenic	L3|LINE|CR1	-37641	NM_001098517	23705	Hs.370510	NM_001098517	ENSG00000182985	CADM1	BL2|IGSF4|IGSF4A|NECL2|Necl-2|RA175|ST17|SYNCAM|TSLC1|sTSLC-1|sgIGSF|synCAM1	cell adhesion molecule 1	protein-coding
chr11	103606661	103606830	+	Intergenic	Intergenic	-113889	NR_039842	100616457		NR_039842		MIR4693	-	microRNA 4693	miscRNA
chr11	36284644	36284813	+	Intergenic	Intergenic	26271	NM_001101653	29099	Hs.279836	NM_001101653	ENSG00000110442	COMMD9	-	COMM domain containing 9	protein-coding
chr11	63528063	63528232	+	TTS (NM_006054)	TTS (NM_006054)	7966	NM_001144936	65998	Hs.191073	NM_001144936		C11orf95	-	chromosome 11 open reading frame 95	protein-coding
chr11	102860738	102860907	+	Intergenic	Intergenic	-34359	NM_002427	4322	Hs.2936	NM_002427	ENSG00000137745	MMP13	CLG3|MANDP1	matrix metallopeptidase 13 (collagenase 3)	protein-coding
chr11	102165769	102165938	+	Intergenic	Intergenic	-22328	NM_182962	330	Hs.127799	NM_001165	ENSG00000023445	BIRC3	AIP1|API2|CIAP2|HAIP1|HIAP1|MALT2|MIHC|RNF49|c-IAP2	baculoviral IAP repeat containing 3	protein-coding
chr11	43530135	43530304	+	Intergenic	Intergenic	-50987	NR_031577	100313777		NR_031577		MIR670	hsa-mir-670	microRNA 670	miscRNA
chr11	105975402	105975571	+	Intergenic	L2|LINE|L2	-27021	NM_198439	143879	Hs.101949	NM_152433	ENSG00000182359	KBTBD3	BKLHD3	kelch repeat and BTB (POZ) domain containing 3	protein-coding
chr11	69641628	69641797	+	Intergenic	MIR|SINE|MIR	-7520	NM_005247	2248	Hs.37092	NM_005247	ENSG00000186895	FGF3	HBGF-3|INT2	fibroblast growth factor 3	protein-coding
chr11	10728094	10728263	+	Intergenic	Intergenic	-12643	NM_001206880	10335	Hs.680194	NM_001098579	ENSG00000072952	MRVI1	IRAG|JAW1L	murine retrovirus integration site 1 homolog	protein-coding
chr11	102385765	102385934	+	Intergenic	MLT2F|LTR|ERVL	15629	NM_002423	4316	Hs.2256	NM_002423	ENSG00000137673	MMP7	MMP-7|MPSL1|PUMP-1	matrix metallopeptidase 7 (matrilysin, uterine)	protein-coding
chr11	102652724	102652893	+	Intergenic	MSTA|LTR|ERVL-MaLR	-1449	NM_002425	4319	Hs.2258	NM_002425	ENSG00000166670	MMP10	SL-2|STMY2	matrix metallopeptidase 10 (stromelysin 2)	protein-coding
chr11	111606724	111606893	+	intron (NM_181700, intron 13 of 13)	intron (NM_181700, intron 13 of 13)	30361	NM_001177562	5519	Hs.584790	NM_001177562	ENSG00000137713	PPP2R1B	PP2A-Abeta|PR65B	protein phosphatase 2, regulatory subunit A, beta	protein-coding
chr11	96439357	96439526	+	Intergenic	MLT1J1|LTR|ERVL-MaLR	-199400	NR_047481	100874053	Hs.742044	NR_047481		JRKL-AS1	-	JRKL antisense RNA 1	miscRNA
chr11	121700073	121700242	+	Intergenic	Intergenic	270395	NR_029671	406911		NR_029671		MIR125B1	MIRN125B1	microRNA 125b-1	miscRNA
chr11	12564021	12564190	+	Intergenic	Intergenic	-131864	NM_021961	7003	Hs.655331	NM_021961	ENSG00000187079	TEAD1	AA|NTEF-1|REF1|TCF-13|TCF13|TEAD-1|TEF-1	TEA domain family member 1 (SV40 transcriptional enhancer factor)	protein-coding
chr11	66811362	66811531	+	intron (NM_177963, intron 5 of 7)	intron (NM_177963, intron 5 of 7)	-12843	NM_014578	29984	Hs.15114	NM_014578	ENSG00000173156	RHOD	ARHD|RHOHP1|RHOM|Rho	ras homolog family member D	protein-coding
chr11	61794225	61794394	+	Intergenic	MER51E|LTR|ERV1	-59177	NM_002032	2495	Hs.645560	NM_002032	ENSG00000167996	FTH1	FHC|FTH|FTHL6|PIG15|PLIF	ferritin, heavy polypeptide 1	protein-coding
chr11	87116967	87117136	+	Intergenic	L2b|LINE|L2	368165	NR_033149	65084	Hs.730749	NM_001168724	ENSG00000166575	TMEM135	PMP52	transmembrane protein 135	protein-coding
chr11	88211864	88212033	+	Intergenic	Intergenic	-25796	NR_049724	100873989	Hs.616625	NR_049724		GRM5-AS1	-	GRM5 antisense RNA 1	miscRNA
chr11	32172650	32172819	+	Intergenic	Intergenic	60257	NM_002901	5954	Hs.97887	NM_002901	ENSG00000049449	RCN1	PIG20|RCAL|RCN	reticulocalbin 1, EF-hand calcium binding domain	protein-coding
chr11	88131685	88131854	+	Intergenic	MER44B|DNA|TcMar-Tigger	-60828	NM_001814	1075	Hs.128065	NM_001114173	ENSG00000109861	CTSC	CPPI|DPP-I|DPP1|DPPI|HMS|JP|JPD|PALS|PLS	cathepsin C	protein-coding
chr11	106231226	106231395	+	Intergenic	L2c|LINE|L2	-282845	NM_198439	143879	Hs.101949	NM_152433	ENSG00000182359	KBTBD3	BKLHD3	kelch repeat and BTB (POZ) domain containing 3	protein-coding
chr11	107908264	107908433	+	intron (NM_003478, intron 2 of 18)	MER68|LTR|ERVL	28940	NM_003478	8065	Hs.701122	NM_003478	ENSG00000166266	CUL5	VACM-1|VACM1	cullin 5	protein-coding
chr11	66248315	66248484	+	intron (NM_005700, intron 1 of 17)	intron (NM_005700, intron 1 of 17)	915	NM_001256670	10072	Hs.740670	NM_001256670	ENSG00000254986	DPP3	DPPIII	dipeptidyl-peptidase 3	protein-coding
chr11	46005883	46006052	+	intron (NM_016621, intron 5 of 17)	intron (NM_016621, intron 5 of 17)	62771	NM_152312	120071	Hs.86543	NM_152312	ENSG00000165905	GYLTL1B	LARGE2	glycosyltransferase-like 1B	protein-coding
chr11	19118345	19118514	+	Intergenic	Intergenic	-20263	NM_019028	54503	Hs.188569	NM_001001483	ENSG00000177054	ZDHHC13	HIP14L|HIP3RP	zinc finger, DHHC-type containing 13	protein-coding
chr11	92113348	92113517	+	intron (NM_001008781, intron 1 of 24)	intron (NM_001008781, intron 1 of 24)	28170	NM_001008781	120114	Hs.98523	NM_001008781	ENSG00000165323	FAT3	CDHF15|CDHR10	FAT tumor suppressor homolog 3 (Drosophila)	protein-coding
chr11	65633624	65633793	+	TTS (NM_016938)	TTS (NM_016938)	5836	NM_025128	80198	Hs.288798	NM_025128	ENSG00000172732	MUS81	SLX3	MUS81 endonuclease homolog (S. cerevisiae)	protein-coding
chr11	244468	244637	+	intron (NM_002817, intron 5 of 12)	intron (NM_002817, intron 5 of 12)	7744	NM_175932	5719	Hs.134688	NM_002817	ENSG00000185627	PSMD13	HSPC027|Rpn9|S11|p40.5	proteasome (prosome, macropain) 26S subunit, non-ATPase, 13	protein-coding
chr11	86454632	86454801	+	Intergenic	Intergenic	-56775	NM_007173	11098	Hs.25338	NM_007173	ENSG00000150687	PRSS23	SIG13|SPUVE|ZSIG13	protease, serine, 23	protein-coding
chr11	85034924	85035093	+	intron (NM_001142699, intron 3 of 27)	intron (NM_001142699, intron 3 of 27)	303306	NM_001142699	1740	Hs.367656	NM_001142699	ENSG00000150672	DLG2	PPP1R58|PSD-93|PSD93|chapsyn-110	discs, large homolog 2 (Drosophila)	protein-coding
chr11	91996210	91996379	+	Intergenic	Intergenic	-88968	NM_001008781	120114	Hs.98523	NM_001008781	ENSG00000165323	FAT3	CDHF15|CDHR10	FAT tumor suppressor homolog 3 (Drosophila)	protein-coding
chr11	63552000	63552169	+	Intergenic	L1MCa|LINE|L1	-15971	NM_001144936	65998	Hs.191073	NM_001144936		C11orf95	-	chromosome 11 open reading frame 95	protein-coding
chr11	19613526	19613695	+	intron (NM_001111018, intron 1 of 37)	intron (NM_001111018, intron 1 of 37)	16753	NR_039706	100616118		NR_039706		MIR4486	-	microRNA 4486	miscRNA
chr11	74199336	74199505	+	Intergenic	L2b|LINE|L2	5335	NM_001144869	387787	Hs.591971	NM_001144869	ENSG00000175536	LIPT2	-	lipoyl(octanoyl) transferase 2 (putative)	protein-coding
chr11	87184385	87184554	+	Intergenic	Intergenic	435583	NR_033149	65084	Hs.730749	NM_001168724	ENSG00000166575	TMEM135	PMP52	transmembrane protein 135	protein-coding
chr11	43247902	43248071	+	Intergenic	Intergenic	42933	NR_033868	399881	Hs.446761	NR_033868		HNRNPKP3	-	heterogeneous nuclear ribonucleoprotein K pseudogene 3	pseudo
chr11	17942337	17942506	+	intron (NM_012139, intron 9 of 10)	intron (NM_012139, intron 9 of 10)	92216	NM_012139	26297	Hs.32470	NM_012139	ENSG00000129158	SERGEF	DELGEF|Gnefr	secretion regulating guanine nucleotide exchange factor	protein-coding
chr11	66727889	66728058	+	Intergenic	Intergenic	-2126	NM_000920	5091	Hs.89890	NM_000920	ENSG00000173599	PC	PCB	pyruvate carboxylase	protein-coding
chr11	65063923	65064092	+	intron (NM_002689, intron 17 of 17)	intron (NM_002689, intron 17 of 17)	-18282	NM_006779	10435	Hs.741371	NM_006779	ENSG00000149798	CDC42EP2	BORG1|CEP2	CDC42 effector protein (Rho GTPase binding) 2	protein-coding
chr11	92004418	92004587	+	Intergenic	L2a|LINE|L2	-80760	NM_001008781	120114	Hs.98523	NM_001008781	ENSG00000165323	FAT3	CDHF15|CDHR10	FAT tumor suppressor homolog 3 (Drosophila)	protein-coding
chr11	106013297	106013466	+	Intergenic	LTR9|LTR|ERV1	-64916	NM_198439	143879	Hs.101949	NM_152433	ENSG00000182359	KBTBD3	BKLHD3	kelch repeat and BTB (POZ) domain containing 3	protein-coding
chr11	88133362	88133531	+	Intergenic	Intergenic	-62505	NM_001814	1075	Hs.128065	NM_001114173	ENSG00000109861	CTSC	CPPI|DPP-I|DPP1|DPPI|HMS|JP|JPD|PALS|PLS	cathepsin C	protein-coding
chr11	86768936	86769105	+	intron (NR_033149, intron 1 of 13)	MLT2B4|LTR|ERVL	20134	NR_033149	65084	Hs.730749	NM_001168724	ENSG00000166575	TMEM135	PMP52	transmembrane protein 135	protein-coding
chr11	65841778	65841947	+	intron (NM_018026, intron 1 of 23)	intron (NM_018026, intron 1 of 23)	4038	NM_018026	55690	Hs.644326	NM_018026	ENSG00000175115	PACS1	-	phosphofurin acidic cluster sorting protein 1	protein-coding
chr11	69240117	69240286	+	Intergenic	MLT1K|LTR|ERVL-MaLR	178579	NM_138768	26579	Hs.523848	NM_138768	ENSG00000172927	MYEOV	OCIM	myeloma overexpressed (in a subset of t(11;14) positive multiple myelomas)	protein-coding
chr11	91943789	91943958	+	Intergenic	Intergenic	-141389	NM_001008781	120114	Hs.98523	NM_001008781	ENSG00000165323	FAT3	CDHF15|CDHR10	FAT tumor suppressor homolog 3 (Drosophila)	protein-coding
chr11	13360718	13360887	+	intron (NM_001178, intron 3 of 19)	intron (NM_001178, intron 3 of 19)	61477	NM_001178	406	Hs.65734	NM_001030272	ENSG00000133794	ARNTL	BMAL1|BMAL1c|JAP3|MOP3|PASD3|TIC|bHLHe5	aryl hydrocarbon receptor nuclear translocator-like	protein-coding
chr11	73232791	73232960	+	intron (NM_015159, intron 1 of 7)	intron (NM_015159, intron 1 of 7)	76353	NM_015159	23201	Hs.475334	NM_015159	ENSG00000054965	FAM168A	KIAA0280|TCRP1	family with sequence similarity 168, member A	protein-coding
chr11	62740964	62741133	+	Intergenic	MLT1D|LTR|ERVL-MaLR	11447	NM_153278	9356	Hs.369252	NM_004790	ENSG00000197901	SLC22A6	HOAT1|OAT1|PAHT|ROAT1	solute carrier family 22 (organic anion transporter), member 6	protein-coding
chr11	29046707	29046876	+	Intergenic	MER21A|LTR|ERVL	916993	NM_001113528	196074	Hs.243326	NM_001113528	ENSG00000169519	METTL15	METT5D1	methyltransferase like 15	protein-coding
chr11	65808987	65809156	+	3' UTR (NM_033036, exon 3 of 3)	3' UTR (NM_033036, exon 3 of 3)	7580	NM_033036	89792	Hs.208343	NM_033036	ENSG00000175229	GAL3ST3	GAL3ST-3|GAL3ST2	galactose-3-O-sulfotransferase 3	protein-coding
chr11	72549930	72550099	+	intron (NM_014824, intron 19 of 19)	intron (NM_014824, intron 19 of 19)	24563	NM_033388	89849	Hs.653186	NM_033388	ENSG00000168010	ATG16L2	ATG16B|WDR80	autophagy related 16-like 2 (S. cerevisiae)	protein-coding
chr11	65265382	65265551	+	non-coding (NR_002819, exon 1 of 1)	non-coding (NR_002819, exon 1 of 1)	233	NR_002819	378938	Hs.642877	NR_002819		MALAT1	HCN|LINC00047|MALAT-1|NCRNA00047|NEAT2|PRO2853	metastasis associated lung adenocarcinoma transcript 1 (non-protein coding)	miscRNA
chr11	45242102	45242271	+	intron (NR_046338, intron 7 of 7)	intron (NR_046338, intron 7 of 7)	65698	NM_020826	57586	Hs.436643	NM_001247987	ENSG00000019505	SYT13	-	synaptotagmin XIII	protein-coding
chr11	1906259	1906428	+	intron (NM_001242932, intron 8 of 11)	intron (NM_001242932, intron 8 of 11)	14189	NM_001013255	4046	Hs.56729	NM_001013253	ENSG00000130592	LSP1	WP34|pp52	lymphocyte-specific protein 1	protein-coding
chr11	72918140	72918309	+	Intergenic	Intergenic	-11120	NM_176072	5029	Hs.339	NM_002564	ENSG00000175591	P2RY2	HP2U|P2RU1|P2U|P2U1|P2UR|P2Y2|P2Y2R	purinergic receptor P2Y, G-protein coupled, 2	protein-coding
chr11	91887729	91887898	+	Intergenic	AmnSINE1|SINE|Deu	-197449	NM_001008781	120114	Hs.98523	NM_001008781	ENSG00000165323	FAT3	CDHF15|CDHR10	FAT tumor suppressor homolog 3 (Drosophila)	protein-coding
chr12	2651644	2651813	+	intron (NM_001129838, intron 9 of 45)	intron (NM_001129838, intron 9 of 45)	148595	NR_045725	100652846	Hs.683896	NR_045725		CACNA1C-AS1	-	CACNA1C antisense RNA 1	miscRNA
chr12	1583977	1584146	+	intron (NM_178039, intron 17 of 17)	intron (NM_178039, intron 17 of 17)	-25596	NR_028415	100292680	Hs.391695	NR_028415		LOC100292680	-	uncharacterized LOC100292680	miscRNA
chr12	224050	224219	+	intron (NM_015232, intron 2 of 12)	intron (NM_015232, intron 2 of 12)	34198	NR_033859	574538	Hs.589138	NR_033859		LOC574538	-	uncharacterized LOC574538	miscRNA
chr12	11794572	11794741	+	Intergenic	MLT2B1|LTR|ERVL	-8132	NM_001987	2120	Hs.504765	NM_001987	ENSG00000139083	ETV6	TEL|TEL/ABL	ets variant 6	protein-coding
chr12	10375333	10375502	+	3' UTR (NM_031412, exon 4 of 4)	3' UTR (NM_031412, exon 4 of 4)	9928	NM_031412	23710	Hs.524250	NM_031412	ENSG00000139112	GABARAPL1	APG8-LIKE|APG8L|ATG8|ATG8B|ATG8L|GEC1	GABA(A) receptor-associated protein like 1	protein-coding
chr12	2219683	2219852	+	intron (NM_001129838, intron 1 of 45)	intron (NM_001129838, intron 1 of 45)	57351	NM_001129834	775	Hs.118262	NM_000719	ENSG00000151067	CACNA1C	CACH2|CACN2|CACNL1A1|CCHL1A1|CaV1.2|LQT8|TS	calcium channel, voltage-dependent, L type, alpha 1C subunit	protein-coding
chr12	19151933	19152102	+	Intergenic	Intergenic	-130609	NM_019012	54477	Hs.188614	NM_001143821	ENSG00000052126	PLEKHA5	PEPP-2|PEPP2	pleckstrin homology domain containing, family A member 5	protein-coding
chr12	33196433	33196602	+	Intergenic	7SK|RNA|RNA	-146737	NM_001005242	5318	Hs.164384	NM_001005242	ENSG00000057294	PKP2	ARVD9	plakophilin 2	protein-coding
chr12	31441205	31441374	+	intron (NM_021238, intron 5 of 6)	L1MDa|LINE|L1	-35961	NR_026806	79857	Hs.534485	NM_024799		FLJ13224	-	uncharacterized LOC79857	miscRNA
chr12	299751	299920	+	3' UTR (NM_001206931, exon 15 of 15)	3' UTR (NM_001206931, exon 15 of 15)	22778	NM_003044	6539	Hs.737267	NM_001122847	ENSG00000111181	SLC6A12	BGT-1|BGT1|GAT2	solute carrier family 6 (neurotransmitter transporter, betaine/GABA), member 12	protein-coding
chr12	564012	564181	+	Intergenic	Intergenic	-5447	NM_173593	283358	Hs.504416	NM_173593	ENSG00000139044	B4GALNT3	-	beta-1,4-N-acetyl-galactosaminyl transferase 3	protein-coding
chr12	26849788	26849957	+	intron (NM_002223, intron 9 of 56)	intron (NM_002223, intron 9 of 56)	136259	NM_002223	3709	Hs.512235	NM_002223	ENSG00000123104	ITPR2	IP3R2	inositol 1,4,5-trisphosphate receptor, type 2	protein-coding
chr12	11359041	11359210	+	Intergenic	THE1C|LTR|ERVL-MaLR	-19582	NM_181429	353164	Hs.553716	NM_181429	ENSG00000186136	TAS2R42	T2R24|T2R55|TAS2R55|hT2R55	taste receptor, type 2, member 42	protein-coding
chr12	6149509	6149678	+	intron (NM_000552, intron 18 of 51)	intron (NM_000552, intron 18 of 51)	84243	NM_000552	7450	Hs.440848	NM_000552	ENSG00000110799	VWF	F8VWF|VWD	von Willebrand factor	protein-coding
chr12	21898930	21899099	+	Intergenic	L1PA6|LINE|L1	28741	NM_004982	3764	Hs.741642	NM_004982	ENSG00000121361	KCNJ8	KIR6.1|uKATP-1	potassium inwardly-rectifying channel, subfamily J, member 8	protein-coding
chr12	20579353	20579522	+	intron (NM_000921, intron 1 of 15)	L3|LINE|CR1	57258	NM_000921	5139	Hs.737522	NM_000921	ENSG00000172572	PDE3A	CGI-PDE|CGI-PDE A|CGI-PDE-A	phosphodiesterase 3A, cGMP-inhibited	protein-coding
chr12	2287158	2287327	+	intron (NM_001129838, intron 3 of 45)	intron (NM_001129838, intron 3 of 45)	45405	NR_046578	100874234	Hs.372570	NR_046578		CACNA1C-AS4	-	CACNA1C antisense RNA 4	miscRNA
chr12	2349294	2349463	+	intron (NM_001129838, intron 3 of 45)	intron (NM_001129838, intron 3 of 45)	-16731	NR_046578	100874234	Hs.372570	NR_046578		CACNA1C-AS4	-	CACNA1C antisense RNA 4	miscRNA
chr12	6156351	6156520	+	intron (NM_000552, intron 16 of 51)	L2c|LINE|L2	77401	NM_000552	7450	Hs.440848	NM_000552	ENSG00000110799	VWF	F8VWF|VWD	von Willebrand factor	protein-coding
chr12	112342566	112342735	+	Intergenic	L1M1|LINE|L1	5783	NR_036636	8759	Hs.661708	NR_036636		ADAM1A	ADAM1|ADAM1P|FTNAP|Ftna|PH-30a	ADAM metallopeptidase domain 1A, pseudogene	pseudo
chr12	66342578	66342747	+	intron (NM_003483, intron 3 of 4)	intron (NM_003483, intron 3 of 4)	-121908	NR_026825	204010	Hs.558686	NR_026825		RPSAP52	RPSA_17_1251	ribosomal protein SA pseudogene 52	pseudo
chr12	2997453	2997622	+	exon (NM_001257098, exon 3 of 3)	exon (NM_001257098, exon 3 of 3)	-2496	NM_001160408	7289	Hs.655333	NM_001160408	ENSG00000078246	TULP3	TUBL3	tubby like protein 3	protein-coding
chr12	2719396	2719565	+	intron (NM_001129838, intron 27 of 45)	intron (NM_001129838, intron 27 of 45)	80843	NR_045725	100652846	Hs.683896	NR_045725		CACNA1C-AS1	-	CACNA1C antisense RNA 1	miscRNA
chr12	7318476	7318645	+	Intergenic	Intergenic	-23199	NM_001131026	5830	Hs.567327	NM_000319	ENSG00000139197	PEX5	PTS1-BP|PTS1R|PXR1	peroxisomal biogenesis factor 5	protein-coding
chr12	28336234	28336403	+	Intergenic	Intergenic	-73815	NM_018318	55297	Hs.653125	NM_018318	ENSG00000123106	CCDC91	p56	coiled-coil domain containing 91	protein-coding
chr12	315759	315928	+	intron (NM_003044, intron 4 of 16)	intron (NM_003044, intron 4 of 16)	6770	NM_003044	6539	Hs.737267	NM_001122847	ENSG00000111181	SLC6A12	BGT-1|BGT1|GAT2	solute carrier family 6 (neurotransmitter transporter, betaine/GABA), member 12	protein-coding
chr12	9911801	9911970	+	intron (NM_001781, intron 1 of 4)	intron (NM_001781, intron 1 of 4)	1612	NM_001781	969	Hs.208854	NM_001781	ENSG00000110848	CD69	AIM|BL-AC/P26|CLEC2C|EA1|GP32/28|MLR-3	CD69 molecule	protein-coding
chr12	116384022	116384191	+	Intergenic	L1MB2|LINE|L1	202353	NR_030351	693205		NR_030351		MIR620	MIRN620|hsa-mir-620	microRNA 620	miscRNA
chr12	32436511	32436680	+	intron (NM_001003398, intron 2 of 8)	L2a|LINE|L2	176410	NM_001714	636	Hs.505202	NM_001003398	ENSG00000151746	BICD1	BICD	bicaudal D homolog 1 (Drosophila)	protein-coding
chr12	32381424	32381593	+	intron (NM_001003398, intron 2 of 8)	L2|LINE|L2	121323	NM_001714	636	Hs.505202	NM_001003398	ENSG00000151746	BICD1	BICD	bicaudal D homolog 1 (Drosophila)	protein-coding
chr12	34314966	34315135	+	Intergenic	Intergenic	139834	NM_032834	84920	Hs.102971	NM_032834	ENSG00000139133	ALG10	DIE2|KCR1	asparagine-linked glycosylation 10, alpha-1,2-glucosyltransferase homolog (S. pombe)	protein-coding
chr12	32742739	32742908	+	intron (NM_139241, intron 4 of 16)	intron (NM_139241, intron 4 of 16)	87782	NM_139241	121512	Hs.117835	NM_139241	ENSG00000139132	FGD4	CMT4H|FRABP|ZFYVE6	FYVE, RhoGEF and PH domain containing 4	protein-coding
chr12	2560240	2560409	+	intron (NM_001129838, intron 4 of 45)	intron (NM_001129838, intron 4 of 45)	181382	NR_046769	100874370	Hs.653548	NR_046769		CACNA1C-IT3	-	CACNA1C intronic transcript 3 (non-protein coding)	miscRNA
chr12	23157865	23158034	+	Intergenic	Intergenic	379873	NM_001039481	55500	Hs.29464	NM_001039481	ENSG00000139163	ETNK1	EKI|EKI 1|EKI1|Nbla10396	ethanolamine kinase 1	protein-coding
chr12	12253517	12253686	+	TTS (NM_138723)	TTS (NM_138723)	-11285	NR_036262	100422885		NR_036262		MIR1244-2	-	microRNA 1244-2	miscRNA
chr12	26305670	26305839	+	Intergenic	L2a|LINE|L2	-27751	NM_030762	79365	Hs.177841	NM_030762	ENSG00000123095	BHLHE41	BHLHB3|DEC2|SHARP1|hDEC2	basic helix-loop-helix family, member e41	protein-coding
chr12	4323257	4323426	+	Intergenic	L3|LINE|CR1	-59561	NM_001759	894	Hs.376071	NM_001759	ENSG00000118971	CCND2	KIAK0002	cyclin D2	protein-coding
chr12	12977443	12977612	+	exon (NM_016355, exon 9 of 12)	exon (NM_016355, exon 9 of 12)	11247	NM_201224	51202	Hs.719938	NM_016355	ENSG00000213782	DDX47	E4-DBP|HQ0256|MSTP162|RRP3	DEAD (Asp-Glu-Ala-Asp) box polypeptide 47	protein-coding
chr12	1131667	1131836	+	intron (NR_027948, intron 1 of 19)	THE1C|LTR|ERVL-MaLR	31347	NR_027946	23085	Hs.601216	NM_178039	ENSG00000082805	ERC1	Cast2|ELKS|RAB6IP2	ELKS/RAB6-interacting/CAST family member 1	protein-coding
chr12	18165517	18165686	+	Intergenic	L1MEc|LINE|L1	77513	NM_024730	79785	Hs.732831	NM_024730	ENSG00000111404	RERGL	-	RERG/RAS-like	protein-coding
chr12	32918902	32919071	+	Intergenic	L1PA17|LINE|L1	-10099	NM_001040436	51067	Hs.706015	NM_001040436	ENSG00000139131	YARS2	MLASA2|MT-TYRRS|TYRRS	tyrosyl-tRNA synthetase 2, mitochondrial	protein-coding
chr12	27538874	27539043	+	intron (NM_020183, intron 6 of 16)	intron (NM_020183, intron 6 of 16)	53171	NM_001248002	56938	Hs.445447	NM_001248002	ENSG00000029153	ARNTL2	BMAL2|CLIF|MOP9|PASD9|bHLHe6	aryl hydrocarbon receptor nuclear translocator-like 2	protein-coding
chr12	3625057	3625226	+	intron (NM_019854, intron 1 of 9)	intron (NM_019854, intron 1 of 9)	24777	NM_019854	56341	Hs.504530	NM_001256537	ENSG00000111218	PRMT8	HRMT1L3|HRMT1L4	protein arginine methyltransferase 8	protein-coding
chr12	2160762	2160931	+	Intergenic	L2a|LINE|L2	-1570	NM_001129831	775	Hs.118262	NM_000719	ENSG00000151067	CACNA1C	CACH2|CACN2|CACNL1A1|CCHL1A1|CaV1.2|LQT8|TS	calcium channel, voltage-dependent, L type, alpha 1C subunit	protein-coding
chr12	130270957	130271126	+	intron (NM_133448, intron 1 of 8)	intron (NM_133448, intron 1 of 8)	117171	NM_133448	121256	Hs.507268	NM_133448	ENSG00000151952	TMEM132D	MOLT	transmembrane protein 132D	protein-coding
chr12	6334088	6334257	+	intron (NM_001769, intron 1 of 7)	L1ME3B|LINE|L1	24690	NM_001769	928	Hs.712104	NM_001769	ENSG00000010278	CD9	BTCC-1|DRAP-27|MIC3|MRP-1|TSPAN-29|TSPAN29	CD9 molecule	protein-coding
chr12	7625772	7625941	+	intron (NM_203416, intron 16 of 16)	L1PA8|LINE|L1	-29107	NM_174941	283316	Hs.631727	NM_174941	ENSG00000177675	CD163L1	CD163B|M160	CD163 molecule-like 1	protein-coding
chr12	4909920	4910089	+	Intergenic	MLT1I|LTR|ERVL-MaLR	-8338	NM_002235	3742	Hs.306190	NM_002235	ENSG00000151079	KCNA6	HBK2|KV1.6	potassium voltage-gated channel, shaker-related subfamily, member 6	protein-coding
chr12	3024988	3025157	+	intron (NM_003324, intron 2 of 10)	intron (NM_003324, intron 2 of 10)	25039	NM_003324	7289	Hs.655333	NM_001160408	ENSG00000078246	TULP3	TUBL3	tubby like protein 3	protein-coding
chr12	14853060	14853229	+	Intergenic	Intergenic	-3625	NM_004963	2984	Hs.524278	NM_004963	ENSG00000070019	GUCY2C	DIAR6|GUC2C|MUCIL|STAR	guanylate cyclase 2C (heat stable enterotoxin receptor)	protein-coding
chr12	5028104	5028273	+	TTS (NM_000217)	TTS (NM_000217)	9115	NM_000217	3736	Hs.416139	NM_000217	ENSG00000111262	KCNA1	AEMK|EA1|HBK1|HUK1|KV1.1|MBK1|MK1|RBK1	potassium voltage-gated channel, shaker-related subfamily, member 1 (episodic ataxia with myokymia)	protein-coding
chr12	4644248	4644417	+	intron (NM_020374, intron 2 of 13)	MIR3|SINE|MIR	3305	NM_020374	57102	Hs.302977	NM_020374	ENSG00000047621	C12orf4	-	chromosome 12 open reading frame 4	protein-coding
chr12	5701626	5701795	+	intron (NM_020373, intron 21 of 25)	intron (NM_020373, intron 21 of 25)	98412	NM_002527	4908	Hs.99171	NM_001102654	ENSG00000185652	NTF3	HDNF|NGF-2|NGF2|NT3	neurotrophin 3	protein-coding
chr12	1129163	1129332	+	intron (NR_027948, intron 1 of 19)	intron (NR_027948, intron 1 of 19)	28843	NR_027946	23085	Hs.601216	NM_178039	ENSG00000082805	ERC1	Cast2|ELKS|RAB6IP2	ELKS/RAB6-interacting/CAST family member 1	protein-coding
chr12	3088840	3089009	+	intron (NM_201443, intron 1 of 10)	MSTD|LTR|ERVL-MaLR	20176	NM_201443	7004	Hs.94865	NM_003213	ENSG00000197905	TEAD4	EFTR-2|RTEF1|TCF13L1|TEF-3|TEF3|TEFR-1|hRTEF-1B	TEA domain family member 4	protein-coding
chr12	2060512	2060681	+	intron (NM_152640, intron 7 of 8)	intron (NM_152640, intron 7 of 8)	-14854	NR_036546	100271702	Hs.737031	NR_036546		LOC100271702	-	uncharacterized LOC100271702	miscRNA
chr12	4313500	4313669	+	Intergenic	Intergenic	-69318	NM_001759	894	Hs.376071	NM_001759	ENSG00000118971	CCND2	KIAK0002	cyclin D2	protein-coding
chr12	4801015	4801184	+	Intergenic	MER67C|LTR|ERV1	-28653	NM_017417	26290	Hs.511985	NM_017417	ENSG00000130035	GALNT8	GALNAC-T8	UDP-N-acetyl-alpha-D-galactosamine:polypeptide N-acetylgalactosaminyltransferase 8 (GalNAc-T8)	protein-coding
chr12	32543408	32543577	+	Intergenic	LTR12D|LTR|ERV1	-111549	NM_139241	121512	Hs.117835	NM_139241	ENSG00000139132	FGD4	CMT4H|FRABP|ZFYVE6	FYVE, RhoGEF and PH domain containing 4	protein-coding
chr12	13013488	13013657	+	Intergenic	Intergenic	-14839	NR_003932	387841	Hs.631728	NR_003932		RPL13AP20	RPL13A_9_1211	ribosomal protein L13a pseudogene 20	pseudo
chr12	4265774	4265943	+	Intergenic	Intergenic	-117044	NM_001759	894	Hs.376071	NM_001759	ENSG00000118971	CCND2	KIAK0002	cyclin D2	protein-coding
chr12	91295561	91295730	+	Intergenic	Intergenic	-16155	NR_038868	439916	Hs.350600	NM_001039384		LINC00615	C12orf37	long intergenic non-protein coding RNA 615	miscRNA
chr12	4912734	4912903	+	Intergenic	Intergenic	-5524	NM_002235	3742	Hs.306190	NM_002235	ENSG00000151079	KCNA6	HBK2|KV1.6	potassium voltage-gated channel, shaker-related subfamily, member 6	protein-coding
chr12	11945063	11945232	+	intron (NR_046487, intron 2 of 3)	intron (NR_046487, intron 2 of 3)	133960	NR_046487	100873754		NR_046487		RNU6-19	-	RNA, U6 small nuclear 19	snRNA
chr12	26782696	26782865	+	intron (NM_002223, intron 22 of 56)	L2c|LINE|L2	203351	NM_002223	3709	Hs.512235	NM_002223	ENSG00000123104	ITPR2	IP3R2	inositol 1,4,5-trisphosphate receptor, type 2	protein-coding
chr12	29024200	29024369	+	Intergenic	Intergenic	-352314	NM_018099	55711	Hs.741332	NM_018099	ENSG00000064763	FAR2	MLSTD1|SDR10E2	fatty acyl CoA reductase 2	protein-coding
chr12	2491679	2491848	+	intron (NM_001129838, intron 3 of 45)	intron (NM_001129838, intron 3 of 45)	112821	NR_046769	100874370	Hs.653548	NR_046769		CACNA1C-IT3	-	CACNA1C intronic transcript 3 (non-protein coding)	miscRNA
chr12	29725934	29726103	+	intron (NM_175861, intron 8 of 17)	intron (NM_175861, intron 8 of 17)	-75399	NM_183378	341350	Hs.674588	NM_183378	ENSG00000187950	OVCH1	OVCH	ovochymase 1	protein-coding
chr12	1208422	1208591	+	intron (NM_178039, intron 3 of 17)	Charlie2a|DNA|hAT-Charlie	108102	NR_027946	23085	Hs.601216	NM_178039	ENSG00000082805	ERC1	Cast2|ELKS|RAB6IP2	ELKS/RAB6-interacting/CAST family member 1	protein-coding
chr12	20120554	20120723	+	Intergenic	Intergenic	-46981	NR_040098	100506393	Hs.658356	NR_040098		LOC100506393	-	uncharacterized LOC100506393	miscRNA
chr12	2016567	2016736	+	exon (NM_172364, exon 6 of 38)	exon (NM_172364, exon 6 of 38)	11219	NM_172364	93589	Hs.13768	NM_172364	ENSG00000151062	CACNA2D4	RCD4	calcium channel, voltage-dependent, alpha 2/delta subunit 4	protein-coding
chr12	4718261	4718430	+	intron (NM_003845, intron 10 of 12)	intron (NM_003845, intron 10 of 12)	19101	NM_003845	8798	Hs.439530	NM_003845	ENSG00000010219	DYRK4	-	dual-specificity tyrosine-(Y)-phosphorylation regulated kinase 4	protein-coding
chr12	4277108	4277277	+	Intergenic	Intergenic	-105710	NM_001759	894	Hs.376071	NM_001759	ENSG00000118971	CCND2	KIAK0002	cyclin D2	protein-coding
chr12	32563478	32563647	+	Intergenic	Intergenic	-91479	NM_139241	121512	Hs.117835	NM_139241	ENSG00000139132	FGD4	CMT4H|FRABP|ZFYVE6	FYVE, RhoGEF and PH domain containing 4	protein-coding
chr12	33077136	33077305	+	Intergenic	L1PA11|LINE|L1	-27440	NM_001005242	5318	Hs.164384	NM_001005242	ENSG00000057294	PKP2	ARVD9	plakophilin 2	protein-coding
chr12	52394364	52394533	+	Intergenic	L2c|LINE|L2	-6300	NM_181711	160622	Hs.407202	NM_181711	ENSG00000161835	GRASP	TAMALIN	GRP1 (general receptor for phosphoinositides 1)-associated scaffold protein	protein-coding
chr12	3712405	3712574	+	Intergenic	Tigger4b|DNA|TcMar-Tigger	112125	NM_019854	56341	Hs.504530	NM_001256537	ENSG00000111218	PRMT8	HRMT1L3|HRMT1L4	protein arginine methyltransferase 8	protein-coding
chr12	5317162	5317331	+	Intergenic	MLT1I|LTR|ERVL-MaLR	164161	NM_002234	3741	Hs.741439	NM_002234	ENSG00000130037	KCNA5	ATFB7|HCK1|HK2|HPCN1|KV1.5|PCN1	potassium voltage-gated channel, shaker-related subfamily, member 5	protein-coding
chr12	124427053	124427222	+	intron (NM_025140, intron 4 of 4)	intron (NM_025140, intron 4 of 4)	30026	NM_025140	80212	Hs.713131	NM_025140	ENSG00000119242	CCDC92	-	coiled-coil domain containing 92	protein-coding
chr12	5428153	5428322	+	Intergenic	Intergenic	-113043	NM_001102654	4908	Hs.99171	NM_001102654	ENSG00000185652	NTF3	HDNF|NGF-2|NGF2|NT3	neurotrophin 3	protein-coding
chr12	3978572	3978741	+	intron (NM_020367, intron 1 of 7)	L2a|LINE|L2	3952	NM_020367	57097	Hs.657268	NM_020367	ENSG00000111224	PARP11	ARTD11|C12orf6	poly (ADP-ribose) polymerase family, member 11	protein-coding
chr12	12941500	12941669	+	3' UTR (NM_030817, exon 2 of 2)	3' UTR (NM_030817, exon 2 of 2)	3043	NM_030817	81575	Hs.719938	NM_001130415	ENSG00000178878	APOLD1	VERGE	apolipoprotein L domain containing 1	protein-coding
chr12	28852626	28852795	+	Intergenic	MLT1B|LTR|ERVL-MaLR	442577	NM_018318	55297	Hs.653125	NM_018318	ENSG00000123106	CCDC91	p56	coiled-coil domain containing 91	protein-coding
chr12	8275821	8275990	+	promoter-TSS (NM_016184)	promoter-TSS (NM_016184)	-323	NM_194447	50856	Hs.504657	NM_016184	ENSG00000111729	CLEC4A	CLECSF6|DCIR|DDB27|LLIR	C-type lectin domain family 4, member A	protein-coding
chr12	4097666	4097835	+	Intergenic	Intergenic	-115142	NM_020367	57097	Hs.657268	NM_020367	ENSG00000111224	PARP11	ARTD11|C12orf6	poly (ADP-ribose) polymerase family, member 11	protein-coding
chr12	2079847	2080016	+	intron (NM_152640, intron 3 of 8)	intron (NM_152640, intron 3 of 8)	33746	NM_152640	196513	Hs.130934	NM_152640	ENSG00000151065	DCP1B	DCP1|hDcp1b	DCP1 decapping enzyme homolog B (S. cerevisiae)	protein-coding
chr12	3577469	3577638	+	intron (NM_001256536, intron 1 of 9)	MER90a|LTR|ERV1	-22811	NM_019854	56341	Hs.504530	NM_001256537	ENSG00000111218	PRMT8	HRMT1L3|HRMT1L4	protein arginine methyltransferase 8	protein-coding
chr12	11980223	11980392	+	intron (NR_046487, intron 1 of 3)	intron (NR_046487, intron 1 of 3)	98800	NR_046487	100873754		NR_046487		RNU6-19	-	RNA, U6 small nuclear 19	snRNA
chr12	33482371	33482540	+	Intergenic	LTR81C|LTR|Gypsy	110299	NM_198992	341359	Hs.118703	NM_198992	ENSG00000110975	SYT10	-	synaptotagmin X	protein-coding
chr12	14086519	14086688	+	intron (NM_000834, intron 1 of 12)	intron (NM_000834, intron 1 of 12)	46419	NM_000834	2904	Hs.654430	NM_000834	ENSG00000150086	GRIN2B	GluN2B|MRD6|NMDAR2B|NR2B|hNR3	glutamate receptor, ionotropic, N-methyl D-aspartate 2B	protein-coding
chr12	1645181	1645350	+	Intergenic	MIR|SINE|MIR	35608	NR_028415	100292680	Hs.391695	NR_028415		LOC100292680	-	uncharacterized LOC100292680	miscRNA
chr12	723262	723431	+	intron (NM_016533, intron 1 of 3)	intron (NM_016533, intron 1 of 3)	49409	NM_016533	4815	Hs.656450	NM_016533	ENSG00000171840	NINJ2	-	ninjurin 2	protein-coding
chr12	129507199	129507368	+	Intergenic	L2a|LINE|L2	169202	NM_144669	144423	Hs.655668	NM_144669	ENSG00000151948	GLT1D1	-	glycosyltransferase 1 domain containing 1	protein-coding
chr12	31390293	31390462	+	Intergenic	Intergenic	-86873	NR_026806	79857	Hs.534485	NM_024799		FLJ13224	-	uncharacterized LOC79857	miscRNA
chr12	29898264	29898433	+	intron (NM_175861, intron 5 of 17)	AluSx|SINE|Alu	38395	NM_001193451	83857	Hs.401954	NM_001193451	ENSG00000133687	TMTC1	OLF|TMTC1A	transmembrane and tetratricopeptide repeat containing 1	protein-coding
chr12	13440573	13440742	+	Intergenic	Intergenic	89022	NR_036555	283422	Hs.448717	NM_182558		C12orf36	-	chromosome 12 open reading frame 36	miscRNA
chr12	89452430	89452599	+	Intergenic	Intergenic	-39045	NR_038385	728084	Hs.132563	NR_038385		LOC728084	-	uncharacterized LOC728084	miscRNA
chr12	4161365	4161534	+	Intergenic	Intergenic	-178841	NM_020367	57097	Hs.657268	NM_020367	ENSG00000111224	PARP11	ARTD11|C12orf6	poly (ADP-ribose) polymerase family, member 11	protein-coding
chr12	33484047	33484216	+	Intergenic	MLT1J2|LTR|ERVL-MaLR	108623	NM_198992	341359	Hs.118703	NM_198992	ENSG00000110975	SYT10	-	synaptotagmin X	protein-coding
chr12	21958042	21958211	+	TTS (NM_005691)	TTS (NM_005691)	-30371	NM_004982	3764	Hs.741642	NM_004982	ENSG00000121361	KCNJ8	KIR6.1|uKATP-1	potassium inwardly-rectifying channel, subfamily J, member 8	protein-coding
chr12	123542001	123542170	+	intron (NM_020845, intron 1 of 24)	intron (NM_020845, intron 1 of 24)	-23846	NR_038290	100507091	Hs.683912	NR_038290		LOC100507091	-	uncharacterized LOC100507091	miscRNA
chr12	68212901	68213070	+	Intergenic	MLT2F|LTR|ERVL	170473	NM_003583	8445	Hs.173135	NM_003583	ENSG00000127334	DYRK2	-	dual-specificity tyrosine-(Y)-phosphorylation regulated kinase 2	protein-coding
chr12	32312666	32312835	+	intron (NM_001003398, intron 1 of 8)	intron (NM_001003398, intron 1 of 8)	52565	NM_001714	636	Hs.505202	NM_001003398	ENSG00000151746	BICD1	BICD	bicaudal D homolog 1 (Drosophila)	protein-coding
chr12	4080204	4080373	+	Intergenic	MLT1A|LTR|ERVL-MaLR	-97680	NM_020367	57097	Hs.657268	NM_020367	ENSG00000111224	PARP11	ARTD11|C12orf6	poly (ADP-ribose) polymerase family, member 11	protein-coding
chr12	2131023	2131192	+	Intergenic	MLT1A0|LTR|ERVL-MaLR	-17430	NM_152640	196513	Hs.130934	NM_152640	ENSG00000151065	DCP1B	DCP1|hDcp1b	DCP1 decapping enzyme homolog B (S. cerevisiae)	protein-coding
chr12	13621054	13621223	+	Intergenic	Intergenic	-91459	NR_036555	283422	Hs.448717	NM_182558		C12orf36	-	chromosome 12 open reading frame 36	miscRNA
chr12	11911574	11911743	+	intron (NM_001987, intron 2 of 7)	intron (NM_001987, intron 2 of 7)	108870	NM_001987	2120	Hs.504765	NM_001987	ENSG00000139083	ETV6	TEL|TEL/ABL	ets variant 6	protein-coding
chr12	4973618	4973787	+	Intergenic	Intergenic	-45371	NM_000217	3736	Hs.416139	NM_000217	ENSG00000111262	KCNA1	AEMK|EA1|HBK1|HUK1|KV1.1|MBK1|MK1|RBK1	potassium voltage-gated channel, shaker-related subfamily, member 1 (episodic ataxia with myokymia)	protein-coding
chr12	4943728	4943897	+	intron (NM_002235, intron 1 of 1)	intron (NM_002235, intron 1 of 1)	25470	NM_002235	3742	Hs.306190	NM_002235	ENSG00000151079	KCNA6	HBK2|KV1.6	potassium voltage-gated channel, shaker-related subfamily, member 6	protein-coding
chr12	6061528	6061697	+	exon (NM_000552, exon 49 of 52)	exon (NM_000552, exon 49 of 52)	-6214	NM_020373	57101	Hs.148970	NM_020373	ENSG00000047617	ANO2	C12orf3|TMEM16B	anoctamin 2	protein-coding
chr12	9861397	9861566	+	Intergenic	HUERS-P2-int|LTR|ERV1	24414	NM_172004	160365	Hs.734740	NM_001253750	ENSG00000184293	CLECL1	DCAL-1|DCAL1	C-type lectin-like 1	protein-coding
chr12	33128248	33128417	+	Intergenic	Intergenic	-78552	NM_001005242	5318	Hs.164384	NM_001005242	ENSG00000057294	PKP2	ARVD9	plakophilin 2	protein-coding
chr12	3444114	3444283	+	Intergenic	L2|LINE|L2	-46317	NM_001256536	56341	Hs.504530	NM_001256537	ENSG00000111218	PRMT8	HRMT1L3|HRMT1L4	protein arginine methyltransferase 8	protein-coding
chr12	1757964	1758133	+	Intergenic	Intergenic	11498	NR_037422	100500816		NR_037422		MIR3649	-	microRNA 3649	miscRNA
chr12	28444830	28444999	+	intron (NM_018318, intron 2 of 11)	HSMAR1|DNA|TcMar-Mariner	34781	NM_018318	55297	Hs.653125	NM_018318	ENSG00000123106	CCDC91	p56	coiled-coil domain containing 91	protein-coding
chr12	19959430	19959599	+	Intergenic	Intergenic	-208105	NR_040098	100506393	Hs.658356	NR_040098		LOC100506393	-	uncharacterized LOC100506393	miscRNA
chr12	30935641	30935810	+	Intergenic	MLT1H|LTR|ERVL-MaLR	-12890	NR_040245	100287314	Hs.355210	NR_040245		LOC100287314	-	uncharacterized LOC100287314	miscRNA
chr12	26710286	26710455	+	intron (NM_002223, intron 35 of 56)	MLT1L|LTR|ERVL-MaLR	275761	NM_002223	3709	Hs.512235	NM_002223	ENSG00000123104	ITPR2	IP3R2	inositol 1,4,5-trisphosphate receptor, type 2	protein-coding
chr12	3765868	3766037	+	intron (NM_032680, intron 8 of 10)	MIR3|SINE|MIR	96414	NM_001144958	84766	Hs.504534	NM_001144959	ENSG00000130038	EFCAB4B	CRACR2A	EF-hand calcium binding domain 4B	protein-coding
chr12	1912396	1912565	+	intron (NM_172364, intron 29 of 37)	intron (NM_172364, intron 29 of 37)	-16953	NM_001163926	654429	Hs.585579	NM_001039029	ENSG00000166159	LRTM2	-	leucine-rich repeats and transmembrane domains 2	protein-coding
chr12	27496696	27496865	+	intron (NM_001248003, intron 1 of 14)	intron (NM_001248003, intron 1 of 14)	10993	NM_001248002	56938	Hs.445447	NM_001248002	ENSG00000029153	ARNTL2	BMAL2|CLIF|MOP9|PASD9|bHLHe6	aryl hydrocarbon receptor nuclear translocator-like 2	protein-coding
chr12	2166241	2166410	+	intron (NM_001129838, intron 1 of 45)	intron (NM_001129838, intron 1 of 45)	3909	NM_001129834	775	Hs.118262	NM_000719	ENSG00000151067	CACNA1C	CACH2|CACN2|CACNL1A1|CCHL1A1|CaV1.2|LQT8|TS	calcium channel, voltage-dependent, L type, alpha 1C subunit	protein-coding
chr12	676643	676812	+	intron (NM_016533, intron 1 of 3)	intron (NM_016533, intron 1 of 3)	96028	NM_016533	4815	Hs.656450	NM_016533	ENSG00000171840	NINJ2	-	ninjurin 2	protein-coding
chr12	12843402	12843571	+	intron (NM_006143, intron 2 of 3)	intron (NM_006143, intron 2 of 3)	5635	NM_006143	2842	Hs.657862	NM_006143	ENSG00000183150	GPR19	-	G protein-coupled receptor 19	protein-coding
chr12	21918024	21918193	+	3' UTR (NM_004982, exon 3 of 3)	3' UTR (NM_004982, exon 3 of 3)	9647	NM_004982	3764	Hs.741642	NM_004982	ENSG00000121361	KCNJ8	KIR6.1|uKATP-1	potassium inwardly-rectifying channel, subfamily J, member 8	protein-coding
chr12	29357549	29357718	+	Intergenic	MSTA|LTR|ERVL-MaLR	-18965	NM_018099	55711	Hs.741332	NM_018099	ENSG00000064763	FAR2	MLSTD1|SDR10E2	fatty acyl CoA reductase 2	protein-coding
chr12	1776179	1776348	+	Intergenic	Intergenic	-6717	NR_037422	100500816		NR_037422		MIR3649	-	microRNA 3649	miscRNA
chr12	1113157	1113326	+	intron (NR_027948, intron 1 of 19)	LTR75|LTR|ERVL	12837	NR_027946	23085	Hs.601216	NM_178039	ENSG00000082805	ERC1	Cast2|ELKS|RAB6IP2	ELKS/RAB6-interacting/CAST family member 1	protein-coding
chr12	5079277	5079446	+	Intergenic	L2c|LINE|L2	60288	NM_000217	3736	Hs.416139	NM_000217	ENSG00000111262	KCNA1	AEMK|EA1|HBK1|HUK1|KV1.1|MBK1|MK1|RBK1	potassium voltage-gated channel, shaker-related subfamily, member 1 (episodic ataxia with myokymia)	protein-coding
chr12	8886367	8886536	+	intron (NM_020734, intron 3 of 6)	AluJr|SINE|Alu	35933	NM_020734	57494	Hs.504670	NM_020734	ENSG00000166532	RIMKLB	FAM80B|NAAGS|NAAGS-I	ribosomal modification protein rimK-like family member B	protein-coding
chr12	22024167	22024336	+	intron (NM_020297, intron 16 of 37)	intron (NM_020297, intron 16 of 37)	65377	NM_005691	10060	Hs.732701	NM_005691	ENSG00000069431	ABCC9	ABC37|ATFB12|CANTU|CMD1O|SUR2	ATP-binding cassette, sub-family C (CFTR/MRP), member 9	protein-coding
chr12	31908003	31908172	+	Intergenic	Intergenic	-25979	NR_004854	196394	Hs.740628	NM_001113402	ENSG00000151743	AMN1	-	antagonist of mitotic exit network 1 homolog (S. cerevisiae)	protein-coding
chr12	2464564	2464733	+	intron (NM_001129838, intron 3 of 45)	intron (NM_001129838, intron 3 of 45)	85706	NR_046769	100874370	Hs.653548	NR_046769		CACNA1C-IT3	-	CACNA1C intronic transcript 3 (non-protein coding)	miscRNA
chr12	46012532	46012701	+	Intergenic	Intergenic	109088	NR_028408	400027	Hs.597122	NR_028408		LOC400027	-	uncharacterized LOC400027	miscRNA
chr12	7341519	7341688	+	promoter-TSS (NM_001131024)	promoter-TSS (NM_001131024)	-156	NM_001131026	5830	Hs.567327	NM_000319	ENSG00000139197	PEX5	PTS1-BP|PTS1R|PXR1	peroxisomal biogenesis factor 5	protein-coding
chr12	110032079	110032248	+	intron (NM_001114185, intron 9 of 10)	intron (NM_001114185, intron 9 of 10)	20663	NM_001114185	4598	Hs.130607	NM_000431	ENSG00000110921	MVK	LRBP|MK|MVLK	mevalonate kinase	protein-coding
chr12	793666	793835	+	Intergenic	Intergenic	-20995	NM_016533	4815	Hs.656450	NM_016533	ENSG00000171840	NINJ2	-	ninjurin 2	protein-coding
chr12	3578202	3578371	+	intron (NM_001256536, intron 1 of 9)	intron (NM_001256536, intron 1 of 9)	-22078	NM_019854	56341	Hs.504530	NM_001256537	ENSG00000111218	PRMT8	HRMT1L3|HRMT1L4	protein arginine methyltransferase 8	protein-coding
chr12	28961907	28962076	+	Intergenic	HERV4_I-int|LTR|ERV1	-414607	NM_018099	55711	Hs.741332	NM_018099	ENSG00000064763	FAR2	MLSTD1|SDR10E2	fatty acyl CoA reductase 2	protein-coding
chr12	120926874	120927043	+	intron (NM_001037494, intron 1 of 2)	L2a|LINE|L2	6791	NR_038854	100506668	Hs.660080	NR_038854		LOC100506668	-	uncharacterized LOC100506668	miscRNA
chr12	29593746	29593915	+	intron (NM_183378, intron 25 of 27)	LTR86A1|LTR|ERVL	51603	NR_073170	101055625	Hs.622902	NR_073170		LOC101055625	-	uncharacterized LOC101055625	miscRNA
chr12	3217208	3217377	+	intron (NM_006675, intron 2 of 8)	L2c|LINE|L2	30771	NM_006675	10867	Hs.504517	NM_001168320	ENSG00000011105	TSPAN9	NET-5|NET5|PP1057	tetraspanin 9	protein-coding
chr12	5366797	5366966	+	Intergenic	Intergenic	-174399	NM_001102654	4908	Hs.99171	NM_001102654	ENSG00000185652	NTF3	HDNF|NGF-2|NGF2|NT3	neurotrophin 3	protein-coding
chr12	4403594	4403763	+	intron (NM_001759, intron 4 of 4)	intron (NM_001759, intron 4 of 4)	20776	NM_001759	894	Hs.376071	NM_001759	ENSG00000118971	CCND2	KIAK0002	cyclin D2	protein-coding
chr12	3436325	3436494	+	Intergenic	Intergenic	-54106	NM_001256536	56341	Hs.504530	NM_001256537	ENSG00000111218	PRMT8	HRMT1L3|HRMT1L4	protein arginine methyltransferase 8	protein-coding
chr12	31552603	31552772	+	exon (NM_144973, exon 16 of 21)	exon (NM_144973, exon 16 of 21)	-73528	NM_001135812	58516	Hs.505154	NM_001135811	ENSG00000139146	FAM60A	C12orf14|TERA	family with sequence similarity 60, member A	protein-coding
chr12	2132695	2132864	+	Intergenic	Intergenic	-19102	NM_152640	196513	Hs.130934	NM_152640	ENSG00000151065	DCP1B	DCP1|hDcp1b	DCP1 decapping enzyme homolog B (S. cerevisiae)	protein-coding
chr12	14607152	14607321	+	intron (NM_018179, intron 6 of 14)	intron (NM_018179, intron 6 of 14)	88625	NM_018179	55729	Hs.591151	NM_018179	ENSG00000171681	ATF7IP	AM|MCAF|MCAF1|p621	activating transcription factor 7 interacting protein	protein-coding
chr12	15990368	15990537	+	Intergenic	Intergenic	-44836	NM_007178	11171	Hs.504895	NM_007178	ENSG00000023734	STRAP	MAWD|PT-WD|UNRIP	serine/threonine kinase receptor associated protein	protein-coding
chr12	13360364	13360533	+	intron (NM_001423, intron 1 of 4)	intron (NM_001423, intron 1 of 4)	10846	NM_001423	2012	Hs.719042	NM_001423	ENSG00000134531	EMP1	CL-20|EMP-1|TMP	epithelial membrane protein 1	protein-coding
chr12	6428783	6428952	+	intron (NM_001144857, intron 12 of 14)	intron (NM_001144857, intron 12 of 14)	7050	NM_001144857	55200	Hs.631660	NM_001144856	ENSG00000008323	PLEKHG6	MyoGEF	pleckstrin homology domain containing, family G (with RhoGef domain) member 6	protein-coding
chr12	46761260	46761429	+	intron (NM_018976, intron 4 of 15)	intron (NM_018976, intron 4 of 15)	5301	NM_018976	54407	Hs.221847	NM_018976	ENSG00000134294	SLC38A2	ATA2|PRO1068|SAT2|SNAT2	solute carrier family 38, member 2	protein-coding
chr12	17233677	17233846	+	Intergenic	L1M3c|LINE|L1	92080	NR_036619	728622	Hs.741380	NR_036619		SKP1P2	SKP1B|p19B	S-phase kinase-associated protein 1 pseudogene 2	pseudo
chr12	2058671	2058840	+	intron (NM_152640, intron 7 of 8)	intron (NM_152640, intron 7 of 8)	-13013	NR_036546	100271702	Hs.737031	NR_036546		LOC100271702	-	uncharacterized LOC100271702	miscRNA
chr12	3280515	3280684	+	intron (NM_006675, intron 2 of 8)	intron (NM_006675, intron 2 of 8)	94078	NM_006675	10867	Hs.504517	NM_001168320	ENSG00000011105	TSPAN9	NET-5|NET5|PP1057	tetraspanin 9	protein-coding
chr12	372900	373069	+	promoter-TSS (NM_016615)	promoter-TSS (NM_016615)	-945	NM_016615	6540	Hs.733878	NM_001190997	ENSG00000010379	SLC6A13	GAT-2|GAT2	solute carrier family 6 (neurotransmitter transporter, GABA), member 13	protein-coding
chr12	4707196	4707365	+	intron (NM_003845, intron 6 of 12)	FLAM_C|SINE|Alu	8036	NM_003845	8798	Hs.439530	NM_003845	ENSG00000010219	DYRK4	-	dual-specificity tyrosine-(Y)-phosphorylation regulated kinase 4	protein-coding
chr12	5582298	5582467	+	intron (NM_001102654, intron 1 of 1)	intron (NM_001102654, intron 1 of 1)	-20916	NM_002527	4908	Hs.99171	NM_001102654	ENSG00000185652	NTF3	HDNF|NGF-2|NGF2|NT3	neurotrophin 3	protein-coding
chr12	13105029	13105198	+	Intergenic	Intergenic	-1795	NM_018654	55507	Hs.644599	NM_018654	ENSG00000111291	GPRC5D	-	G protein-coupled receptor, family C, group 5, member D	protein-coding
chr12	7842472	7842641	+	exon (NM_020634, exon 2 of 2)	exon (NM_020634, exon 2 of 2)	5804	NM_020634	9573	Hs.86232	NM_020634	ENSG00000184344	GDF3	KFS3|MCOP7|MCOPCB6	growth differentiation factor 3	protein-coding
chr12	25107332	25107501	+	Intergenic	Intergenic	-5023	NM_005504	586	Hs.438993	NM_001178091	ENSG00000060982	BCAT1	BCATC|BCT1|ECA39|MECA39|PNAS121|PP18	branched chain amino-acid transaminase 1, cytosolic	protein-coding
chr12	771026	771195	+	intron (NM_016533, intron 1 of 3)	L2a|LINE|L2	1645	NM_016533	4815	Hs.656450	NM_016533	ENSG00000171840	NINJ2	-	ninjurin 2	protein-coding
chr12	4499568	4499737	+	Intergenic	Intergenic	-10758	NM_020638	8074	Hs.287370	NM_020638	ENSG00000118972	FGF23	ADHR|HPDR2|HYPF|PHPTC	fibroblast growth factor 23	protein-coding
chr12	23790772	23790941	+	intron (NM_152989, intron 11 of 17)	intron (NM_152989, intron 11 of 17)	-53310	NM_178010	6660	Hs.657542	NM_001261414	ENSG00000134532	SOX5	L-SOX5	SRY (sex determining region Y)-box 5	protein-coding
chr12	1747989	1748158	+	intron (NM_030775, intron 3 of 4)	intron (NM_030775, intron 3 of 4)	9661	NM_032642	81029	Hs.306051	NM_030775	ENSG00000111186	WNT5B	-	wingless-type MMTV integration site family, member 5B	protein-coding
chr12	69163889	69164058	+	Intergenic	L2c|LINE|L2	24037	NM_018656	55508	Hs.506011	NM_018656	ENSG00000175782	SLC35E3	BLOV1	solute carrier family 35, member E3	protein-coding
chr12	105105951	105106120	+	intron (NM_018413, intron 2 of 2)	MIR|SINE|MIR	120624	NR_037487	100500843		NR_037487		MIR3922	-	microRNA 3922	miscRNA
chr12	1627180	1627349	+	Intergenic	Intergenic	17607	NR_028415	100292680	Hs.391695	NR_028415		LOC100292680	-	uncharacterized LOC100292680	miscRNA
chr12	30982348	30982517	+	Intergenic	Intergenic	33817	NR_040245	100287314	Hs.355210	NR_040245		LOC100287314	-	uncharacterized LOC100287314	miscRNA
chr12	11915479	11915648	+	intron (NM_001987, intron 2 of 7)	intron (NM_001987, intron 2 of 7)	112775	NM_001987	2120	Hs.504765	NM_001987	ENSG00000139083	ETV6	TEL|TEL/ABL	ets variant 6	protein-coding
chr12	25936598	25936767	+	Intergenic	MIRb|SINE|MIR	90330	NR_036188	100422897		NR_036188		MIR4302	-	microRNA 4302	miscRNA
chr12	119497336	119497505	+	intron (NM_194286, intron 1 of 12)	intron (NM_194286, intron 1 of 12)	78120	NM_194286	84530	Hs.741317	NM_194286	ENSG00000139767	SRRM4	KIAA1853|MU-MB-2.76|nSR100	serine/arginine repetitive matrix 4	protein-coding
chr12	347266	347435	+	intron (NM_001190997, intron 2 of 12)	intron (NM_001190997, intron 2 of 12)	-23979	NM_001122848	6539	Hs.737267	NM_001122847	ENSG00000111181	SLC6A12	BGT-1|BGT1|GAT2	solute carrier family 6 (neurotransmitter transporter, betaine/GABA), member 12	protein-coding
chr12	119138157	119138326	+	Intergenic	MLT1L|LTR|ERVL-MaLR	-281059	NM_194286	84530	Hs.741317	NM_194286	ENSG00000139767	SRRM4	KIAA1853|MU-MB-2.76|nSR100	serine/arginine repetitive matrix 4	protein-coding
chr12	4261672	4261841	+	Intergenic	Intergenic	-121146	NM_001759	894	Hs.376071	NM_001759	ENSG00000118971	CCND2	KIAK0002	cyclin D2	protein-coding
chr12	2590798	2590967	+	intron (NM_001129838, intron 5 of 45)	MER94B|DNA|hAT-Blackjack	209441	NR_045725	100652846	Hs.683896	NR_045725		CACNA1C-AS1	-	CACNA1C antisense RNA 1	miscRNA
chr12	49259844	49260013	+	promoter-TSS (NM_014470)	promoter-TSS (NM_014470)	-275	NM_014470	27289	Hs.124940	NM_014470	ENSG00000172602	RND1	ARHS|RHO6|RHOS	Rho family GTPase 1	protein-coding
chr12	6553353	6553522	+	promoter-TSS (NM_001242)	promoter-TSS (NM_001242)	-614	NM_001242	939	Hs.355307	NM_001242	ENSG00000139193	CD27	S152|T14|TNFRSF7|Tp55	CD27 molecule	protein-coding
chr12	28900504	28900673	+	Intergenic	Intergenic	-476010	NM_018099	55711	Hs.741332	NM_018099	ENSG00000064763	FAR2	MLSTD1|SDR10E2	fatty acyl CoA reductase 2	protein-coding
chr12	31151624	31151793	+	Intergenic	Intergenic	71870	NM_001080509	441631	Hs.505141	NM_001080509	ENSG00000110900	TSPAN11	VSSW1971	tetraspanin 11	protein-coding
chr12	32384099	32384268	+	intron (NM_001003398, intron 2 of 8)	AluJb|SINE|Alu	123998	NM_001714	636	Hs.505202	NM_001003398	ENSG00000151746	BICD1	BICD	bicaudal D homolog 1 (Drosophila)	protein-coding
chr12	5774520	5774689	+	intron (NM_020373, intron 15 of 25)	intron (NM_020373, intron 15 of 25)	171306	NM_002527	4908	Hs.99171	NM_001102654	ENSG00000185652	NTF3	HDNF|NGF-2|NGF2|NT3	neurotrophin 3	protein-coding
chr12	4193113	4193282	+	Intergenic	Intergenic	-189705	NM_001759	894	Hs.376071	NM_001759	ENSG00000118971	CCND2	KIAK0002	cyclin D2	protein-coding
chr12	7021490	7021659	+	intron (NM_006992, intron 6 of 6)	intron (NM_006992, intron 6 of 6)	-2040	NM_001975	2026	Hs.511915	NM_001975	ENSG00000111674	ENO2	NSE	enolase 2 (gamma, neuronal)	protein-coding
chr12	25088161	25088330	+	intron (NM_001178091, intron 1 of 9)	intron (NM_001178091, intron 1 of 9)	14148	NM_001178091	586	Hs.438993	NM_001178091	ENSG00000060982	BCAT1	BCATC|BCT1|ECA39|MECA39|PNAS121|PP18	branched chain amino-acid transaminase 1, cytosolic	protein-coding
chr12	6206628	6206797	+	intron (NM_000552, intron 5 of 51)	MLT1D|LTR|ERVL-MaLR	27124	NM_000552	7450	Hs.440848	NM_000552	ENSG00000110799	VWF	F8VWF|VWD	von Willebrand factor	protein-coding
chr12	12160280	12160449	+	Intergenic	Intergenic	-63514	NM_138723	79370	Hs.210343	NM_030766	ENSG00000121380	BCL2L14	BCLG	BCL2-like 14 (apoptosis facilitator)	protein-coding
chr12	3368349	3368518	+	intron (NM_006675, intron 3 of 8)	intron (NM_006675, intron 3 of 8)	-122082	NM_001256536	56341	Hs.504530	NM_001256537	ENSG00000111218	PRMT8	HRMT1L3|HRMT1L4	protein arginine methyltransferase 8	protein-coding
chr12	5343332	5343501	+	Intergenic	Intergenic	190331	NM_002234	3741	Hs.741439	NM_002234	ENSG00000130037	KCNA5	ATFB7|HCK1|HK2|HPCN1|KV1.5|PCN1	potassium voltage-gated channel, shaker-related subfamily, member 5	protein-coding
chr12	31456247	31456416	+	intron (NM_001135812, intron 1 of 5)	intron (NM_001135812, intron 1 of 5)	-20919	NR_026806	79857	Hs.534485	NM_024799		FLJ13224	-	uncharacterized LOC79857	miscRNA
chr12	11149528	11149697	+	exon (NM_176889, exon 1 of 1)	exon (NM_176889, exon 1 of 1)	862	NM_176889	259295	Hs.686384	NM_176889	ENSG00000255837	TAS2R20	T2R20|T2R49|T2R56|TAS2R49	taste receptor, type 2, member 20	protein-coding
chr12	2986682	2986851	+	promoter-TSS (NM_001243089)	promoter-TSS (NM_001243089)	401	NM_001252500	83695	Hs.198853	NM_001252499	ENSG00000171792	RHNO1	C12orf32|RHINO	RAD9-HUS1-RAD1 interacting nuclear orphan 1	protein-coding
chr12	4864332	4864501	+	intron (NM_017417, intron 6 of 10)	L1MA2|LINE|L1	34664	NM_017417	26290	Hs.511985	NM_017417	ENSG00000130035	GALNT8	GALNAC-T8	UDP-N-acetyl-alpha-D-galactosamine:polypeptide N-acetylgalactosaminyltransferase 8 (GalNAc-T8)	protein-coding
chr12	26043571	26043740	+	Intergenic	MER6|DNA|TcMar-Tigger	-16643	NR_036188	100422897		NR_036188		MIR4302	-	microRNA 4302	miscRNA
chr12	1475788	1475957	+	intron (NM_178039, intron 14 of 17)	intron (NM_178039, intron 14 of 17)	-133785	NR_028415	100292680	Hs.391695	NR_028415		LOC100292680	-	uncharacterized LOC100292680	miscRNA
chr12	105358089	105358258	+	Intergenic	LTR43|LTR|ERV1	-21925	NM_152318	121053	Hs.295563	NM_152318	ENSG00000151131	C12orf45	-	chromosome 12 open reading frame 45	protein-coding
chr12	8653018	8653187	+	Intergenic	L1PA15|LINE|L1	-13034	NM_080387	338339	Hs.351811	NM_080387	ENSG00000166527	CLEC4D	CLEC-6|CLEC6|CLECSF8|MCL|MPCL	C-type lectin domain family 4, member D	protein-coding
chr12	13434047	13434216	+	Intergenic	L2b|LINE|L2	84529	NM_001423	2012	Hs.719042	NM_001423	ENSG00000134531	EMP1	CL-20|EMP-1|TMP	epithelial membrane protein 1	protein-coding
chr12	1646281	1646450	+	Intergenic	Tigger3a|DNA|TcMar-Tigger	36708	NR_028415	100292680	Hs.391695	NR_028415		LOC100292680	-	uncharacterized LOC100292680	miscRNA
chr12	394549	394718	+	exon (NM_001042603, exon 28 of 28)	exon (NM_001042603, exon 28 of 28)	-22594	NM_016615	6540	Hs.733878	NM_001190997	ENSG00000010379	SLC6A13	GAT-2|GAT2	solute carrier family 6 (neurotransmitter transporter, GABA), member 13	protein-coding
chr12	394108	394277	+	3' UTR (NM_001042603, exon 28 of 28)	3' UTR (NM_001042603, exon 28 of 28)	-22153	NM_016615	6540	Hs.733878	NM_001190997	ENSG00000010379	SLC6A13	GAT-2|GAT2	solute carrier family 6 (neurotransmitter transporter, GABA), member 13	protein-coding
chr12	5877068	5877237	+	intron (NM_020373, intron 10 of 25)	intron (NM_020373, intron 10 of 25)	178246	NM_020373	57101	Hs.148970	NM_020373	ENSG00000047617	ANO2	C12orf3|TMEM16B	anoctamin 2	protein-coding
chr12	531555	531724	+	intron (NM_001130148, intron 3 of 10)	L1MB3|LINE|L1	20898	NM_001130146	84318	Hs.631656	NM_001130146	ENSG00000120647	CCDC77	-	coiled-coil domain containing 77	protein-coding
chr12	2019502	2019671	+	intron (NM_172364, intron 3 of 37)	L1MC1|LINE|L1	8284	NM_172364	93589	Hs.13768	NM_172364	ENSG00000151062	CACNA2D4	RCD4	calcium channel, voltage-dependent, alpha 2/delta subunit 4	protein-coding
chr12	29580953	29581122	+	intron (NM_183378, intron 27 of 27)	MER90|LTR|ERV1	38810	NR_073170	101055625	Hs.622902	NR_073170		LOC101055625	-	uncharacterized LOC101055625	miscRNA
chr12	805323	805492	+	Intergenic	LTR49-int|LTR|ERV1	-32652	NM_016533	4815	Hs.656450	NM_016533	ENSG00000171840	NINJ2	-	ninjurin 2	protein-coding
chr12	3621928	3622097	+	intron (NM_019854, intron 1 of 9)	intron (NM_019854, intron 1 of 9)	21648	NM_019854	56341	Hs.504530	NM_001256537	ENSG00000111218	PRMT8	HRMT1L3|HRMT1L4	protein arginine methyltransferase 8	protein-coding
chr12	31883727	31883896	+	Intergenic	MER65D|LTR|ERV1	-1703	NR_004854	196394	Hs.740628	NM_001113402	ENSG00000151743	AMN1	-	antagonist of mitotic exit network 1 homolog (S. cerevisiae)	protein-coding
chr12	12284828	12284997	+	exon (NM_002336, exon 18 of 23)	exon (NM_002336, exon 18 of 23)	20026	NR_036052	100302285		NR_036052		MIR1244-1	MIR1244|MIRN1244|hsa-mir-1244|hsa-mir-1244-1	microRNA 1244-1	miscRNA
chr12	122664052	122664221	+	intron (NM_152759, intron 1 of 11)	L2|LINE|L2	-3531	NM_001098519	254050	Hs.374856	NM_001098519	ENSG00000158113	LRRC43	-	leucine rich repeat containing 43	protein-coding
chr12	7174191	7174360	+	intron (NM_201442, intron 8 of 11)	intron (NM_201442, intron 8 of 11)	6295	NM_201442	716	Hs.458355	NM_001734	ENSG00000182326	C1S	-	complement component 1, s subcomponent	protein-coding
chr12	32202397	32202566	+	Intergenic	Ricksha_c|DNA|MuDR	-55679	NR_046944	100873778		NR_046944		RNU6-78	-	RNA, U6 small nuclear 78	snRNA
chr12	4106927	4107096	+	Intergenic	Intergenic	-124403	NM_020367	57097	Hs.657268	NM_020367	ENSG00000111224	PARP11	ARTD11|C12orf6	poly (ADP-ribose) polymerase family, member 11	protein-coding
chr12	217039	217208	+	intron (NM_015232, intron 2 of 12)	HERVP71A-int|LTR|ERV1	30581	NM_015232	440073	Hs.536319	NM_001170738	ENSG00000120645	IQSEC3	-	IQ motif and Sec7 domain 3	protein-coding
chr12	115593447	115593616	+	Intergenic	MER21C|LTR|ERVL	-471562	NM_005996	6926	Hs.129895	NM_005996	ENSG00000135111	TBX3	TBX3-ISO|UMS|XHL	T-box 3	protein-coding
chr12	31891464	31891633	+	Intergenic	Intergenic	-9440	NR_004854	196394	Hs.740628	NM_001113402	ENSG00000151743	AMN1	-	antagonist of mitotic exit network 1 homolog (S. cerevisiae)	protein-coding
chr12	2907669	2907838	+	intron (NM_002014, intron 3 of 9)	intron (NM_002014, intron 3 of 9)	3645	NM_002014	2288	Hs.713721	NM_002014	ENSG00000004478	FKBP4	FKBP51|FKBP52|FKBP59|HBI|Hsp56|PPIase|p52	FK506 binding protein 4, 59kDa	protein-coding
chr12	11908001	11908170	+	intron (NM_001987, intron 2 of 7)	MamRep1894|DNA|hAT	105297	NM_001987	2120	Hs.504765	NM_001987	ENSG00000139083	ETV6	TEL|TEL/ABL	ets variant 6	protein-coding
chr12	21804038	21804207	+	intron (NM_002300, intron 2 of 7)	intron (NM_002300, intron 2 of 7)	6606	NM_001174097	3945	Hs.446149	NM_001174097	ENSG00000111716	LDHB	LDH-B|LDH-H|LDHBD|TRG-5	lactate dehydrogenase B	protein-coding
chr12	716302	716471	+	intron (NM_016533, intron 1 of 3)	MER5A1|DNA|hAT-Charlie	56369	NM_016533	4815	Hs.656450	NM_016533	ENSG00000171840	NINJ2	-	ninjurin 2	protein-coding
chr12	70931821	70931990	+	intron (NM_001109754, intron 28 of 33)	intron (NM_001109754, intron 28 of 33)	71719	NM_002837	5787	Hs.434375	NM_001109754	ENSG00000127329	PTPRB	HPTP-BETA|HPTPB|PTPB|R-PTP-BETA|VEPTP	protein tyrosine phosphatase, receptor type, B	protein-coding
chr12	10388452	10388621	+	Intergenic	Intergenic	23047	NM_031412	23710	Hs.524250	NM_031412	ENSG00000139112	GABARAPL1	APG8-LIKE|APG8L|ATG8|ATG8B|ATG8L|GEC1	GABA(A) receptor-associated protein like 1	protein-coding
chr12	5359026	5359195	+	Intergenic	Intergenic	-182170	NM_001102654	4908	Hs.99171	NM_001102654	ENSG00000185652	NTF3	HDNF|NGF-2|NGF2|NT3	neurotrophin 3	protein-coding
chr12	20452210	20452379	+	Intergenic	L1PA15|LINE|L1	-69885	NM_000921	5139	Hs.737522	NM_000921	ENSG00000172572	PDE3A	CGI-PDE|CGI-PDE A|CGI-PDE-A	phosphodiesterase 3A, cGMP-inhibited	protein-coding
chr12	739105	739274	+	intron (NM_016533, intron 1 of 3)	MER30|DNA|hAT-Charlie	33566	NM_016533	4815	Hs.656450	NM_016533	ENSG00000171840	NINJ2	-	ninjurin 2	protein-coding
chr12	777732	777901	+	Intergenic	FRAM|SINE|Alu	-5061	NM_016533	4815	Hs.656450	NM_016533	ENSG00000171840	NINJ2	-	ninjurin 2	protein-coding
chr12	4428896	4429065	+	Intergenic	LTR10F|LTR|ERV1	-1379	NM_020375	57103	Hs.504545	NM_020375	ENSG00000078237	C12orf5	FR2BP|TIGAR	chromosome 12 open reading frame 5	protein-coding
chr12	60788743	60788912	+	Intergenic	LTR16B|LTR|ERVL	705709	NR_073056	9194	Hs.439643	NM_001270622	ENSG00000118596	SLC16A7	MCT2	solute carrier family 16, member 7 (monocarboxylic acid transporter 2)	protein-coding
chr12	32434224	32434393	+	intron (NM_001003398, intron 2 of 8)	intron (NM_001003398, intron 2 of 8)	174123	NM_001714	636	Hs.505202	NM_001003398	ENSG00000151746	BICD1	BICD	bicaudal D homolog 1 (Drosophila)	protein-coding
chr12	20465312	20465481	+	Intergenic	MLT1A|LTR|ERVL-MaLR	-56783	NM_000921	5139	Hs.737522	NM_000921	ENSG00000172572	PDE3A	CGI-PDE|CGI-PDE A|CGI-PDE-A	phosphodiesterase 3A, cGMP-inhibited	protein-coding
chr12	20429743	20429912	+	Intergenic	L1M4b|LINE|L1	-92352	NM_000921	5139	Hs.737522	NM_000921	ENSG00000172572	PDE3A	CGI-PDE|CGI-PDE A|CGI-PDE-A	phosphodiesterase 3A, cGMP-inhibited	protein-coding
chr12	2175428	2175597	+	intron (NM_001129838, intron 1 of 45)	intron (NM_001129838, intron 1 of 45)	13096	NM_001129834	775	Hs.118262	NM_000719	ENSG00000151067	CACNA1C	CACH2|CACN2|CACNL1A1|CCHL1A1|CaV1.2|LQT8|TS	calcium channel, voltage-dependent, L type, alpha 1C subunit	protein-coding
chr12	11958687	11958856	+	intron (NR_046487, intron 1 of 3)	intron (NR_046487, intron 1 of 3)	120336	NR_046487	100873754		NR_046487		RNU6-19	-	RNA, U6 small nuclear 19	snRNA
chr12	9786690	9786859	+	intron (NR_046448, intron 1 of 4)	intron (NR_046448, intron 1 of 4)	759	NR_046448	374443	Hs.659158	NR_002814		LOC374443	-	C-type lectin domain family 2, member D pseudogene	pseudo
chr12	6321461	6321630	+	intron (NM_001769, intron 1 of 7)	intron (NM_001769, intron 1 of 7)	12063	NM_001769	928	Hs.712104	NM_001769	ENSG00000010278	CD9	BTCC-1|DRAP-27|MIC3|MRP-1|TSPAN-29|TSPAN29	CD9 molecule	protein-coding
chr12	21740198	21740367	+	intron (NM_021957, intron 1 of 15)	THE1C|LTR|ERVL-MaLR	17499	NM_021957	2998	Hs.82614	NM_021957	ENSG00000111713	GYS2	-	glycogen synthase 2 (liver)	protein-coding
chr12	31522620	31522789	+	Intergenic	Intergenic	-43545	NM_001135812	58516	Hs.505154	NM_001135811	ENSG00000139146	FAM60A	C12orf14|TERA	family with sequence similarity 60, member A	protein-coding
chr12	5662697	5662866	+	Intergenic	Intergenic	59483	NM_002527	4908	Hs.99171	NM_001102654	ENSG00000185652	NTF3	HDNF|NGF-2|NGF2|NT3	neurotrophin 3	protein-coding
chr12	6470160	6470329	+	intron (NM_001038, intron 4 of 12)	L2a|LINE|L2	14146	NM_001159576	6337	Hs.591047	NM_001038	ENSG00000111319	SCNN1A	BESC2|ENaCa|ENaCalpha|SCNEA|SCNN1	sodium channel, non-voltage-gated 1 alpha subunit	protein-coding
chr12	30631646	30631815	+	Intergenic	Intergenic	198448	NM_001190995	10526	Hs.505136	NM_001190995	ENSG00000133704	IPO8	RANBP8	importin 8	protein-coding
chr12	19177116	19177285	+	Intergenic	MER21C|LTR|ERVL	-105426	NM_019012	54477	Hs.188614	NM_001143821	ENSG00000052126	PLEKHA5	PEPP-2|PEPP2	pleckstrin homology domain containing, family A member 5	protein-coding
chr12	1213666	1213835	+	intron (NM_178039, intron 3 of 17)	intron (NM_178039, intron 3 of 17)	113346	NR_027946	23085	Hs.601216	NM_178039	ENSG00000082805	ERC1	Cast2|ELKS|RAB6IP2	ELKS/RAB6-interacting/CAST family member 1	protein-coding
chr12	22471171	22471340	+	intron (NM_003034, intron 1 of 4)	intron (NM_003034, intron 1 of 4)	16393	NM_003034	6489	Hs.408614	NM_003034	ENSG00000111728	ST8SIA1	GD3S|SIAT8|SIAT8-A|SIAT8A|ST8SiaI	ST8 alpha-N-acetyl-neuraminide alpha-2,8-sialyltransferase 1	protein-coding
chr12	26306374	26306543	+	Intergenic	L2a|LINE|L2	-28455	NM_030762	79365	Hs.177841	NM_030762	ENSG00000123095	BHLHE41	BHLHB3|DEC2|SHARP1|hDEC2	basic helix-loop-helix family, member e41	protein-coding
chr12	22005281	22005450	+	exon (NM_005691, exon 21 of 38)	exon (NM_005691, exon 21 of 38)	-77610	NM_004982	3764	Hs.741642	NM_004982	ENSG00000121361	KCNJ8	KIR6.1|uKATP-1	potassium inwardly-rectifying channel, subfamily J, member 8	protein-coding
chr12	25303990	25304159	+	intron (NM_001082972, intron 6 of 15)	MIR|SINE|MIR	44020	NM_001082973	55259	Hs.407771	NM_001082972	ENSG00000118307	CASC1	LAS1|PPP1R54	cancer susceptibility candidate 1	protein-coding
chr12	30718228	30718397	+	Intergenic	L2a|LINE|L2	111866	NM_001190995	10526	Hs.505136	NM_001190995	ENSG00000133704	IPO8	RANBP8	importin 8	protein-coding
chr12	2872668	2872837	+	intron (NR_033958, intron 4 of 4)	L1MD2|LINE|L1	8083	NR_033958	283440	Hs.658536	NR_033958		LOC283440	-	uncharacterized LOC283440	miscRNA
chr12	1496869	1497038	+	intron (NM_178039, intron 15 of 17)	MLT1D|LTR|ERVL-MaLR	-112704	NR_028415	100292680	Hs.391695	NR_028415		LOC100292680	-	uncharacterized LOC100292680	miscRNA
chr12	27575475	27575644	+	3' UTR (NM_001248005, exon 14 of 14)	3' UTR (NM_001248005, exon 14 of 14)	-44184	NM_001145010	341346	Hs.282121	NM_001145010	ENSG00000165935	C12orf70	-	chromosome 12 open reading frame 70	protein-coding
chr12	15124394	15124563	+	Intergenic	MER5A1|DNA|hAT-Charlie	-1478	NM_006205	5149	Hs.54471	NM_006205	ENSG00000139053	PDE6H	RCD3	phosphodiesterase 6H, cGMP-specific, cone, gamma	protein-coding
chr12	47338673	47338842	+	Intergenic	Tigger3b|DNA|TcMar-Tigger	-118977	NM_018018	55089	Hs.446077	NM_001143824	ENSG00000139209	SLC38A4	ATA3|NAT3|PAAT	solute carrier family 38, member 4	protein-coding
chr12	15039514	15039683	+	promoter-TSS (NM_000900)	promoter-TSS (NM_000900)	-745	NM_001190839	4256	Hs.365706	NM_000900	ENSG00000111341	MGP	MGLAP|NTI	matrix Gla protein	protein-coding
chr12	4980429	4980598	+	Intergenic	Intergenic	-38560	NM_000217	3736	Hs.416139	NM_000217	ENSG00000111262	KCNA1	AEMK|EA1|HBK1|HUK1|KV1.1|MBK1|MK1|RBK1	potassium voltage-gated channel, shaker-related subfamily, member 1 (episodic ataxia with myokymia)	protein-coding
chr12	24908060	24908229	+	Intergenic	Intergenic	147178	NM_001178094	586	Hs.438993	NM_001178091	ENSG00000060982	BCAT1	BCATC|BCT1|ECA39|MECA39|PNAS121|PP18	branched chain amino-acid transaminase 1, cytosolic	protein-coding
chr12	31804872	31805041	+	intron (NM_001135864, intron 1 of 3)	LTR9|LTR|ERV1	4862	NM_001135864	254013	Hs.740628	NM_001135863	ENSG00000139160	METTL20	C12orf72	methyltransferase like 20	protein-coding
chr12	4625771	4625940	+	intron (NM_020374, intron 9 of 13)	L1PA11|LINE|L1	21782	NM_020374	57102	Hs.302977	NM_020374	ENSG00000047621	C12orf4	-	chromosome 12 open reading frame 4	protein-coding
chr12	5916274	5916443	+	intron (NM_020373, intron 8 of 25)	intron (NM_020373, intron 8 of 25)	139040	NM_020373	57101	Hs.148970	NM_020373	ENSG00000047617	ANO2	C12orf3|TMEM16B	anoctamin 2	protein-coding
chr12	1508241	1508410	+	intron (NM_178039, intron 15 of 17)	AluJo|SINE|Alu	-101332	NR_028415	100292680	Hs.391695	NR_028415		LOC100292680	-	uncharacterized LOC100292680	miscRNA
chr12	30611349	30611518	+	Intergenic	L1PA16|LINE|L1	218745	NM_001190995	10526	Hs.505136	NM_001190995	ENSG00000133704	IPO8	RANBP8	importin 8	protein-coding
chr12	2472817	2472986	+	intron (NM_001129838, intron 3 of 45)	intron (NM_001129838, intron 3 of 45)	93959	NR_046769	100874370	Hs.653548	NR_046769		CACNA1C-IT3	-	CACNA1C intronic transcript 3 (non-protein coding)	miscRNA
chr12	19571833	19572002	+	Intergenic	Intergenic	-20691	NM_001114176	121536	Hs.126497	NM_001114176	ENSG00000139154	AEBP2	-	AE binding protein 2	protein-coding
chr12	15749467	15749636	+	3' UTR (NM_030668, exon 14 of 14)	3' UTR (NM_030668, exon 14 of 14)	50273	NM_030668	5800	Hs.160871	NM_002848	ENSG00000151490	PTPRO	GLEPP1|NPHS6|PTP-OC|PTP-U2|PTPROT|PTPU2|R-PTP-O	protein tyrosine phosphatase, receptor type, O	protein-coding
chr12	1062546	1062715	+	Intergenic	L1M5|LINE|L1	-3767	NM_134424	5893	Hs.410355	NM_134424	ENSG00000002016	RAD52	-	RAD52 homolog (S. cerevisiae)	protein-coding
chr12	6456170	6456339	+	3' UTR (NM_001159576, exon 12 of 12)	3' UTR (NM_001159576, exon 12 of 12)	-4971	NM_001065	7132	Hs.279594	NM_001065	ENSG00000067182	TNFRSF1A	CD120a|FPF|MS5|TBP1|TNF-R|TNF-R-I|TNF-R55|TNFAR|TNFR1|TNFR1-d2|TNFR55|TNFR60|p55|p55-R|p60	tumor necrosis factor receptor superfamily, member 1A	protein-coding
chr12	9817427	9817596	+	Intergenic	MLT1A0|LTR|ERVL-MaLR	-4793	NM_001197319	29121	Hs.268326	NM_001004419	ENSG00000069493	CLEC2D	CLAX|LLT1|OCIL	C-type lectin domain family 2, member D	protein-coding
chr12	27389856	27390025	+	Intergenic	LTR16A|LTR|ERVL	-7138	NM_015000	23012	Hs.184523	NM_015000	ENSG00000211455	STK38L	NDR2	serine/threonine kinase 38 like	protein-coding
chr12	3643650	3643819	+	intron (NM_019854, intron 1 of 9)	MIR3|SINE|MIR	43370	NM_019854	56341	Hs.504530	NM_001256537	ENSG00000111218	PRMT8	HRMT1L3|HRMT1L4	protein arginine methyltransferase 8	protein-coding
chr12	13690308	13690477	+	Intergenic	Intergenic	-160713	NR_036555	283422	Hs.448717	NM_182558		C12orf36	-	chromosome 12 open reading frame 36	miscRNA
chr12	31051890	31052059	+	Intergenic	LTR8A|LTR|ERV1	-27864	NM_001080509	441631	Hs.505141	NM_001080509	ENSG00000110900	TSPAN11	VSSW1971	tetraspanin 11	protein-coding
chr12	31858451	31858620	+	intron (NM_001113402, intron 2 of 6)	intron (NM_001113402, intron 2 of 6)	23573	NM_001113402	196394	Hs.740628	NM_001113402	ENSG00000151743	AMN1	-	antagonist of mitotic exit network 1 homolog (S. cerevisiae)	protein-coding
chr12	4849923	4850092	+	intron (NM_017417, intron 3 of 10)	MIR|SINE|MIR	20255	NM_017417	26290	Hs.511985	NM_017417	ENSG00000130035	GALNT8	GALNAC-T8	UDP-N-acetyl-alpha-D-galactosamine:polypeptide N-acetylgalactosaminyltransferase 8 (GalNAc-T8)	protein-coding
chr12	27220069	27220238	+	Intergenic	MIR3|SINE|MIR	15302	NM_001080406	728858	Hs.334003	NM_001080406	ENSG00000214700	C12orf71	-	chromosome 12 open reading frame 71	protein-coding
chr12	56962742	56962911	+	intron (NM_002898, intron 3 of 13)	intron (NM_002898, intron 3 of 13)	47217	NM_002898	5939	Hs.683360	NM_002898	ENSG00000076067	RBMS2	SCR3	RNA binding motif, single stranded interacting protein 2	protein-coding
chr12	26003864	26004033	+	Intergenic	Intergenic	23064	NR_036188	100422897		NR_036188		MIR4302	-	microRNA 4302	miscRNA
chr12	9421909	9422078	+	Intergenic	MER66B|LTR|ERV1	-14260	NR_024374	642846	Hs.447869	NR_024374		LOC642846	-	DEAD/H (Asp-Glu-Ala-Asp/His) box polypeptide 11-like	miscRNA
chr12	3385779	3385948	+	intron (NM_006675, intron 3 of 8)	L2a|LINE|L2	-104652	NM_001256536	56341	Hs.504530	NM_001256537	ENSG00000111218	PRMT8	HRMT1L3|HRMT1L4	protein arginine methyltransferase 8	protein-coding
chr12	23377159	23377328	+	Intergenic	HSMAR2|DNA|TcMar-Mariner	360303	NM_178010	6660	Hs.657542	NM_001261414	ENSG00000134532	SOX5	L-SOX5	SRY (sex determining region Y)-box 5	protein-coding
chr12	20458495	20458664	+	Intergenic	L1M2a|LINE|L1	-63600	NM_000921	5139	Hs.737522	NM_000921	ENSG00000172572	PDE3A	CGI-PDE|CGI-PDE A|CGI-PDE-A	phosphodiesterase 3A, cGMP-inhibited	protein-coding
chr12	109549687	109549856	+	TTS (NM_003362)	TTS (NM_003362)	13848	NM_003362	7374	Hs.191334	NM_003362	ENSG00000076248	UNG	DGU|HIGM4|HIGM5|UDG|UNG1|UNG15|UNG2	uracil-DNA glycosylase	protein-coding
chr12	19337432	19337601	+	intron (NM_019012, intron 3 of 25)	L2c|LINE|L2	-20743	NM_001256787	54477	Hs.188614	NM_001143821	ENSG00000052126	PLEKHA5	PEPP-2|PEPP2	pleckstrin homology domain containing, family A member 5	protein-coding
chr12	30662775	30662944	+	Intergenic	MSTA|LTR|ERVL-MaLR	167319	NM_001190995	10526	Hs.505136	NM_001190995	ENSG00000133704	IPO8	RANBP8	importin 8	protein-coding
chr12	830382	830551	+	Intergenic	L2a|LINE|L2	-31623	NM_001184985	65125	Hs.356604	NM_001184985	ENSG00000060237	WNK1	HSAN2|HSN2|KDP|PRKWNK1|PSK|p65	WNK lysine deficient protein kinase 1	protein-coding
chr12	6231625	6231794	+	intron (NM_000552, intron 2 of 51)	intron (NM_000552, intron 2 of 51)	2127	NM_000552	7450	Hs.440848	NM_000552	ENSG00000110799	VWF	F8VWF|VWD	von Willebrand factor	protein-coding
chr12	61906105	61906274	+	Intergenic	Intergenic	680431	NM_178539	338811	Hs.604626	NM_178539	ENSG00000198673	FAM19A2	TAFA-2|TAFA2	family with sequence similarity 19 (chemokine (C-C motif)-like), member A2	protein-coding
chr12	3260137	3260306	+	intron (NM_006675, intron 2 of 8)	intron (NM_006675, intron 2 of 8)	73700	NM_006675	10867	Hs.504517	NM_001168320	ENSG00000011105	TSPAN9	NET-5|NET5|PP1057	tetraspanin 9	protein-coding
chr12	23390972	23391141	+	Intergenic	Intergenic	346490	NM_178010	6660	Hs.657542	NM_001261414	ENSG00000134532	SOX5	L-SOX5	SRY (sex determining region Y)-box 5	protein-coding
chr12	12868657	12868826	+	Intergenic	MIR3|SINE|MIR	-1561	NM_004064	1027	Hs.238990	NM_004064	ENSG00000111276	CDKN1B	CDKN4|KIP1|MEN1B|MEN4|P27KIP1	cyclin-dependent kinase inhibitor 1B (p27, Kip1)	protein-coding
chr12	13804067	13804236	+	intron (NM_000834, intron 4 of 12)	intron (NM_000834, intron 4 of 12)	-274472	NR_036555	283422	Hs.448717	NM_182558		C12orf36	-	chromosome 12 open reading frame 36	miscRNA
chr12	4933014	4933183	+	intron (NM_002235, intron 1 of 1)	intron (NM_002235, intron 1 of 1)	14756	NM_002235	3742	Hs.306190	NM_002235	ENSG00000151079	KCNA6	HBK2|KV1.6	potassium voltage-gated channel, shaker-related subfamily, member 6	protein-coding
chr12	31225482	31225651	+	intron (NR_038927, intron 1 of 2)	LTR12C|LTR|ERV1	-1213	NM_004399	1663	Hs.443960	NM_001257144	ENSG00000013573	DDX11	CHL1|CHLR1|KRG2|WABS	DEAD/H (Asp-Glu-Ala-Asp/His) box helicase 11	protein-coding
chr12	1706000	1706169	+	Intergenic	MIR3|SINE|MIR	-2753	NM_152441	144699	Hs.367956	NM_152441	ENSG00000171823	FBXL14	Fbl14	F-box and leucine-rich repeat protein 14	protein-coding
chr12	1558550	1558719	+	intron (NM_178039, intron 17 of 17)	THE1C|LTR|ERVL-MaLR	-51023	NR_028415	100292680	Hs.391695	NR_028415		LOC100292680	-	uncharacterized LOC100292680	miscRNA
chr12	21418232	21418401	+	3' UTR (NM_021094, exon 14 of 14)	3' UTR (NM_021094, exon 14 of 14)	69516	NM_021094	6579	Hs.46440	NM_021094	ENSG00000084453	SLCO1A2	OATP|OATP-A|OATP1A2|SLC21A3	solute carrier organic anion transporter family, member 1A2	protein-coding
chr12	18414954	18415123	+	intron (NM_004570, intron 1 of 31)	intron (NM_004570, intron 1 of 31)	564	NM_004570	5288	Hs.22500	NM_004570	ENSG00000139144	PIK3C2G	PI3K-C2GAMMA	phosphatidylinositol-4-phosphate 3-kinase, catalytic subunit type 2 gamma	protein-coding
chr12	13072009	13072178	+	Intergenic	Intergenic	3330	NR_030345	693199		NR_030345		MIR614	MIRN614|hsa-mir-614	microRNA 614	miscRNA
chr12	96530171	96530340	+	Intergenic	Plat_L3|LINE|CR1	-57952	NM_005230	2004	Hs.46523	NM_005230	ENSG00000111145	ELK3	ERP|NET|SAP2	ELK3, ETS-domain protein (SRF accessory protein 2)	protein-coding
chr12	31407780	31407949	+	Intergenic	AluJb|SINE|Alu	-69386	NR_026806	79857	Hs.534485	NM_024799		FLJ13224	-	uncharacterized LOC79857	miscRNA
chr12	4757067	4757236	+	Intergenic	Intergenic	-1113	NM_005002	4704	Hs.75227	NM_005002	ENSG00000139180	NDUFA9	CC6|CI-39k|CI39k|NDUFS2L|SDR22E1	NADH dehydrogenase (ubiquinone) 1 alpha subcomplex, 9, 39kDa	protein-coding
chr12	13132995	13133164	+	non-coding (NR_038920, exon 2 of 3)	non-coding (NR_038920, exon 2 of 3)	308	NR_038920	100506314	Hs.659383	NR_038920		LOC100506314	-	uncharacterized LOC100506314	miscRNA
chr12	57211712	57211881	+	Intergenic	Intergenic	54688	NM_003725	8630	Hs.524513	NM_003725	ENSG00000025423	HSD17B6	HSE|RODH|SDR9C6	hydroxysteroid (17-beta) dehydrogenase 6 homolog (mouse)	protein-coding
chr12	10931717	10931886	+	Intergenic	MER74A|LTR|ERVL	23425	NM_023919	50837	Hs.533754	NM_023919	ENSG00000121377	TAS2R7	T2R7|TRB4	taste receptor, type 2, member 7	protein-coding
chr12	27614267	27614436	+	Intergenic	L1PA15|LINE|L1	-5392	NM_001145010	341346	Hs.282121	NM_001145010	ENSG00000165935	C12orf70	-	chromosome 12 open reading frame 70	protein-coding
chr12	31514953	31515122	+	Intergenic	MIRb|SINE|MIR	-35878	NM_001135812	58516	Hs.505154	NM_001135811	ENSG00000139146	FAM60A	C12orf14|TERA	family with sequence similarity 60, member A	protein-coding
chr12	33511986	33512155	+	Intergenic	L2|LINE|L2	80684	NM_198992	341359	Hs.118703	NM_198992	ENSG00000110975	SYT10	-	synaptotagmin X	protein-coding
chr12	3021081	3021250	+	intron (NM_003324, intron 2 of 10)	intron (NM_003324, intron 2 of 10)	21132	NM_003324	7289	Hs.655333	NM_001160408	ENSG00000078246	TULP3	TUBL3	tubby like protein 3	protein-coding
chr12	3231770	3231939	+	intron (NM_006675, intron 2 of 8)	intron (NM_006675, intron 2 of 8)	45333	NM_006675	10867	Hs.504517	NM_001168320	ENSG00000011105	TSPAN9	NET-5|NET5|PP1057	tetraspanin 9	protein-coding
chr12	5575358	5575527	+	intron (NM_001102654, intron 1 of 1)	intron (NM_001102654, intron 1 of 1)	-27856	NM_002527	4908	Hs.99171	NM_001102654	ENSG00000185652	NTF3	HDNF|NGF-2|NGF2|NT3	neurotrophin 3	protein-coding
chr12	2754305	2754474	+	intron (NM_001129838, intron 30 of 45)	intron (NM_001129838, intron 30 of 45)	45934	NR_045725	100652846	Hs.683896	NR_045725		CACNA1C-AS1	-	CACNA1C antisense RNA 1	miscRNA
chr12	10455148	10455317	+	Intergenic	LTR8A|LTR|ERV1	-1818	NM_001114396	3824	Hs.562457	NM_001114396	ENSG00000134539	KLRD1	CD94	killer cell lectin-like receptor subfamily D, member 1	protein-coding
chr12	2526161	2526330	+	intron (NM_001129838, intron 3 of 45)	intron (NM_001129838, intron 3 of 45)	147303	NR_046769	100874370	Hs.653548	NR_046769		CACNA1C-IT3	-	CACNA1C intronic transcript 3 (non-protein coding)	miscRNA
chr12	10268613	10268782	+	TTS (NM_197947)	TTS (NM_197947)	14171	NM_197947	64581	Hs.143929	NM_022570	ENSG00000172243	CLEC7A	BGR|CANDF4|CLECSF12|DECTIN1	C-type lectin domain family 7, member A	protein-coding
chr12	30775856	30776025	+	Intergenic	MLT1F|LTR|ERVL-MaLR	54238	NM_001190995	10526	Hs.505136	NM_001190995	ENSG00000133704	IPO8	RANBP8	importin 8	protein-coding
chr12	573054	573223	+	intron (NM_173593, intron 1 of 19)	intron (NM_173593, intron 1 of 19)	3595	NM_173593	283358	Hs.504416	NM_173593	ENSG00000139044	B4GALNT3	-	beta-1,4-N-acetyl-galactosaminyl transferase 3	protein-coding
chr12	118397197	118397366	+	intron (NM_173598, intron 1 of 19)	L2c|LINE|L2	8747	NM_173598	283455	Hs.375836	NM_173598	ENSG00000171435	KSR2	-	kinase suppressor of ras 2	protein-coding
chr12	5645287	5645456	+	Intergenic	MER21B|LTR|ERVL	42073	NM_002527	4908	Hs.99171	NM_001102654	ENSG00000185652	NTF3	HDNF|NGF-2|NGF2|NT3	neurotrophin 3	protein-coding
chr12	753385	753554	+	intron (NM_016533, intron 1 of 3)	MER5A1|DNA|hAT-Charlie	19286	NM_016533	4815	Hs.656450	NM_016533	ENSG00000171840	NINJ2	-	ninjurin 2	protein-coding
chr12	5264886	5265055	+	Intergenic	Intergenic	111885	NM_002234	3741	Hs.741439	NM_002234	ENSG00000130037	KCNA5	ATFB7|HCK1|HK2|HPCN1|KV1.5|PCN1	potassium voltage-gated channel, shaker-related subfamily, member 5	protein-coding
chr12	2934319	2934488	+	TTS (NM_031474)	TTS (NM_031474)	9818	NM_031474	83714	Hs.530816	NM_031474	ENSG00000053702	NRIP2	-	nuclear receptor interacting protein 2	protein-coding
chr12	2567755	2567924	+	intron (NM_001129838, intron 5 of 45)	intron (NM_001129838, intron 5 of 45)	188897	NR_046769	100874370	Hs.653548	NR_046769		CACNA1C-IT3	-	CACNA1C intronic transcript 3 (non-protein coding)	miscRNA
chr12	5965496	5965665	+	intron (NM_020373, intron 3 of 25)	MLT1J|LTR|ERVL-MaLR	89818	NM_020373	57101	Hs.148970	NM_020373	ENSG00000047617	ANO2	C12orf3|TMEM16B	anoctamin 2	protein-coding
chr12	3552740	3552909	+	intron (NM_001256536, intron 1 of 9)	L2|LINE|L2	-47540	NM_019854	56341	Hs.504530	NM_001256537	ENSG00000111218	PRMT8	HRMT1L3|HRMT1L4	protein arginine methyltransferase 8	protein-coding
chr12	2372659	2372828	+	intron (NM_001129838, intron 3 of 45)	L2|LINE|L2	-6199	NR_046769	100874370	Hs.653548	NR_046769		CACNA1C-IT3	-	CACNA1C intronic transcript 3 (non-protein coding)	miscRNA
chr12	20242741	20242910	+	intron (NR_040098, intron 2 of 2)	L1PA17|LINE|L1	75206	NR_040098	100506393	Hs.658356	NR_040098		LOC100506393	-	uncharacterized LOC100506393	miscRNA
chr12	33447204	33447373	+	Intergenic	LTR40a|LTR|ERVL	145466	NM_198992	341359	Hs.118703	NM_198992	ENSG00000110975	SYT10	-	synaptotagmin X	protein-coding
chr12	26267995	26268164	+	Intergenic	Intergenic	9924	NM_030762	79365	Hs.177841	NM_030762	ENSG00000123095	BHLHE41	BHLHB3|DEC2|SHARP1|hDEC2	basic helix-loop-helix family, member e41	protein-coding
chr12	5577722	5577891	+	intron (NM_001102654, intron 1 of 1)	intron (NM_001102654, intron 1 of 1)	-25492	NM_002527	4908	Hs.99171	NM_001102654	ENSG00000185652	NTF3	HDNF|NGF-2|NGF2|NT3	neurotrophin 3	protein-coding
chr12	89833882	89834051	+	intron (NR_037660, intron 8 of 9)	intron (NR_037660, intron 8 of 9)	84617	NM_003774	8693	Hs.25130	NM_003774	ENSG00000257594	GALNT4	GALNAC-T4|GALNACT4	UDP-N-acetyl-alpha-D-galactosamine:polypeptide N-acetylgalactosaminyltransferase 4 (GalNAc-T4)	protein-coding
chr12	30205598	30205767	+	Intergenic	Intergenic	-267990	NM_175861	83857	Hs.401954	NM_001193451	ENSG00000133687	TMTC1	OLF|TMTC1A	transmembrane and tetratricopeptide repeat containing 1	protein-coding
chr12	3029271	3029440	+	intron (NM_003324, intron 2 of 10)	intron (NM_003324, intron 2 of 10)	29322	NM_003324	7289	Hs.655333	NM_001160408	ENSG00000078246	TULP3	TUBL3	tubby like protein 3	protein-coding
chr12	1203845	1204014	+	intron (NM_178039, intron 3 of 17)	intron (NM_178039, intron 3 of 17)	103525	NR_027946	23085	Hs.601216	NM_178039	ENSG00000082805	ERC1	Cast2|ELKS|RAB6IP2	ELKS/RAB6-interacting/CAST family member 1	protein-coding
chr12	5409214	5409383	+	Intergenic	Intergenic	-131982	NM_001102654	4908	Hs.99171	NM_001102654	ENSG00000185652	NTF3	HDNF|NGF-2|NGF2|NT3	neurotrophin 3	protein-coding
chr12	4487872	4488041	+	intron (NM_020638, intron 1 of 2)	(TGGA)n|Simple_repeat|Simple_repeat	938	NM_020638	8074	Hs.287370	NM_020638	ENSG00000118972	FGF23	ADHR|HPDR2|HYPF|PHPTC	fibroblast growth factor 23	protein-coding
chr12	11927157	11927326	+	intron (NM_001987, intron 2 of 7)	intron (NM_001987, intron 2 of 7)	124453	NM_001987	2120	Hs.504765	NM_001987	ENSG00000139083	ETV6	TEL|TEL/ABL	ets variant 6	protein-coding
chr12	1851633	1851802	+	intron (NM_024551, intron 1 of 7)	MER2|DNA|TcMar-Tigger	51470	NM_024551	79602	Hs.371642	NM_024551	ENSG00000006831	ADIPOR2	ACDCR2|PAQR2	adiponectin receptor 2	protein-coding
chr12	11922639	11922808	+	intron (NM_001987, intron 2 of 7)	intron (NM_001987, intron 2 of 7)	119935	NM_001987	2120	Hs.504765	NM_001987	ENSG00000139083	ETV6	TEL|TEL/ABL	ets variant 6	protein-coding
chr12	5537761	5537930	+	Intergenic	Intergenic	-3435	NM_001102654	4908	Hs.99171	NM_001102654	ENSG00000185652	NTF3	HDNF|NGF-2|NGF2|NT3	neurotrophin 3	protein-coding
chr12	46244239	46244408	+	exon (NM_152641, exon 15 of 21)	exon (NM_152641, exon 15 of 21)	120703	NM_152641	196528	Hs.317304	NM_152641	ENSG00000189079	ARID2	BAF200|p200	AT rich interactive domain 2 (ARID, RFX-like)	protein-coding
chr12	27665861	27666030	+	Intergenic	MLT1B|LTR|ERVL-MaLR	-11100	NM_177444	8496	Hs.172445	NM_001198915	ENSG00000110841	PPFIBP1	L2|SGT2|hSGT2|hSgt2p	PTPRF interacting protein, binding protein 1 (liprin beta 1)	protein-coding
chr12	528343	528512	+	intron (NM_001130148, intron 3 of 10)	LTR16A|LTR|ERVL	17686	NM_001130146	84318	Hs.631656	NM_001130146	ENSG00000120647	CCDC77	-	coiled-coil domain containing 77	protein-coding
chr12	5246305	5246474	+	Intergenic	Intergenic	93304	NM_002234	3741	Hs.741439	NM_002234	ENSG00000130037	KCNA5	ATFB7|HCK1|HK2|HPCN1|KV1.5|PCN1	potassium voltage-gated channel, shaker-related subfamily, member 5	protein-coding
chr12	2849989	2850158	+	Intergenic	Intergenic	30762	NR_033958	283440	Hs.658536	NR_033958		LOC283440	-	uncharacterized LOC283440	miscRNA
chr12	1885853	1886022	+	intron (NM_024551, intron 3 of 7)	intron (NM_024551, intron 3 of 7)	-43496	NM_001163926	654429	Hs.585579	NM_001039029	ENSG00000166159	LRTM2	-	leucine-rich repeats and transmembrane domains 2	protein-coding
chr12	9286667	9286836	+	Intergenic	Intergenic	-18193	NM_000014	2	Hs.212838	NM_000014	ENSG00000175899	A2M	A2MD|CPAMD5|FWP007|S863-7	alpha-2-macroglobulin	protein-coding
chr12	28250458	28250627	+	Intergenic	Intergenic	-125626	NM_198965	5744	Hs.591159	NM_002820	ENSG00000087494	PTHLH	BDE2|HHM|PLP|PTHR|PTHRP	parathyroid hormone-like hormone	protein-coding
chr12	6906233	6906402	+	intron (NM_001195014, intron 1 of 7)	MER5A|DNA|hAT-Charlie	7679	NM_000616	920	Hs.631659	NM_000616	ENSG00000010610	CD4	CD4mut	CD4 molecule	protein-coding
chr12	27176883	27177052	+	intron (NM_004264, intron 1 of 3)	Tigger3b|DNA|TcMar-Tigger	1484	NM_004264	9412	Hs.286145	NM_004264	ENSG00000152944	MED21	SRB7|SURB7	mediator complex subunit 21	protein-coding
chr12	1725601	1725770	+	promoter-TSS (NM_030775)	promoter-TSS (NM_030775)	-537	NM_030775	81029	Hs.306051	NM_030775	ENSG00000111186	WNT5B	-	wingless-type MMTV integration site family, member 5B	protein-coding
chr12	2164387	2164556	+	intron (NM_001129838, intron 1 of 45)	intron (NM_001129838, intron 1 of 45)	2055	NM_001129834	775	Hs.118262	NM_000719	ENSG00000151067	CACNA1C	CACH2|CACN2|CACNL1A1|CCHL1A1|CaV1.2|LQT8|TS	calcium channel, voltage-dependent, L type, alpha 1C subunit	protein-coding
chr12	1641637	1641806	+	Intergenic	Intergenic	32064	NR_028415	100292680	Hs.391695	NR_028415		LOC100292680	-	uncharacterized LOC100292680	miscRNA
chr12	2317177	2317346	+	intron (NM_001129838, intron 3 of 45)	intron (NM_001129838, intron 3 of 45)	15386	NR_046578	100874234	Hs.372570	NR_046578		CACNA1C-AS4	-	CACNA1C antisense RNA 4	miscRNA
chr12	32260874	32261043	+	intron (NM_001003398, intron 1 of 8)	intron (NM_001003398, intron 1 of 8)	773	NM_001714	636	Hs.505202	NM_001003398	ENSG00000151746	BICD1	BICD	bicaudal D homolog 1 (Drosophila)	protein-coding
chr12	15459852	15460021	+	Intergenic	L1M1|LINE|L1	-15255	NM_030667	5800	Hs.160871	NM_002848	ENSG00000151490	PTPRO	GLEPP1|NPHS6|PTP-OC|PTP-U2|PTPROT|PTPU2|R-PTP-O	protein tyrosine phosphatase, receptor type, O	protein-coding
chr12	588771	588940	+	intron (NM_173593, intron 1 of 19)	intron (NM_173593, intron 1 of 19)	19312	NM_173593	283358	Hs.504416	NM_173593	ENSG00000139044	B4GALNT3	-	beta-1,4-N-acetyl-galactosaminyl transferase 3	protein-coding
chr12	5381829	5381998	+	Intergenic	Intergenic	-159367	NM_001102654	4908	Hs.99171	NM_001102654	ENSG00000185652	NTF3	HDNF|NGF-2|NGF2|NT3	neurotrophin 3	protein-coding
chr12	17144204	17144373	+	TTS (NR_036619)	TTS (NR_036619)	2607	NR_036619	728622	Hs.741380	NR_036619		SKP1P2	SKP1B|p19B	S-phase kinase-associated protein 1 pseudogene 2	pseudo
chr12	1073173	1073342	+	Intergenic	L2a|LINE|L2	-14394	NM_134424	5893	Hs.410355	NM_134424	ENSG00000002016	RAD52	-	RAD52 homolog (S. cerevisiae)	protein-coding
chr12	18582435	18582604	+	intron (NM_004570, intron 17 of 31)	intron (NM_004570, intron 17 of 31)	168045	NM_004570	5288	Hs.22500	NM_004570	ENSG00000139144	PIK3C2G	PI3K-C2GAMMA	phosphatidylinositol-4-phosphate 3-kinase, catalytic subunit type 2 gamma	protein-coding
chr12	57622909	57623078	+	promoter-TSS (NR_029417)	promoter-TSS (NR_029417)	-363	NM_005412	6472	Hs.741179	NM_001166356	ENSG00000182199	SHMT2	GLYA|SHMT	serine hydroxymethyltransferase 2 (mitochondrial)	protein-coding
chr12	109956531	109956700	+	intron (NM_183415, intron 19 of 27)	intron (NM_183415, intron 19 of 27)	41187	NM_183415	89910	Hs.374067	NM_001270449	ENSG00000151148	UBE3B	-	ubiquitin protein ligase E3B	protein-coding
chr12	5795601	5795770	+	intron (NM_020373, intron 15 of 25)	intron (NM_020373, intron 15 of 25)	192387	NM_002527	4908	Hs.99171	NM_001102654	ENSG00000185652	NTF3	HDNF|NGF-2|NGF2|NT3	neurotrophin 3	protein-coding
chr12	44823815	44823984	+	Intergenic	L2a|LINE|L2	445545	NM_001145109	4753	Hs.505326	NM_001145107	ENSG00000184613	NELL2	NRP2	NEL-like 2 (chicken)	protein-coding
chr12	28097819	28097988	+	Intergenic	MIR|SINE|MIR	24991	NM_198966	5744	Hs.591159	NM_002820	ENSG00000087494	PTHLH	BDE2|HHM|PLP|PTHR|PTHRP	parathyroid hormone-like hormone	protein-coding
chr12	25404521	25404690	+	promoter-TSS (NM_004985)	promoter-TSS (NM_004985)	-751	NM_033360	3845	Hs.505033	NM_004985	ENSG00000133703	KRAS	C-K-RAS|K-RAS2A|K-RAS2B|K-RAS4A|K-RAS4B|KI-RAS|KRAS1|KRAS2|NS|NS3|RASK2	v-Ki-ras2 Kirsten rat sarcoma viral oncogene homolog	protein-coding
chr12	4830232	4830401	+	intron (NM_017417, intron 1 of 10)	intron (NM_017417, intron 1 of 10)	564	NM_017417	26290	Hs.511985	NM_017417	ENSG00000130035	GALNT8	GALNAC-T8	UDP-N-acetyl-alpha-D-galactosamine:polypeptide N-acetylgalactosaminyltransferase 8 (GalNAc-T8)	protein-coding
chr12	5765887	5766056	+	intron (NM_020373, intron 15 of 25)	intron (NM_020373, intron 15 of 25)	162673	NM_002527	4908	Hs.99171	NM_001102654	ENSG00000185652	NTF3	HDNF|NGF-2|NGF2|NT3	neurotrophin 3	protein-coding
chr12	13406548	13406717	+	Intergenic	Intergenic	57030	NM_001423	2012	Hs.719042	NM_001423	ENSG00000134531	EMP1	CL-20|EMP-1|TMP	epithelial membrane protein 1	protein-coding
chr12	23237674	23237843	+	Intergenic	MLT1H|LTR|ERVL-MaLR	459682	NM_001039481	55500	Hs.29464	NM_001039481	ENSG00000139163	ETNK1	EKI|EKI 1|EKI1|Nbla10396	ethanolamine kinase 1	protein-coding
chr12	32061742	32061911	+	Intergenic	HERVFH19-int|LTR|ERV1	-50527	NM_018169	55196	Hs.445129	NM_018169	ENSG00000174718	KIAA1551	C12orf35	KIAA1551	protein-coding
chr12	3615787	3615956	+	intron (NM_019854, intron 1 of 9)	intron (NM_019854, intron 1 of 9)	15507	NM_019854	56341	Hs.504530	NM_001256537	ENSG00000111218	PRMT8	HRMT1L3|HRMT1L4	protein arginine methyltransferase 8	protein-coding
chr12	15720547	15720716	+	intron (NM_030669, intron 6 of 14)	intron (NM_030669, intron 6 of 14)	21353	NM_030668	5800	Hs.160871	NM_002848	ENSG00000151490	PTPRO	GLEPP1|NPHS6|PTP-OC|PTP-U2|PTPROT|PTPU2|R-PTP-O	protein tyrosine phosphatase, receptor type, O	protein-coding
chr12	62256907	62257076	+	intron (NM_178539, intron 2 of 4)	ERV3-16A3_I-int|LTR|ERVL	329629	NM_178539	338811	Hs.604626	NM_178539	ENSG00000198673	FAM19A2	TAFA-2|TAFA2	family with sequence similarity 19 (chemokine (C-C motif)-like), member A2	protein-coding
chr12	6181778	6181947	+	intron (NM_000552, intron 8 of 51)	intron (NM_000552, intron 8 of 51)	51974	NM_000552	7450	Hs.440848	NM_000552	ENSG00000110799	VWF	F8VWF|VWD	von Willebrand factor	protein-coding
chr12	5448779	5448948	+	Intergenic	Intergenic	-92417	NM_001102654	4908	Hs.99171	NM_001102654	ENSG00000185652	NTF3	HDNF|NGF-2|NGF2|NT3	neurotrophin 3	protein-coding
chr12	6148590	6148759	+	intron (NM_000552, intron 18 of 51)	intron (NM_000552, intron 18 of 51)	85162	NM_000552	7450	Hs.440848	NM_000552	ENSG00000110799	VWF	F8VWF|VWD	von Willebrand factor	protein-coding
chr12	31909892	31910061	+	Intergenic	LTR8A|LTR|ERV1	-27868	NR_004854	196394	Hs.740628	NM_001113402	ENSG00000151743	AMN1	-	antagonist of mitotic exit network 1 homolog (S. cerevisiae)	protein-coding
chr12	11994197	11994366	+	intron (NM_001987, intron 3 of 7)	intron (NM_001987, intron 3 of 7)	84826	NR_046487	100873754		NR_046487		RNU6-19	-	RNA, U6 small nuclear 19	snRNA
chr12	4142562	4142731	+	Intergenic	Intergenic	-160038	NM_020367	57097	Hs.657268	NM_020367	ENSG00000111224	PARP11	ARTD11|C12orf6	poly (ADP-ribose) polymerase family, member 11	protein-coding
chr12	403971	404140	+	intron (NM_001042603, intron 26 of 27)	MIRc|SINE|MIR	-32016	NM_016615	6540	Hs.733878	NM_001190997	ENSG00000010379	SLC6A13	GAT-2|GAT2	solute carrier family 6 (neurotransmitter transporter, GABA), member 13	protein-coding
chr12	14613721	14613890	+	exon (NM_018179, exon 9 of 15)	exon (NM_018179, exon 9 of 15)	95194	NM_018179	55729	Hs.591151	NM_018179	ENSG00000171681	ATF7IP	AM|MCAF|MCAF1|p621	activating transcription factor 7 interacting protein	protein-coding
chr12	20736862	20737031	+	intron (NM_001244683, intron 1 of 14)	intron (NM_001244683, intron 1 of 14)	12148	NM_001244683	5139	Hs.737522	NM_000921	ENSG00000172572	PDE3A	CGI-PDE|CGI-PDE A|CGI-PDE-A	phosphodiesterase 3A, cGMP-inhibited	protein-coding
chr12	4002078	4002247	+	Intergenic	L2|LINE|L2	-19554	NM_020367	57097	Hs.657268	NM_020367	ENSG00000111224	PARP11	ARTD11|C12orf6	poly (ADP-ribose) polymerase family, member 11	protein-coding
chr12	31149760	31149929	+	TTS (NM_001080509)	TTS (NM_001080509)	70006	NM_001080509	441631	Hs.505141	NM_001080509	ENSG00000110900	TSPAN11	VSSW1971	tetraspanin 11	protein-coding
chr12	5151449	5151618	+	Intergenic	Intergenic	-1552	NM_002234	3741	Hs.741439	NM_002234	ENSG00000130037	KCNA5	ATFB7|HCK1|HK2|HPCN1|KV1.5|PCN1	potassium voltage-gated channel, shaker-related subfamily, member 5	protein-coding
chr12	2476028	2476197	+	intron (NM_001129838, intron 3 of 45)	MSTA|LTR|ERVL-MaLR	97170	NR_046769	100874370	Hs.653548	NR_046769		CACNA1C-IT3	-	CACNA1C intronic transcript 3 (non-protein coding)	miscRNA
chr12	1772684	1772853	+	Intergenic	L2a|LINE|L2	-3222	NR_037422	100500816		NR_037422		MIR3649	-	microRNA 3649	miscRNA
chr12	16359518	16359687	+	intron (NM_001170798, intron 7 of 8)	intron (NM_001170798, intron 7 of 8)	71017	NM_001170798	729025	Hs.692712	NM_001170798	ENSG00000188991	SLC15A5	-	solute carrier family 15, member 5	protein-coding
chr12	7422280	7422449	+	Intergenic	L1MC3|LINE|L1	-34564	NM_001080454	341392	Hs.450804	NM_001080454	ENSG00000215009	ACSM4	-	acyl-CoA synthetase medium-chain family member 4	protein-coding
chr12	95348173	95348342	+	Intergenic	Intergenic	49232	NM_018838	55967	Hs.506374	NM_001258338	ENSG00000184752	NDUFA12	B17.2|DAP13	NADH dehydrogenase (ubiquinone) 1 alpha subcomplex, 12	protein-coding
chr12	20417459	20417628	+	Intergenic	Intergenic	-104636	NM_000921	5139	Hs.737522	NM_000921	ENSG00000172572	PDE3A	CGI-PDE|CGI-PDE A|CGI-PDE-A	phosphodiesterase 3A, cGMP-inhibited	protein-coding
chr12	12454088	12454257	+	Intergenic	Intergenic	-34361	NM_002336	4040	Hs.658913	NM_002336	ENSG00000070018	LRP6	ADCAD2	low density lipoprotein receptor-related protein 6	protein-coding
chr12	6781929	6782098	+	intron (NM_001135734, intron 7 of 10)	intron (NM_001135734, intron 7 of 10)	-9705	NM_001127586	51147	Hs.524210	NM_001127582	ENSG00000111653	ING4	my036|p29ING4	inhibitor of growth family, member 4	protein-coding
chr12	4820826	4820995	+	Intergenic	Intergenic	-8842	NM_017417	26290	Hs.511985	NM_017417	ENSG00000130035	GALNT8	GALNAC-T8	UDP-N-acetyl-alpha-D-galactosamine:polypeptide N-acetylgalactosaminyltransferase 8 (GalNAc-T8)	protein-coding
chr12	31016088	31016257	+	Intergenic	Intergenic	-63666	NM_001080509	441631	Hs.505141	NM_001080509	ENSG00000110900	TSPAN11	VSSW1971	tetraspanin 11	protein-coding
chr12	26570298	26570467	+	intron (NM_002223, intron 50 of 56)	THE1D|LTR|ERVL-MaLR	221876	NM_005086	8082	Hs.183428	NM_001135823	ENSG00000123096	SSPN	DAGA5|KRAG|NSPN|SPN1|SPN2	sarcospan	protein-coding
chr12	114753433	114753602	+	Intergenic	Intergenic	90451	NM_181486	6910	Hs.381715	NM_000192	ENSG00000089225	TBX5	HOS	T-box 5	protein-coding
chr12	4986952	4987121	+	Intergenic	MIRc|SINE|MIR	-32037	NM_000217	3736	Hs.416139	NM_000217	ENSG00000111262	KCNA1	AEMK|EA1|HBK1|HUK1|KV1.1|MBK1|MK1|RBK1	potassium voltage-gated channel, shaker-related subfamily, member 1 (episodic ataxia with myokymia)	protein-coding
chr12	14532073	14532242	+	intron (NM_018179, intron 1 of 14)	MSTA|LTR|ERVL-MaLR	13546	NM_018179	55729	Hs.591151	NM_018179	ENSG00000171681	ATF7IP	AM|MCAF|MCAF1|p621	activating transcription factor 7 interacting protein	protein-coding
chr12	69317143	69317312	+	intron (NM_001005502, intron 2 of 8)	intron (NM_001005502, intron 2 of 8)	9752	NM_001005502	1368	Hs.654387	NM_001005502	ENSG00000135678	CPM	-	carboxypeptidase M	protein-coding
chr12	12182555	12182724	+	Intergenic	Intergenic	-41239	NM_138723	79370	Hs.210343	NM_030766	ENSG00000121380	BCL2L14	BCLG	BCL2-like 14 (apoptosis facilitator)	protein-coding
chr12	27718530	27718699	+	intron (NM_177444, intron 1 of 28)	intron (NM_177444, intron 1 of 28)	41569	NM_001198916	8496	Hs.172445	NM_001198915	ENSG00000110841	PPFIBP1	L2|SGT2|hSGT2|hSgt2p	PTPRF interacting protein, binding protein 1 (liprin beta 1)	protein-coding
chr12	30540692	30540861	+	Intergenic	Intergenic	289402	NM_001190995	10526	Hs.505136	NM_001190995	ENSG00000133704	IPO8	RANBP8	importin 8	protein-coding
chr12	31688932	31689101	+	intron (NM_144973, intron 1 of 20)	MSTA|LTR|ERVL-MaLR	-53841	NR_046909	100874249	Hs.627628	NR_046909		DENND5B-AS1	-	DENND5B antisense RNA 1	miscRNA
chr12	1016661	1016830	+	intron (NM_014823, intron 24 of 25)	intron (NM_014823, intron 24 of 25)	42118	NM_134424	5893	Hs.410355	NM_134424	ENSG00000002016	RAD52	-	RAD52 homolog (S. cerevisiae)	protein-coding
chr12	3866948	3867117	+	Intergenic	MIRc|SINE|MIR	-4666	NM_032680	84766	Hs.504534	NM_001144959	ENSG00000130038	EFCAB4B	CRACR2A	EF-hand calcium binding domain 4B	protein-coding
chr12	4335405	4335574	+	Intergenic	Intergenic	-47413	NM_001759	894	Hs.376071	NM_001759	ENSG00000118971	CCND2	KIAK0002	cyclin D2	protein-coding
chr12	3402045	3402214	+	Intergenic	Intergenic	-88386	NM_001256536	56341	Hs.504530	NM_001256537	ENSG00000111218	PRMT8	HRMT1L3|HRMT1L4	protein arginine methyltransferase 8	protein-coding
chr12	12191423	12191592	+	Intergenic	HAL1|LINE|L1	-32371	NM_138723	79370	Hs.210343	NM_030766	ENSG00000121380	BCL2L14	BCLG	BCL2-like 14 (apoptosis facilitator)	protein-coding
chr12	641564	641733	+	intron (NM_173593, intron 1 of 19)	MER31B|LTR|ERV1	72105	NM_173593	283358	Hs.504416	NM_173593	ENSG00000139044	B4GALNT3	-	beta-1,4-N-acetyl-galactosaminyl transferase 3	protein-coding
chr12	19680554	19680723	+	Intergenic	L2a|LINE|L2	87123	NM_001267043	121536	Hs.126497	NM_001114176	ENSG00000139154	AEBP2	-	AE binding protein 2	protein-coding
chr12	9532319	9532488	+	Intergenic	Intergenic	68365	NR_033399	440081	Hs.504688	NM_004400		DDX12P	CHLR2|DDX12	DEAD/H (Asp-Glu-Ala-Asp/His) box polypeptide 12, pseudogene	pseudo
chr12	2711525	2711694	+	intron (NM_001129838, intron 22 of 45)	(TG)n|Simple_repeat|Simple_repeat	88714	NR_045725	100652846	Hs.683896	NR_045725		CACNA1C-AS1	-	CACNA1C antisense RNA 1	miscRNA
chr12	1129669	1129838	+	intron (NR_027948, intron 1 of 19)	MLT1F1|LTR|ERVL-MaLR	29349	NR_027946	23085	Hs.601216	NM_178039	ENSG00000082805	ERC1	Cast2|ELKS|RAB6IP2	ELKS/RAB6-interacting/CAST family member 1	protein-coding
chr12	4207103	4207272	+	Intergenic	Intergenic	-175715	NM_001759	894	Hs.376071	NM_001759	ENSG00000118971	CCND2	KIAK0002	cyclin D2	protein-coding
chr12	24895396	24895565	+	Intergenic	Intergenic	-158378	NR_029451	144360	Hs.350668	NM_144667		LINC00477	C12orf67|FAM191B	long intergenic non-protein coding RNA 477	miscRNA
chr12	7328116	7328285	+	Intergenic	L1MC1|LINE|L1	-13559	NM_001131026	5830	Hs.567327	NM_000319	ENSG00000139197	PEX5	PTS1-BP|PTS1R|PXR1	peroxisomal biogenesis factor 5	protein-coding
chr12	75995859	75996028	+	Intergenic	Intergenic	-90525	NM_007043	11103	Hs.645517	NM_007043	ENSG00000111615	KRR1	HRB2|RIP-1	KRR1, small subunit (SSU) processome component, homolog (yeast)	protein-coding
chr12	13176062	13176231	+	Intergenic	HERV16-int|LTR|ERVL	-21169	NM_020853	57613	Hs.132660	NM_020853	ENSG00000084444	KIAA1467	-	KIAA1467	protein-coding
chr12	15545703	15545872	+	intron (NM_002848, intron 1 of 25)	ERVL-E-int|LTR|ERVL	70596	NM_002848	5800	Hs.160871	NM_002848	ENSG00000151490	PTPRO	GLEPP1|NPHS6|PTP-OC|PTP-U2|PTPROT|PTPU2|R-PTP-O	protein tyrosine phosphatase, receptor type, O	protein-coding
chr12	31114232	31114401	+	intron (NM_001080509, intron 2 of 7)	MIR3|SINE|MIR	34478	NM_001080509	441631	Hs.505141	NM_001080509	ENSG00000110900	TSPAN11	VSSW1971	tetraspanin 11	protein-coding
chr12	10469039	10469208	+	3' UTR (NM_007334, exon 5 of 5)	3' UTR (NM_007334, exon 5 of 5)	8706	NM_002262	3824	Hs.562457	NM_001114396	ENSG00000134539	KLRD1	CD94	killer cell lectin-like receptor subfamily D, member 1	protein-coding
chr12	4687856	4688025	+	Intergenic	MIRb|SINE|MIR	-11304	NM_003845	8798	Hs.439530	NM_003845	ENSG00000010219	DYRK4	-	dual-specificity tyrosine-(Y)-phosphorylation regulated kinase 4	protein-coding
chr12	4688475	4688644	+	Intergenic	Intergenic	-10685	NM_003845	8798	Hs.439530	NM_003845	ENSG00000010219	DYRK4	-	dual-specificity tyrosine-(Y)-phosphorylation regulated kinase 4	protein-coding
chr12	14121010	14121179	+	intron (NM_000834, intron 1 of 12)	intron (NM_000834, intron 1 of 12)	11928	NM_000834	2904	Hs.654430	NM_000834	ENSG00000150086	GRIN2B	GluN2B|MRD6|NMDAR2B|NR2B|hNR3	glutamate receptor, ionotropic, N-methyl D-aspartate 2B	protein-coding
chr12	5513903	5514072	+	Intergenic	Intergenic	-27293	NM_001102654	4908	Hs.99171	NM_001102654	ENSG00000185652	NTF3	HDNF|NGF-2|NGF2|NT3	neurotrophin 3	protein-coding
chr12	109288234	109288403	+	intron (NM_001917, intron 7 of 10)	intron (NM_001917, intron 7 of 10)	14461	NM_001917	1610	Hs.113227	NM_001917	ENSG00000110887	DAO	DAAO|DAMOX|OXDA	D-amino-acid oxidase	protein-coding
chr12	3025824	3025993	+	intron (NM_003324, intron 2 of 10)	intron (NM_003324, intron 2 of 10)	25875	NM_003324	7289	Hs.655333	NM_001160408	ENSG00000078246	TULP3	TUBL3	tubby like protein 3	protein-coding
chr12	3555888	3556057	+	intron (NM_001256536, intron 1 of 9)	intron (NM_001256536, intron 1 of 9)	-44392	NM_019854	56341	Hs.504530	NM_001256537	ENSG00000111218	PRMT8	HRMT1L3|HRMT1L4	protein arginine methyltransferase 8	protein-coding
chr12	1501257	1501426	+	intron (NM_178039, intron 15 of 17)	MER31A|LTR|ERV1	-108316	NR_028415	100292680	Hs.391695	NR_028415		LOC100292680	-	uncharacterized LOC100292680	miscRNA
chr12	8196055	8196224	+	intron (NM_018416, intron 3 of 10)	intron (NM_018416, intron 3 of 10)	10780	NM_018416	55810	Hs.120844	NM_018416	ENSG00000065970	FOXJ2	FHX	forkhead box J2	protein-coding
chr12	32097410	32097579	+	Intergenic	HERV4_I-int|LTR|ERV1	-14859	NM_018169	55196	Hs.445129	NM_018169	ENSG00000174718	KIAA1551	C12orf35	KIAA1551	protein-coding
chr12	1742497	1742666	+	intron (NM_030775, intron 3 of 4)	intron (NM_030775, intron 3 of 4)	4169	NM_032642	81029	Hs.306051	NM_030775	ENSG00000111186	WNT5B	-	wingless-type MMTV integration site family, member 5B	protein-coding
chr12	4207590	4207759	+	Intergenic	Intergenic	-175228	NM_001759	894	Hs.376071	NM_001759	ENSG00000118971	CCND2	KIAK0002	cyclin D2	protein-coding
chr12	13243376	13243545	+	exon (NM_001206842, exon 2 of 6)	exon (NM_001206842, exon 2 of 6)	5280	NM_031289	83445	Hs.240053	NM_001080554	ENSG00000111305	GSG1	-	germ cell associated 1	protein-coding
chr12	11692666	11692835	+	Intergenic	Intergenic	-8214	NR_033890	338817	Hs.733066	NR_033890		LOC338817	-	uncharacterized LOC338817	miscRNA
chr12	22873976	22874145	+	Intergenic	LTR78|LTR|ERV1	95984	NM_001039481	55500	Hs.29464	NM_001039481	ENSG00000139163	ETNK1	EKI|EKI 1|EKI1|Nbla10396	ethanolamine kinase 1	protein-coding
chr12	4098133	4098302	+	Intergenic	Intergenic	-115609	NM_020367	57097	Hs.657268	NM_020367	ENSG00000111224	PARP11	ARTD11|C12orf6	poly (ADP-ribose) polymerase family, member 11	protein-coding
chr12	5910253	5910422	+	intron (NM_020373, intron 9 of 25)	L2a|LINE|L2	145061	NM_020373	57101	Hs.148970	NM_020373	ENSG00000047617	ANO2	C12orf3|TMEM16B	anoctamin 2	protein-coding
chr12	14662515	14662684	+	intron (NM_024829, intron 8 of 10)	intron (NM_024829, intron 8 of 10)	58192	NM_024829	79887	Hs.131933	NM_024829	ENSG00000121316	PLBD1	-	phospholipase B domain containing 1	protein-coding
chr12	32455237	32455406	+	intron (NM_001003398, intron 3 of 8)	intron (NM_001003398, intron 3 of 8)	195136	NM_001714	636	Hs.505202	NM_001003398	ENSG00000151746	BICD1	BICD	bicaudal D homolog 1 (Drosophila)	protein-coding
chr12	338526	338695	+	intron (NM_001190997, intron 5 of 12)	intron (NM_001190997, intron 5 of 12)	-15239	NM_001122848	6539	Hs.737267	NM_001122847	ENSG00000111181	SLC6A12	BGT-1|BGT1|GAT2	solute carrier family 6 (neurotransmitter transporter, betaine/GABA), member 12	protein-coding
chr12	662191	662360	+	intron (NM_173593, intron 13 of 19)	intron (NM_173593, intron 13 of 19)	92732	NM_173593	283358	Hs.504416	NM_173593	ENSG00000139044	B4GALNT3	-	beta-1,4-N-acetyl-galactosaminyl transferase 3	protein-coding
chr12	6488327	6488496	+	intron (NM_001270987, intron 1 of 9)	intron (NM_001270987, intron 1 of 9)	-1888	NM_001159575	6337	Hs.591047	NM_001038	ENSG00000111319	SCNN1A	BESC2|ENaCa|ENaCalpha|SCNEA|SCNN1	sodium channel, non-voltage-gated 1 alpha subunit	protein-coding
chr12	24402539	24402708	+	intron (NM_001261414, intron 4 of 16)	intron (NM_001261414, intron 4 of 16)	37268	NR_030625	100126320		NR_030625		MIR920	MIRN920|hsa-mir-920	microRNA 920	miscRNA
chr12	2888590	2888759	+	Intergenic	MER58A|DNA|hAT-Charlie	-7839	NR_033958	283440	Hs.658536	NR_033958		LOC283440	-	uncharacterized LOC283440	miscRNA
chr12	30116348	30116517	+	Intergenic	Intergenic	-178740	NM_175861	83857	Hs.401954	NM_001193451	ENSG00000133687	TMTC1	OLF|TMTC1A	transmembrane and tetratricopeptide repeat containing 1	protein-coding
chr12	833800	833969	+	Intergenic	Intergenic	-28205	NM_001184985	65125	Hs.356604	NM_001184985	ENSG00000060237	WNK1	HSAN2|HSN2|KDP|PRKWNK1|PSK|p65	WNK lysine deficient protein kinase 1	protein-coding
chr12	3820096	3820265	+	intron (NM_032680, intron 3 of 10)	MLT1A0-int|LTR|ERVL-MaLR	42186	NM_001144958	84766	Hs.504534	NM_001144959	ENSG00000130038	EFCAB4B	CRACR2A	EF-hand calcium binding domain 4B	protein-coding
chr12	20998023	20998192	+	intron (NM_019844, intron 3 of 15)	intron (NM_019844, intron 3 of 15)	34469	NM_019844	28234	Hs.504966	NM_019844	ENSG00000111700	SLCO1B3	HBLRR|LST-2|LST-3TM13|LST3|OATP-8|OATP1B3|OATP8|SLC21A8	solute carrier organic anion transporter family, member 1B3	protein-coding
chr12	3011575	3011744	+	intron (NM_003324, intron 1 of 10)	UCON29|DNA|PiggyBac?	11626	NM_003324	7289	Hs.655333	NM_001160408	ENSG00000078246	TULP3	TUBL3	tubby like protein 3	protein-coding
chr12	27589048	27589217	+	Intergenic	MLT1A0|LTR|ERVL-MaLR	-30611	NM_001145010	341346	Hs.282121	NM_001145010	ENSG00000165935	C12orf70	-	chromosome 12 open reading frame 70	protein-coding
chr12	19233978	19234147	+	Intergenic	Intergenic	-48564	NM_019012	54477	Hs.188614	NM_001143821	ENSG00000052126	PLEKHA5	PEPP-2|PEPP2	pleckstrin homology domain containing, family A member 5	protein-coding
chr12	12146922	12147091	+	Intergenic	Intergenic	-67899	NR_046487	100873754		NR_046487		RNU6-19	-	RNA, U6 small nuclear 19	snRNA
chr12	1040922	1041091	+	intron (NM_134424, intron 2 of 11)	intron (NM_134424, intron 2 of 11)	17857	NM_134424	5893	Hs.410355	NM_134424	ENSG00000002016	RAD52	-	RAD52 homolog (S. cerevisiae)	protein-coding
chr12	6564439	6564608	+	intron (NM_018009, intron 3 of 6)	intron (NM_018009, intron 3 of 6)	3346	NM_018009	55080	Hs.504597	NM_018009	ENSG00000139192	TAPBPL	TAPBP-R|TAPBPR	TAP binding protein-like	protein-coding
chr12	22464897	22465066	+	intron (NM_003034, intron 1 of 4)	intron (NM_003034, intron 1 of 4)	22667	NM_003034	6489	Hs.408614	NM_003034	ENSG00000111728	ST8SIA1	GD3S|SIAT8|SIAT8-A|SIAT8A|ST8SiaI	ST8 alpha-N-acetyl-neuraminide alpha-2,8-sialyltransferase 1	protein-coding
chr12	27764132	27764301	+	intron (NM_001198915, intron 2 of 26)	MLT1B|LTR|ERVL-MaLR	-85212	NM_001029874	387849	Hs.269836	NM_001029874	ENSG00000174236	REP15	RAB15EP	RAB15 effector protein	protein-coding
chr12	2306437	2306606	+	intron (NM_001129838, intron 3 of 45)	intron (NM_001129838, intron 3 of 45)	26126	NR_046578	100874234	Hs.372570	NR_046578		CACNA1C-AS4	-	CACNA1C antisense RNA 4	miscRNA
chr12	4834208	4834377	+	intron (NM_017417, intron 1 of 10)	intron (NM_017417, intron 1 of 10)	4540	NM_017417	26290	Hs.511985	NM_017417	ENSG00000130035	GALNT8	GALNAC-T8	UDP-N-acetyl-alpha-D-galactosamine:polypeptide N-acetylgalactosaminyltransferase 8 (GalNAc-T8)	protein-coding
chr12	27202349	27202518	+	Intergenic	MIR|SINE|MIR	26950	NM_004264	9412	Hs.286145	NM_004264	ENSG00000152944	MED21	SRB7|SURB7	mediator complex subunit 21	protein-coding
chr12	2485522	2485691	+	intron (NM_001129838, intron 3 of 45)	L2c|LINE|L2	106664	NR_046769	100874370	Hs.653548	NR_046769		CACNA1C-IT3	-	CACNA1C intronic transcript 3 (non-protein coding)	miscRNA
chr12	3683973	3684142	+	intron (NM_019854, intron 6 of 9)	intron (NM_019854, intron 6 of 9)	83693	NM_019854	56341	Hs.504530	NM_001256537	ENSG00000111218	PRMT8	HRMT1L3|HRMT1L4	protein arginine methyltransferase 8	protein-coding
chr12	3508126	3508295	+	intron (NM_001256536, intron 1 of 9)	intron (NM_001256536, intron 1 of 9)	17695	NM_001256536	56341	Hs.504530	NM_001256537	ENSG00000111218	PRMT8	HRMT1L3|HRMT1L4	protein arginine methyltransferase 8	protein-coding
chr12	6334842	6335011	+	intron (NM_001769, intron 2 of 7)	intron (NM_001769, intron 2 of 7)	25444	NM_001769	928	Hs.712104	NM_001769	ENSG00000010278	CD9	BTCC-1|DRAP-27|MIC3|MRP-1|TSPAN-29|TSPAN29	CD9 molecule	protein-coding
chr12	27737075	27737244	+	intron (NM_001198915, intron 2 of 26)	MER82|DNA|TcMar-Tigger	60114	NM_001198916	8496	Hs.172445	NM_001198915	ENSG00000110841	PPFIBP1	L2|SGT2|hSGT2|hSgt2p	PTPRF interacting protein, binding protein 1 (liprin beta 1)	protein-coding
chr12	9157075	9157244	+	intron (NM_005810, intron 3 of 4)	AluJr|SINE|Alu	14938	NM_005810	10219	Hs.558446	NM_005810	ENSG00000139187	KLRG1	2F1|CLEC15A|MAFA|MAFA-2F1|MAFA-L|MAFA-LIKE	killer cell lectin-like receptor subfamily G, member 1	protein-coding
chr12	23911716	23911885	+	intron (NM_152989, intron 6 of 17)	MLT1A1|LTR|ERVL-MaLR	-174254	NM_178010	6660	Hs.657542	NM_001261414	ENSG00000134532	SOX5	L-SOX5	SRY (sex determining region Y)-box 5	protein-coding
chr12	3164216	3164385	+	Intergenic	Intergenic	-22221	NM_001168320	10867	Hs.504517	NM_001168320	ENSG00000011105	TSPAN9	NET-5|NET5|PP1057	tetraspanin 9	protein-coding
chr12	32185245	32185414	+	Intergenic	MER89|LTR|ERV1	-38527	NR_046944	100873778		NR_046944		RNU6-78	-	RNA, U6 small nuclear 78	snRNA
chr12	44446799	44446968	+	intron (NM_032256, intron 3 of 7)	MER21C|LTR|ERVL	216921	NM_032256	84216	Hs.444668	NM_032256	ENSG00000139173	TMEM117	-	transmembrane protein 117	protein-coding
chr12	2985645	2985814	+	promoter-TSS (NM_001257098)	promoter-TSS (NM_001257098)	305	NR_046433	83695	Hs.198853	NM_001252499	ENSG00000171792	RHNO1	C12orf32|RHINO	RAD9-HUS1-RAD1 interacting nuclear orphan 1	protein-coding
chr12	1668983	1669152	+	Intergenic	Intergenic	34264	NM_152441	144699	Hs.367956	NM_152441	ENSG00000171823	FBXL14	Fbl14	F-box and leucine-rich repeat protein 14	protein-coding
chr12	4476636	4476805	+	TTS (NM_020638)	TTS (NM_020638)	12174	NM_020638	8074	Hs.287370	NM_020638	ENSG00000118972	FGF23	ADHR|HPDR2|HYPF|PHPTC	fibroblast growth factor 23	protein-coding
chr12	5773220	5773389	+	intron (NM_020373, intron 15 of 25)	(CATG)n|Simple_repeat|Simple_repeat	170006	NM_002527	4908	Hs.99171	NM_001102654	ENSG00000185652	NTF3	HDNF|NGF-2|NGF2|NT3	neurotrophin 3	protein-coding
chr12	17862479	17862648	+	Intergenic	Intergenic	36330	NR_039770	100616279		NR_039770		MIR3974	-	microRNA 3974	miscRNA
chr12	108026093	108026262	+	intron (NM_001017523, intron 9 of 14)	intron (NM_001017523, intron 9 of 14)	51543	NM_001017523	121551	Hs.271272	NM_152322	ENSG00000151136	BTBD11	-	BTB (POZ) domain containing 11	protein-coding
chr12	5240256	5240425	+	Intergenic	Intergenic	87255	NM_002234	3741	Hs.741439	NM_002234	ENSG00000130037	KCNA5	ATFB7|HCK1|HK2|HPCN1|KV1.5|PCN1	potassium voltage-gated channel, shaker-related subfamily, member 5	protein-coding
chr12	1712893	1713062	+	Intergenic	L4|LINE|RTE	-9646	NM_152441	144699	Hs.367956	NM_152441	ENSG00000171823	FBXL14	Fbl14	F-box and leucine-rich repeat protein 14	protein-coding
chr12	6396130	6396299	+	Intergenic	Intergenic	-23388	NM_018173	55200	Hs.631660	NM_001144856	ENSG00000008323	PLEKHG6	MyoGEF	pleckstrin homology domain containing, family G (with RhoGef domain) member 6	protein-coding
chr12	465944	466113	+	intron (NM_001042603, intron 5 of 27)	intron (NM_001042603, intron 5 of 27)	-32488	NM_001130147	84318	Hs.631656	NM_001130146	ENSG00000120647	CCDC77	-	coiled-coil domain containing 77	protein-coding
chr12	32301436	32301605	+	intron (NM_001003398, intron 1 of 8)	MamRep605|Unknown|Unknown	41335	NM_001714	636	Hs.505202	NM_001003398	ENSG00000151746	BICD1	BICD	bicaudal D homolog 1 (Drosophila)	protein-coding
chr12	15739655	15739824	+	intron (NM_030669, intron 11 of 14)	intron (NM_030669, intron 11 of 14)	40461	NM_030668	5800	Hs.160871	NM_002848	ENSG00000151490	PTPRO	GLEPP1|NPHS6|PTP-OC|PTP-U2|PTPROT|PTPU2|R-PTP-O	protein tyrosine phosphatase, receptor type, O	protein-coding
chr12	30406353	30406522	+	Intergenic	MER77|LTR|ERVL	423741	NM_001190995	10526	Hs.505136	NM_001190995	ENSG00000133704	IPO8	RANBP8	importin 8	protein-coding
chr12	22957786	22957955	+	Intergenic	Intergenic	179794	NM_001039481	55500	Hs.29464	NM_001039481	ENSG00000139163	ETNK1	EKI|EKI 1|EKI1|Nbla10396	ethanolamine kinase 1	protein-coding
chr12	4942759	4942928	+	intron (NM_002235, intron 1 of 1)	MLT1L|LTR|ERVL-MaLR	24501	NM_002235	3742	Hs.306190	NM_002235	ENSG00000151079	KCNA6	HBK2|KV1.6	potassium voltage-gated channel, shaker-related subfamily, member 6	protein-coding
chr12	1422422	1422591	+	intron (NM_178039, intron 14 of 17)	MLT1J|LTR|ERVL-MaLR	-187151	NR_028415	100292680	Hs.391695	NR_028415		LOC100292680	-	uncharacterized LOC100292680	miscRNA
chr12	2860754	2860923	+	Intergenic	Intergenic	19997	NR_033958	283440	Hs.658536	NR_033958		LOC283440	-	uncharacterized LOC283440	miscRNA
chr12	4245515	4245684	+	Intergenic	(TG)n|Simple_repeat|Simple_repeat	-137303	NM_001759	894	Hs.376071	NM_001759	ENSG00000118971	CCND2	KIAK0002	cyclin D2	protein-coding
chr12	3915073	3915242	+	Intergenic	MIR|SINE|MIR	-52791	NM_032680	84766	Hs.504534	NM_001144959	ENSG00000130038	EFCAB4B	CRACR2A	EF-hand calcium binding domain 4B	protein-coding
chr12	5248690	5248859	+	Intergenic	Intergenic	95689	NM_002234	3741	Hs.741439	NM_002234	ENSG00000130037	KCNA5	ATFB7|HCK1|HK2|HPCN1|KV1.5|PCN1	potassium voltage-gated channel, shaker-related subfamily, member 5	protein-coding
chr12	18103758	18103927	+	Intergenic	L1MA9|LINE|L1	139272	NM_024730	79785	Hs.732831	NM_024730	ENSG00000111404	RERGL	-	RERG/RAS-like	protein-coding
chr12	18260645	18260814	+	Intergenic	MLT1A|LTR|ERVL-MaLR	-17615	NM_024730	79785	Hs.732831	NM_024730	ENSG00000111404	RERGL	-	RERG/RAS-like	protein-coding
chr12	18702577	18702746	+	intron (NM_004570, intron 25 of 31)	intron (NM_004570, intron 25 of 31)	188332	NM_033123	89869	Hs.97542	NM_033123	ENSG00000139151	PLCZ1	NYD-SP27|PLC-zeta-1|PLCzeta	phospholipase C, zeta 1	protein-coding
chr12	4953593	4953762	+	intron (NM_002235, intron 1 of 1)	L2a|LINE|L2	35335	NM_002235	3742	Hs.306190	NM_002235	ENSG00000151079	KCNA6	HBK2|KV1.6	potassium voltage-gated channel, shaker-related subfamily, member 6	protein-coding
chr12	19750484	19750653	+	Intergenic	Intergenic	157053	NM_001267043	121536	Hs.126497	NM_001114176	ENSG00000139154	AEBP2	-	AE binding protein 2	protein-coding
chr12	1386262	1386431	+	intron (NM_178039, intron 13 of 17)	intron (NM_178039, intron 13 of 17)	-223311	NR_028415	100292680	Hs.391695	NR_028415		LOC100292680	-	uncharacterized LOC100292680	miscRNA
chr12	14903916	14904085	+	Intergenic	FLAM_A|SINE|Alu	20065	NM_175054	121504	Hs.742244	NM_175054	ENSG00000197837	HIST4H4	H4/p	histone cluster 4, H4	protein-coding
chr12	13731123	13731292	+	intron (NM_000834, intron 9 of 12)	MLT1H1|LTR|ERVL-MaLR	-201528	NR_036555	283422	Hs.448717	NM_182558		C12orf36	-	chromosome 12 open reading frame 36	miscRNA
chr12	30500487	30500656	+	Intergenic	Intergenic	329607	NM_001190995	10526	Hs.505136	NM_001190995	ENSG00000133704	IPO8	RANBP8	importin 8	protein-coding
chr12	16514353	16514522	+	intron (NM_001260512, intron 4 of 4)	intron (NM_001260512, intron 4 of 4)	8086	NM_145764	4257	Hs.389700	NM_001260511	ENSG00000008394	MGST1	GST12|MGST|MGST-I	microsomal glutathione S-transferase 1	protein-coding
chr12	3255913	3256082	+	intron (NM_006675, intron 2 of 8)	intron (NM_006675, intron 2 of 8)	69476	NM_006675	10867	Hs.504517	NM_001168320	ENSG00000011105	TSPAN9	NET-5|NET5|PP1057	tetraspanin 9	protein-coding
chr12	24909859	24910028	+	Intergenic	Intergenic	145379	NM_001178094	586	Hs.438993	NM_001178091	ENSG00000060982	BCAT1	BCATC|BCT1|ECA39|MECA39|PNAS121|PP18	branched chain amino-acid transaminase 1, cytosolic	protein-coding
chr12	5233416	5233585	+	Intergenic	ERVL-B4-int|LTR|ERVL	80415	NM_002234	3741	Hs.741439	NM_002234	ENSG00000130037	KCNA5	ATFB7|HCK1|HK2|HPCN1|KV1.5|PCN1	potassium voltage-gated channel, shaker-related subfamily, member 5	protein-coding
chr12	1018231	1018400	+	3' UTR (NM_213655, exon 28 of 28)	3' UTR (NM_213655, exon 28 of 28)	40548	NM_134424	5893	Hs.410355	NM_134424	ENSG00000002016	RAD52	-	RAD52 homolog (S. cerevisiae)	protein-coding
chr12	20446323	20446492	+	Intergenic	L1PA15|LINE|L1	-75772	NM_000921	5139	Hs.737522	NM_000921	ENSG00000172572	PDE3A	CGI-PDE|CGI-PDE A|CGI-PDE-A	phosphodiesterase 3A, cGMP-inhibited	protein-coding
chr12	30168986	30169155	+	Intergenic	(CA)n|Simple_repeat|Simple_repeat	-231378	NM_175861	83857	Hs.401954	NM_001193451	ENSG00000133687	TMTC1	OLF|TMTC1A	transmembrane and tetratricopeptide repeat containing 1	protein-coding
chr12	1562011	1562180	+	intron (NM_178039, intron 17 of 17)	L1MCc|LINE|L1	-47562	NR_028415	100292680	Hs.391695	NR_028415		LOC100292680	-	uncharacterized LOC100292680	miscRNA
chr12	909936	910105	+	intron (NM_014823, intron 1 of 25)	intron (NM_014823, intron 1 of 25)	47931	NM_018979	65125	Hs.356604	NM_001184985	ENSG00000060237	WNK1	HSAN2|HSN2|KDP|PRKWNK1|PSK|p65	WNK lysine deficient protein kinase 1	protein-coding
chr12	3771521	3771690	+	intron (NM_032680, intron 7 of 10)	MIRc|SINE|MIR	90761	NM_001144958	84766	Hs.504534	NM_001144959	ENSG00000130038	EFCAB4B	CRACR2A	EF-hand calcium binding domain 4B	protein-coding
chr12	26733330	26733499	+	intron (NM_002223, intron 32 of 56)	intron (NM_002223, intron 32 of 56)	252717	NM_002223	3709	Hs.512235	NM_002223	ENSG00000123104	ITPR2	IP3R2	inositol 1,4,5-trisphosphate receptor, type 2	protein-coding
chr12	6159166	6159335	+	intron (NM_000552, intron 16 of 51)	L2b|LINE|L2	74586	NM_000552	7450	Hs.440848	NM_000552	ENSG00000110799	VWF	F8VWF|VWD	von Willebrand factor	protein-coding
chr12	31090065	31090234	+	intron (NM_001080509, intron 1 of 7)	intron (NM_001080509, intron 1 of 7)	10311	NM_001080509	441631	Hs.505141	NM_001080509	ENSG00000110900	TSPAN11	VSSW1971	tetraspanin 11	protein-coding
chr12	18583465	18583634	+	intron (NM_004570, intron 17 of 31)	intron (NM_004570, intron 17 of 31)	169075	NM_004570	5288	Hs.22500	NM_004570	ENSG00000139144	PIK3C2G	PI3K-C2GAMMA	phosphatidylinositol-4-phosphate 3-kinase, catalytic subunit type 2 gamma	protein-coding
chr12	10791352	10791521	+	intron (NM_018423, intron 1 of 10)	intron (NM_018423, intron 1 of 10)	-25228	NM_018048	55110	Hs.104650	NM_018048	ENSG00000111196	MAGOHB	MGN2|mago|magoh	mago-nashi homolog B (Drosophila)	protein-coding
chr12	22945345	22945514	+	Intergenic	Intergenic	167353	NM_001039481	55500	Hs.29464	NM_001039481	ENSG00000139163	ETNK1	EKI|EKI 1|EKI1|Nbla10396	ethanolamine kinase 1	protein-coding
chr12	4511417	4511586	+	Intergenic	MLT1G|LTR|ERVL-MaLR	-22607	NM_020638	8074	Hs.287370	NM_020638	ENSG00000118972	FGF23	ADHR|HPDR2|HYPF|PHPTC	fibroblast growth factor 23	protein-coding
chr12	2124190	2124359	+	Intergenic	Intergenic	-10597	NM_152640	196513	Hs.130934	NM_152640	ENSG00000151065	DCP1B	DCP1|hDcp1b	DCP1 decapping enzyme homolog B (S. cerevisiae)	protein-coding
chr12	2493247	2493416	+	intron (NM_001129838, intron 3 of 45)	intron (NM_001129838, intron 3 of 45)	114389	NR_046769	100874370	Hs.653548	NR_046769		CACNA1C-IT3	-	CACNA1C intronic transcript 3 (non-protein coding)	miscRNA
chr12	839917	840086	+	Intergenic	MSTA|LTR|ERVL-MaLR	-22088	NM_001184985	65125	Hs.356604	NM_001184985	ENSG00000060237	WNK1	HSAN2|HSN2|KDP|PRKWNK1|PSK|p65	WNK lysine deficient protein kinase 1	protein-coding
chr12	4492354	4492523	+	Intergenic	Intergenic	-3544	NM_020638	8074	Hs.287370	NM_020638	ENSG00000118972	FGF23	ADHR|HPDR2|HYPF|PHPTC	fibroblast growth factor 23	protein-coding
chr12	56667290	56667459	+	exon (NM_004077, exon 10 of 11)	exon (NM_004077, exon 10 of 11)	6307	NM_001099337	93058	Hs.4096	NM_001099337	ENSG00000135469	COQ10A	-	coenzyme Q10 homolog A (S. cerevisiae)	protein-coding
chr12	33637219	33637388	+	Intergenic	L2a|LINE|L2	-44549	NM_198992	341359	Hs.118703	NM_198992	ENSG00000110975	SYT10	-	synaptotagmin X	protein-coding
chr12	26523138	26523307	+	intron (NM_002223, intron 55 of 56)	MER21C|LTR|ERVL	174716	NM_005086	8082	Hs.183428	NM_001135823	ENSG00000123096	SSPN	DAGA5|KRAG|NSPN|SPN1|SPN2	sarcospan	protein-coding
chr12	11610832	11611001	+	Intergenic	L2a|LINE|L2	-62418	NM_006248	653247	Hs.654486	NM_006248	ENSG00000121335	PRB2	IB-9|PRPPRB1|Ps|cP7	proline-rich protein BstNI subfamily 2	protein-coding
chr12	6102087	6102256	+	intron (NM_000552, intron 37 of 51)	MIR3|SINE|MIR	-46773	NM_020373	57101	Hs.148970	NM_020373	ENSG00000047617	ANO2	C12orf3|TMEM16B	anoctamin 2	protein-coding
chr12	30395122	30395291	+	Intergenic	MLT2B3|LTR|ERVL	434972	NM_001190995	10526	Hs.505136	NM_001190995	ENSG00000133704	IPO8	RANBP8	importin 8	protein-coding
chr12	22401115	22401284	+	intron (NM_003034, intron 4 of 4)	intron (NM_003034, intron 4 of 4)	86449	NM_003034	6489	Hs.408614	NM_003034	ENSG00000111728	ST8SIA1	GD3S|SIAT8|SIAT8-A|SIAT8A|ST8SiaI	ST8 alpha-N-acetyl-neuraminide alpha-2,8-sialyltransferase 1	protein-coding
chr12	4716554	4716723	+	intron (NM_003845, intron 10 of 12)	intron (NM_003845, intron 10 of 12)	17394	NM_003845	8798	Hs.439530	NM_003845	ENSG00000010219	DYRK4	-	dual-specificity tyrosine-(Y)-phosphorylation regulated kinase 4	protein-coding
chr12	4000045	4000214	+	Intergenic	Intergenic	-17521	NM_020367	57097	Hs.657268	NM_020367	ENSG00000111224	PARP11	ARTD11|C12orf6	poly (ADP-ribose) polymerase family, member 11	protein-coding
chr12	18502064	18502233	+	intron (NM_004570, intron 11 of 31)	MLT1F2|LTR|ERVL-MaLR	87674	NM_004570	5288	Hs.22500	NM_004570	ENSG00000139144	PIK3C2G	PI3K-C2GAMMA	phosphatidylinositol-4-phosphate 3-kinase, catalytic subunit type 2 gamma	protein-coding
chr12	2953821	2953990	+	intron (NR_038933, intron 2 of 3)	intron (NR_038933, intron 2 of 3)	7923	NR_038933	100507424	Hs.709471	NR_038933		LOC100507424	-	uncharacterized LOC100507424	miscRNA
chr12	701253	701422	+	intron (NM_016533, intron 1 of 3)	MIR|SINE|MIR	71418	NM_016533	4815	Hs.656450	NM_016533	ENSG00000171840	NINJ2	-	ninjurin 2	protein-coding
chr12	3649047	3649216	+	intron (NM_019854, intron 1 of 9)	intron (NM_019854, intron 1 of 9)	48767	NM_019854	56341	Hs.504530	NM_001256537	ENSG00000111218	PRMT8	HRMT1L3|HRMT1L4	protein arginine methyltransferase 8	protein-coding
chr12	5141735	5141904	+	Intergenic	Intergenic	-11266	NM_002234	3741	Hs.741439	NM_002234	ENSG00000130037	KCNA5	ATFB7|HCK1|HK2|HPCN1|KV1.5|PCN1	potassium voltage-gated channel, shaker-related subfamily, member 5	protein-coding
chr12	15376499	15376668	+	Intergenic	Intergenic	-2172	NM_001190726	85004	Hs.199487	NM_001190726	ENSG00000134533	RERG	-	RAS-like, estrogen-regulated, growth inhibitor	protein-coding
chr12	13962763	13962932	+	intron (NM_000834, intron 2 of 12)	L2a|LINE|L2	170175	NM_000834	2904	Hs.654430	NM_000834	ENSG00000150086	GRIN2B	GluN2B|MRD6|NMDAR2B|NR2B|hNR3	glutamate receptor, ionotropic, N-methyl D-aspartate 2B	protein-coding
chr12	4852630	4852799	+	intron (NM_017417, intron 3 of 10)	intron (NM_017417, intron 3 of 10)	22962	NM_017417	26290	Hs.511985	NM_017417	ENSG00000130035	GALNT8	GALNAC-T8	UDP-N-acetyl-alpha-D-galactosamine:polypeptide N-acetylgalactosaminyltransferase 8 (GalNAc-T8)	protein-coding
chr12	101177457	101177626	+	Intergenic	LTR67B|LTR|ERVL	-10833	NM_178826	121601	Hs.58785	NM_178826	ENSG00000151572	ANO4	TMEM16D	anoctamin 4	protein-coding
chr12	13733152	13733321	+	intron (NM_000834, intron 9 of 12)	intron (NM_000834, intron 9 of 12)	-203557	NR_036555	283422	Hs.448717	NM_182558		C12orf36	-	chromosome 12 open reading frame 36	miscRNA
chr12	2863996	2864165	+	Intergenic	Intergenic	16755	NR_033958	283440	Hs.658536	NR_033958		LOC283440	-	uncharacterized LOC283440	miscRNA
chr12	2650915	2651084	+	intron (NM_001129838, intron 9 of 45)	intron (NM_001129838, intron 9 of 45)	149324	NR_045725	100652846	Hs.683896	NR_045725		CACNA1C-AS1	-	CACNA1C antisense RNA 1	miscRNA
chr12	3352229	3352398	+	intron (NM_006675, intron 3 of 8)	intron (NM_006675, intron 3 of 8)	-138202	NM_001256536	56341	Hs.504530	NM_001256537	ENSG00000111218	PRMT8	HRMT1L3|HRMT1L4	protein arginine methyltransferase 8	protein-coding
chr12	6684829	6684998	+	intron (NM_001273, intron 37 of 39)	L2c|LINE|L2	5862	NR_003012	677780	Hs.689692	NR_003012		SCARNA11	ACA57	small Cajal body-specific RNA 11	miscRNA
chr12	4737019	4737188	+	exon (NM_006422, exon 4 of 5)	exon (NM_006422, exon 4 of 5)	17240	NM_006422	10566	Hs.98397	NM_006422	ENSG00000111254	AKAP3	AKAP110|CT82|FSP95|PRKA3|SOB1	A kinase (PRKA) anchor protein 3	protein-coding
chr12	32308969	32309138	+	intron (NM_001003398, intron 1 of 8)	intron (NM_001003398, intron 1 of 8)	48868	NM_001714	636	Hs.505202	NM_001003398	ENSG00000151746	BICD1	BICD	bicaudal D homolog 1 (Drosophila)	protein-coding
chr12	32412477	32412646	+	intron (NM_001003398, intron 2 of 8)	MLT1I|LTR|ERVL-MaLR	152376	NM_001714	636	Hs.505202	NM_001003398	ENSG00000151746	BICD1	BICD	bicaudal D homolog 1 (Drosophila)	protein-coding
chr12	1897313	1897482	+	3' UTR (NM_024551, exon 8 of 8)	3' UTR (NM_024551, exon 8 of 8)	-32036	NM_001163926	654429	Hs.585579	NM_001039029	ENSG00000166159	LRTM2	-	leucine-rich repeats and transmembrane domains 2	protein-coding
chr12	4021955	4022124	+	Intergenic	Intergenic	-39431	NM_020367	57097	Hs.657268	NM_020367	ENSG00000111224	PARP11	ARTD11|C12orf6	poly (ADP-ribose) polymerase family, member 11	protein-coding
chr12	1608132	1608301	+	Intergenic	AluJo|SINE|Alu	-1441	NR_028415	100292680	Hs.391695	NR_028415		LOC100292680	-	uncharacterized LOC100292680	miscRNA
chr12	2194970	2195139	+	intron (NM_001129838, intron 1 of 45)	L2c|LINE|L2	32638	NM_001129834	775	Hs.118262	NM_000719	ENSG00000151067	CACNA1C	CACH2|CACN2|CACNL1A1|CCHL1A1|CaV1.2|LQT8|TS	calcium channel, voltage-dependent, L type, alpha 1C subunit	protein-coding
chr12	12634173	12634342	+	intron (NM_030640, intron 5 of 6)	intron (NM_030640, intron 5 of 6)	81191	NM_030640	80824	Hs.536535	NM_030640	ENSG00000111266	DUSP16	MKP-7|MKP7	dual specificity phosphatase 16	protein-coding
chr13	76435234	76435403	+	Intergenic	L2a|LINE|L2	-9856	NM_001257995	729420	Hs.586820	NM_001257995	ENSG00000178734	C13orf45	-	chromosome 13 open reading frame 45	protein-coding
chr13	80642235	80642404	+	Intergenic	Intergenic	272767	NM_005842	10253	Hs.18676	NM_005842	ENSG00000136158	SPRY2	hSPRY2	sprouty homolog 2 (Drosophila)	protein-coding
chr13	92797080	92797249	+	exon (NM_004466, exon 7 of 8)	exon (NM_004466, exon 7 of 8)	575044	NR_049776	100873969	Hs.577863	NR_046520		GPC5-AS1	-	GPC5 antisense RNA 1	miscRNA
chr13	49384063	49384232	+	Intergenic	Intergenic	103196	NM_020377	57105	Hs.614318	NM_020377	ENSG00000152207	CYSLTR2	CYSLT2|CYSLT2R|HG57|HPN321|KPG_011|hGPCR21	cysteinyl leukotriene receptor 2	protein-coding
chr13	32884097	32884266	+	intron (NM_001136571, intron 2 of 3)	MER102a|DNA|hAT-Charlie	1910	NM_001136571	646799	Hs.569254	NM_001136571	ENSG00000189167	ZAR1L	ZAR2	zygote arrest 1-like	protein-coding
chr13	33907669	33907838	+	intron (NM_001243476, intron 5 of 17)	intron (NM_001243476, intron 5 of 17)	-47852	NM_178006	90627	Hs.721224	NM_001243466	ENSG00000133121	STARD13	ARHGAP37|DLC2|GT650	StAR-related lipid transfer (START) domain containing 13	protein-coding
chr13	99846035	99846204	+	Intergenic	MLT1A0|LTR|ERVL-MaLR	-6560	NM_001144072	337867	Hs.508545	NM_001144072	ENSG00000134882	UBAC2	PHGDHL1	UBA domain containing 2	protein-coding
chr13	79952172	79952341	+	intron (NM_022118, intron 2 of 20)	Charlie17a|DNA|hAT-Charlie	27667	NM_022118	64062	Hs.558528	NM_022118	ENSG00000139746	RBM26	ARRS2|C13orf10|RP11-255E21.1|SE70-2|ZC3H17	RNA binding motif protein 26	protein-coding
chr13	100253665	100253834	+	Intergenic	Intergenic	-5170	NM_206808	171425	Hs.655642	NM_138280	ENSG00000125246	CLYBL	CLB|bA134O15.1	citrate lyase beta like	protein-coding
chr13	27307204	27307373	+	Intergenic	Intergenic	27634	NM_005288	2835	Hs.123034	NM_005288	ENSG00000132975	GPR12	GPCR12|GPCR21	G protein-coupled receptor 12	protein-coding
chr13	36454155	36454324	+	intron (NM_004734, intron 4 of 17)	intron (NM_004734, intron 4 of 17)	-24241	NM_001195430	9201	Hs.728619	NM_001195415	ENSG00000133083	DCLK1	CL1|CLICK1|DCAMKL1|DCDC3A|DCLK	doublecortin-like kinase 1	protein-coding
chr13	51084048	51084217	+	Intergenic	Intergenic	-297859	NR_046551	100874074	Hs.734030	NR_046551		DLEU7-AS1	-	DLEU7 antisense RNA 1	miscRNA
chr13	32460427	32460596	+	intron (NR_027062, intron 1 of 3)	intron (NR_027062, intron 1 of 3)	39591	NR_027062	196549	Hs.507667	NR_027062		EEF1DP3	-	eukaryotic translation elongation factor 1 delta pseudogene 3	pseudo
chr13	51539484	51539653	+	intron (NM_001142279, intron 9 of 9)	Tigger3a|DNA|TcMar-Tigger	-54720	NR_046552	100874255	Hs.741501	NR_046552		RNASEH2B-AS1	-	RNASEH2B antisense RNA 1	miscRNA
chr13	96162268	96162437	+	intron (NR_046533, intron 2 of 3)	MER63A|DNA|hAT-Blackjack	23812	NR_046533	100874194	Hs.569229	NR_046533		CLDN10-AS1	-	CLDN10 antisense RNA 1	miscRNA
chr13	32376547	32376716	+	3' UTR (NM_001166058, exon 17 of 17)	3' UTR (NM_001166058, exon 17 of 17)	-44289	NR_027062	196549	Hs.507667	NR_027062		EEF1DP3	-	eukaryotic translation elongation factor 1 delta pseudogene 3	pseudo
chr13	50787747	50787916	+	Intergenic	L1MB7|LINE|L1	41677	NR_002183	145165	Hs.511834	NR_002183		ST13P4	FAM10A4|FAM10A4P	suppression of tumorigenicity 13 (colon carcinoma) (Hsp70 interacting protein) pseudogene 4	pseudo
chr13	32618653	32618822	+	intron (NM_023037, intron 1 of 60)	intron (NM_023037, intron 1 of 60)	13300	NM_023037	10129	Hs.718654	NM_023037	ENSG00000073910	FRY	13CDNA73|214K23.2|C13orf14|CG003|bA207N4.2|bA37E23.1	furry homolog (Drosophila)	protein-coding
chr13	93610265	93610434	+	Intergenic	MER50B|LTR|ERV1	-236482	NR_046520	100873969	Hs.577863	NR_046520		GPC5-AS1	-	GPC5 antisense RNA 1	miscRNA
chr13	98633691	98633860	+	intron (NM_002271, intron 4 of 28)	intron (NM_002271, intron 4 of 28)	27846	NM_002271	3843	Hs.712598	NM_002271	ENSG00000065150	IPO5	IMB3|KPNB3|Pse1|RANBP5|imp5	importin 5	protein-coding
chr13	109691529	109691698	+	intron (NM_001198950, intron 23 of 34)	L1MDa|LINE|L1	128038	NR_047700	100885782	Hs.655942	NR_047700		MYO16-AS1	-	MYO16 antisense RNA 1	miscRNA
chr13	96019947	96020116	+	Intergenic	MER50B|LTR|ERV1	-65822	NM_182848	9071	Hs.656580	NM_001160100	ENSG00000134873	CLDN10	CPETRL3|OSP-L	claudin 10	protein-coding
chr13	36217925	36218094	+	intron (NM_001204197, intron 9 of 17)	intron (NM_001204197, intron 9 of 17)	167123	NM_001204197	26960	Hs.491172	NM_001204197	ENSG00000172915	NBEA	BCL8B|LYST2	neurobeachin	protein-coding
chr13	112890693	112890862	+	Intergenic	MLT1I-int|LTR|ERVL-MaLR	-139874	NM_145248	122258	Hs.97592	NM_145248	ENSG00000153498	SPACA7	C13orf28	sperm acrosome associated 7	protein-coding
chr13	105692672	105692841	+	Intergenic	MER70-int|LTR|ERVL	-425460	NM_001161814	267012	Hs.381382	NM_001161812	ENSG00000182346	DAOA	G72|LG72|SG72	D-amino acid oxidase activator	protein-coding
chr13	39488776	39488945	+	Intergenic	Intergenic	76136	NM_001144033	161003	Hs.327794	NM_001144033	ENSG00000133115	STOML3	Epb7.2l|SRO	stomatin (EPB72)-like 3	protein-coding
chr13	113905604	113905773	+	intron (NM_003589, intron 15 of 19)	intron (NM_003589, intron 15 of 19)	41757	NM_001008895	8451	Hs.339735	NM_001008895	ENSG00000139842	CUL4A	-	cullin 4A	protein-coding
chr13	106682114	106682283	+	Intergenic	Intergenic	322980	NR_046391	144920	Hs.567700	NR_046391		LINC00343	NCRNA00343	long intergenic non-protein coding RNA 343	miscRNA
chr13	51110940	51111109	+	Intergenic	L1M2c|LINE|L1	-270967	NR_046551	100874074	Hs.734030	NR_046551		DLEU7-AS1	-	DLEU7 antisense RNA 1	miscRNA
chr13	98708461	98708630	+	Intergenic	Intergenic	-86889	NM_005766	10160	Hs.403917	NM_001001715	ENSG00000152767	FARP1	CDEP|PLEKHC2|PPP1R75	FERM, RhoGEF (ARHGEF) and pleckstrin domain protein 1 (chondrocyte-derived)	protein-coding
chr13	35169095	35169264	+	intron (NR_047036, intron 1 of 2)	(CA)n|Simple_repeat|Simple_repeat	45643	NR_047036	100874179	Hs.569253	NR_047036		LINC00457	-	long intergenic non-protein coding RNA 457	miscRNA
chr13	32809740	32809909	+	intron (NM_023037, intron 42 of 60)	intron (NM_023037, intron 42 of 60)	76267	NM_001136571	646799	Hs.569254	NM_001136571	ENSG00000189167	ZAR1L	ZAR2	zygote arrest 1-like	protein-coding
chr13	98397173	98397342	+	Intergenic	LTR1B|LTR|ERV1	-208672	NM_002271	3843	Hs.712598	NM_002271	ENSG00000065150	IPO5	IMB3|KPNB3|Pse1|RANBP5|imp5	importin 5	protein-coding
chr13	34145773	34145942	+	intron (NM_001243476, intron 3 of 17)	intron (NM_001243476, intron 3 of 17)	105075	NM_001243476	90627	Hs.721224	NM_001243466	ENSG00000133121	STARD13	ARHGAP37|DLC2|GT650	StAR-related lipid transfer (START) domain containing 13	protein-coding
chr13	105691344	105691513	+	Intergenic	Intergenic	-426788	NM_001161814	267012	Hs.381382	NM_001161812	ENSG00000182346	DAOA	G72|LG72|SG72	D-amino acid oxidase activator	protein-coding
chr13	96934502	96934671	+	intron (NM_153456, intron 1 of 1)	intron (NM_153456, intron 1 of 1)	191493	NM_153456	266722	Hs.740393	XM_003846570	ENSG00000185352	HS6ST3	HS6ST-3	heparan sulfate 6-O-sulfotransferase 3	protein-coding
chr13	31060210	31060379	+	Intergenic	Intergenic	-20213	NM_002128	3146	Hs.741195	NM_002128	ENSG00000189403	HMGB1	HMG1|HMG3|SBP-1	high mobility group box 1	protein-coding
chr13	109047388	109047557	+	Intergenic	Intergenic	125495	NM_006573	10673	Hs.525157	NM_001145645	ENSG00000102524	TNFSF13B	BAFF|BLYS|CD257|DTL|TALL-1|TALL1|THANK|TNFSF20|ZTNF4	tumor necrosis factor (ligand) superfamily, member 13b	protein-coding
chr13	96355689	96355858	+	intron (NM_006260, intron 1 of 11)	MER82|DNA|TcMar-Tigger	26380	NM_006260	5611	Hs.59214	NM_006260	ENSG00000102580	DNAJC3	ERdj6|HP58|P58|P58IPK|PRKRI	DnaJ (Hsp40) homolog, subfamily C, member 3	protein-coding
chr13	29969499	29969668	+	intron (NM_001033602, intron 6 of 13)	L2|LINE|L2	-33194	NM_015233	23281	Hs.22287	NM_001033602	ENSG00000132938	MTUS2	CAZIP|KIAA0774|TIP150	microtubule associated tumor suppressor candidate 2	protein-coding
chr13	112970120	112970289	+	Intergenic	Intergenic	-60447	NM_145248	122258	Hs.97592	NM_145248	ENSG00000153498	SPACA7	C13orf28	sperm acrosome associated 7	protein-coding
chr13	33106032	33106201	+	intron (NM_033111, intron 2 of 9)	MLT1D|LTR|ERVL-MaLR	6816	NM_014887	10443	Hs.507680	NM_014887	ENSG00000244754	N4BP2L2	92M18.3|CG005|PFAAP5	NEDD4 binding protein 2-like 2	protein-coding
chr13	45433635	45433804	+	Intergenic	Intergenic	-49953	NR_038433	144817	Hs.585616	NR_038433		LINC00330	NCRNA00330	long intergenic non-protein coding RNA 330	miscRNA
chr13	52115253	52115422	+	Intergenic	L2a|LINE|L2	-11388	NR_039852	100616423		NR_039852		MIR4703	-	microRNA 4703	miscRNA
chr13	102333585	102333754	+	intron (NM_004791, intron 7 of 10)	intron (NM_004791, intron 7 of 10)	228703	NM_004791	9358	Hs.732264	NM_004791	ENSG00000198542	ITGBL1	OSCP|TIED	integrin, beta-like 1 (with EGF-like repeat domains)	protein-coding
chr13	77511380	77511549	+	Intergenic	MLT2B2|LTR|ERVL	8879	NR_026983	690	Hs.567241	NR_026983		BTF3P11	BTF3L1|HUMBTFB|OCIF|OPG|TNFRSF11B	basic transcription factor 3 pseudogene 11	pseudo
chr13	20248211	20248380	+	TTS (NR_003272)	TTS (NR_003272)	40507	NM_017520	54737	Hs.741282	NM_017520	ENSG00000196199	MPHOSPH8	HSMPP8|TWA3|mpp8	M-phase phosphoprotein 8	protein-coding
chr13	33499105	33499274	+	Intergenic	Intergenic	-13399	NR_047020	100874167	Hs.406290	NR_047020		LINC00423	-	long intergenic non-protein coding RNA 423	miscRNA
chr13	109857143	109857312	+	intron (NM_001198950, intron 34 of 34)	MIR|SINE|MIR	-37576	NR_047700	100885782	Hs.655942	NR_047700		MYO16-AS1	-	MYO16 antisense RNA 1	miscRNA
chr13	37469032	37469201	+	intron (NM_005905, intron 1 of 5)	intron (NM_005905, intron 1 of 5)	25293	NM_001127217	4093	Hs.123119	NM_001127217	ENSG00000120693	SMAD9	MADH6|MADH9|SMAD8|SMAD8A|SMAD8B	SMAD family member 9	protein-coding
chr13	97453382	97453551	+	intron (NM_153456, intron 1 of 1)	L2|LINE|L2	182960	NR_051966	100887754	Hs.617003	NR_051966		LINC00359	-	long intergenic non-protein coding RNA 359	miscRNA
chr13	53655620	53655789	+	Intergenic	Intergenic	52828	NM_006418	10562	Hs.508113	NM_006418	ENSG00000102837	OLFM4	GC1|GW112|OLM4|OlfD|UNQ362|bA209J19.1|hGC-1|hOLfD	olfactomedin 4	protein-coding
chr13	51874910	51875079	+	Intergenic	MLT1J|LTR|ERVL-MaLR	-40174	NM_001101320	647174	Hs.685891	NM_001101320	ENSG00000253309	SERPINE3	-	serpin peptidase inhibitor, clade E (nexin, plasminogen activator inhibitor type 1), member 3	protein-coding
chr13	34293194	34293363	+	Intergenic	THE1D|LTR|ERVL-MaLR	-42346	NM_001243476	90627	Hs.721224	NM_001243466	ENSG00000133121	STARD13	ARHGAP37|DLC2|GT650	StAR-related lipid transfer (START) domain containing 13	protein-coding
chr13	101210990	101211159	+	intron (NM_001195087, intron 2 of 2)	L1MA6|LINE|L1	-25018	NM_033110	87769	Hs.350868	NM_001195087	ENSG00000134864	GGACT	A2LD1	gamma-glutamylamine cyclotransferase	protein-coding
chr13	50726580	50726749	+	Intergenic	Intergenic	-19490	NR_002183	145165	Hs.511834	NR_002183		ST13P4	FAM10A4|FAM10A4P	suppression of tumorigenicity 13 (colon carcinoma) (Hsp70 interacting protein) pseudogene 4	pseudo
chr13	52627814	52627983	+	Intergenic	LTR38|LTR|ERV1	29071	NM_021645	9724	Hs.512963	NM_021645	ENSG00000253797	UTP14C	2700066J21Rik|KIAA0266|UTP14B	UTP14, U3 small nucleolar ribonucleoprotein, homolog C (yeast)	protein-coding
chr13	96204186	96204355	+	promoter-TSS (NM_006984)	promoter-TSS (NM_006984)	-677	NM_006984	9071	Hs.656580	NM_001160100	ENSG00000134873	CLDN10	CPETRL3|OSP-L	claudin 10	protein-coding
chr13	100033815	100033984	+	intron (NR_026644, intron 8 of 8)	intron (NR_026644, intron 8 of 8)	24655	NR_039765	100616144		NR_039765		MIR548AN	-	microRNA 548an	miscRNA
chr13	33144324	33144493	+	Intergenic	MSTB|LTR|ERVL-MaLR	-16156	NM_015032	23047	Hs.646051	NM_015032	ENSG00000083642	PDS5B	APRIN|AS3|CG008	PDS5, regulator of cohesion maintenance, homolog B (S. cerevisiae)	protein-coding
chr13	31980800	31980969	+	Intergenic	MER51B|LTR|ERV1	206772	NM_194318	145173	Hs.13205	NM_194318	ENSG00000187676	B3GALTL	B3GLCT|B3GTL|B3Glc-T|Gal-T|beta3Glc-T	beta 1,3-galactosyltransferase-like	protein-coding
chr13	91583982	91584151	+	Intergenic	L1PA8|LINE|L1	-5215	NR_027039	144776	Hs.742599	NR_027039		LINC00410	-	long intergenic non-protein coding RNA 410	miscRNA
chr13	92249188	92249357	+	intron (NM_004466, intron 2 of 7)	L1MEc|LINE|L1	198337	NM_004466	2262	Hs.655675	NM_004466	ENSG00000179399	GPC5	-	glypican 5	protein-coding
chr13	103115062	103115231	+	Intergenic	Intergenic	-61022	NM_175929	2259	Hs.508616	NM_004115	ENSG00000102466	FGF14	FGF-14|FHF-4|FHF4|SCA27	fibroblast growth factor 14	protein-coding
chr13	27057331	27057500	+	Intergenic	MIRc|SINE|MIR	-74425	NM_006646	10810	Hs.618732	NM_006646	ENSG00000132970	WASF3	Brush-1|SCAR3|WAVE3	WAS protein family, member 3	protein-coding
chr13	34800944	34801113	+	Intergenic	Intergenic	408822	NM_181558	5983	Hs.115474	NM_002915	ENSG00000133119	RFC3	RFC38	replication factor C (activator 1) 3, 38kDa	protein-coding
chr13	101089278	101089447	+	intron (NM_000282, intron 20 of 23)	intron (NM_000282, intron 20 of 23)	43907	NR_047686	100885777	Hs.662554	NR_047686		PCCA-AS1	-	PCCA antisense RNA 1	miscRNA
chr13	66538956	66539125	+	Intergenic	L1ME3F|LINE|L1	-860261	NR_046527	100874064	Hs.569284	NR_046527		PCDH9-AS2	-	PCDH9 antisense RNA 2	miscRNA
chr13	74825099	74825268	+	Intergenic	Intergenic	-117117	NM_007249	11278	Hs.729350	NM_016285	ENSG00000118922	KLF12	AP-2rep|AP2REP	Kruppel-like factor 12	protein-coding
chr13	70899533	70899702	+	Intergenic	Intergenic	-216992	NM_020866	57626	Hs.508201	NM_020866	ENSG00000150361	KLHL1	MRP2	kelch-like 1 (Drosophila)	protein-coding
chr13	30251863	30252032	+	Intergenic	MIR|SINE|MIR	-82122	NM_003045	6541	Hs.14846	NM_003045	ENSG00000139514	SLC7A1	ATRC1|CAT-1|ERR|HCAT1|REC1L	solute carrier family 7 (cationic amino acid transporter, y+ system), member 1	protein-coding
chr13	74473017	74473186	+	intron (NM_007249, intron 3 of 7)	LTR78B|LTR|ERV1	234965	NM_007249	11278	Hs.729350	NM_016285	ENSG00000118922	KLF12	AP-2rep|AP2REP	Kruppel-like factor 12	protein-coding
chr13	54776577	54776746	+	Intergenic	AluJr4|SINE|Alu	109522	NR_031628	100302187		NR_031628		MIR1297	MIRN1297|hsa-mir-1297	microRNA 1297	miscRNA
chr13	88790567	88790736	+	Intergenic	MLT1C|LTR|ERVL-MaLR	-402433	NR_047021	100874168	Hs.126406	NR_047021		LINC00433	-	long intergenic non-protein coding RNA 433	miscRNA
chr13	111008466	111008635	+	intron (NM_001846, intron 3 of 47)	intron (NM_001846, intron 3 of 47)	48919	NM_001846	1284	Hs.508716	NM_001846	ENSG00000134871	COL4A2	ICH|POREN2	collagen, type IV, alpha 2	protein-coding
chr13	33489713	33489882	+	Intergenic	L2|LINE|L2	-4007	NR_047020	100874167	Hs.406290	NR_047020		LINC00423	-	long intergenic non-protein coding RNA 423	miscRNA
chr13	107107192	107107361	+	Intergenic	MLT1A0|LTR|ERVL-MaLR	78365	NR_034119	728192	Hs.559194	NR_034119		LINC00460	-	long intergenic non-protein coding RNA 460	miscRNA
chr13	32170690	32170859	+	Intergenic	Intergenic	-142905	NM_130806	122042	Hs.680763	NM_001166058	ENSG00000133105	RXFP2	GPR106|GREAT|INSL3R|LGR8|LGR8.1|RXFPR2	relaxin/insulin-like family peptide receptor 2	protein-coding
chr13	115034891	115035060	+	intron (NM_001078645, intron 17 of 17)	L1ME3|LINE|L1	-12084	NM_080687	65110	Hs.533855	NM_023011	ENSG00000169062	UPF3A	HUPF3A|RENT3A|UPF3	UPF3 regulator of nonsense transcripts homolog A (yeast)	protein-coding
chr13	32894413	32894582	+	intron (NM_000059, intron 3 of 26)	L2c|LINE|L2	4880	NM_000059	675	Hs.34012	NM_000059	ENSG00000139618	BRCA2	BRCC2|BROVCA2|FACD|FAD|FAD1|FANCB|FANCD|FANCD1|GLM3|PNCA2	breast cancer 2, early onset	protein-coding
chr13	34822894	34823063	+	Intergenic	Intergenic	391844	NR_047036	100874179	Hs.569253	NR_047036		LINC00457	-	long intergenic non-protein coding RNA 457	miscRNA
chr13	33455100	33455269	+	intron (NR_047020, intron 3 of 4)	intron (NR_047020, intron 3 of 4)	30606	NR_047020	100874167	Hs.406290	NR_047020		LINC00423	-	long intergenic non-protein coding RNA 423	miscRNA
chr13	77596541	77596710	+	intron (NM_012158, intron 1 of 4)	MER1B|DNA|hAT-Charlie	4706	NM_012158	26224	Hs.508284	NM_012158	ENSG00000005812	FBXL3	FBL3|FBL3A|FBXL3A	F-box and leucine-rich repeat protein 3	protein-coding
chr13	32167477	32167646	+	Intergenic	L2|LINE|L2	-146118	NM_130806	122042	Hs.680763	NM_001166058	ENSG00000133105	RXFP2	GPR106|GREAT|INSL3R|LGR8|LGR8.1|RXFPR2	relaxin/insulin-like family peptide receptor 2	protein-coding
chr13	20722090	20722259	+	intron (NM_021954, intron 1 of 1)	intron (NM_021954, intron 1 of 1)	13009	NM_021954	2700	Hs.130313	NM_021954	ENSG00000121743	GJA3	CX46|CZP3	gap junction protein, alpha 3, 46kDa	protein-coding
chr13	111004031	111004200	+	intron (NM_001846, intron 3 of 47)	intron (NM_001846, intron 3 of 47)	44484	NM_001846	1284	Hs.508716	NM_001846	ENSG00000134871	COL4A2	ICH|POREN2	collagen, type IV, alpha 2	protein-coding
chr13	32345119	32345288	+	intron (NM_130806, intron 5 of 17)	intron (NM_130806, intron 5 of 17)	31524	NM_001166058	122042	Hs.680763	NM_001166058	ENSG00000133105	RXFP2	GPR106|GREAT|INSL3R|LGR8|LGR8.1|RXFPR2	relaxin/insulin-like family peptide receptor 2	protein-coding
chr13	104446636	104446805	+	Intergenic	Intergenic	-511872	NR_049840	100847092		NR_049840		MIR548AS	-	microRNA 548as	miscRNA
chr13	32753987	32754156	+	intron (NM_023037, intron 23 of 60)	intron (NM_023037, intron 23 of 60)	132020	NM_001136571	646799	Hs.569254	NM_001136571	ENSG00000189167	ZAR1L	ZAR2	zygote arrest 1-like	protein-coding
chr13	56489888	56490057	+	Intergenic	AluJr|SINE|Alu	741383	NR_049804	100846996		NR_049804		MIR5007	-	microRNA 5007	miscRNA
chr13	74242460	74242629	+	Intergenic	Intergenic	465522	NM_007249	11278	Hs.729350	NM_016285	ENSG00000118922	KLF12	AP-2rep|AP2REP	Kruppel-like factor 12	protein-coding
chr13	35480331	35480500	+	Intergenic	LTR53|LTR|ERVL	-36009	NM_015678	26960	Hs.491172	NM_001204197	ENSG00000172915	NBEA	BCL8B|LYST2	neurobeachin	protein-coding
chr13	31552061	31552230	+	Intergenic	Intergenic	45311	NM_152325	122046	Hs.124463	NM_152325	ENSG00000175664	TEX26	C13orf26	testis expressed 26	protein-coding
chr13	42712410	42712579	+	intron (NM_001204506, intron 1 of 27)	intron (NM_001204506, intron 1 of 27)	316	NM_001204505	160851	Hs.733239	NM_001204504	ENSG00000102780	DGKH	DGKeta	diacylglycerol kinase, eta	protein-coding
chr13	87736586	87736755	+	Intergenic	L1MDa|LINE|L1	534325	NR_039722	100616182		NR_039722		MIR4500	-	microRNA 4500	miscRNA
chr13	33404550	33404719	+	intron (NR_047020, intron 4 of 4)	intron (NR_047020, intron 4 of 4)	81156	NR_047020	100874167	Hs.406290	NR_047020		LINC00423	-	long intergenic non-protein coding RNA 423	miscRNA
chr13	32416696	32416865	+	Intergenic	Tigger4|DNA|TcMar-Tigger	-4140	NR_027062	196549	Hs.507667	NR_027062		EEF1DP3	-	eukaryotic translation elongation factor 1 delta pseudogene 3	pseudo
chr13	34378548	34378717	+	Intergenic	MLT1J2|LTR|ERVL-MaLR	-13574	NM_002915	5983	Hs.115474	NM_002915	ENSG00000133119	RFC3	RFC38	replication factor C (activator 1) 3, 38kDa	protein-coding
chr13	31293392	31293561	+	intron (NM_001204406, intron 1 of 5)	intron (NM_001204406, intron 1 of 5)	5861	NM_001204406	241	Hs.507658	NM_001204406	ENSG00000132965	ALOX5AP	FLAP	arachidonate 5-lipoxygenase-activating protein	protein-coding
chr13	32829026	32829195	+	intron (NM_023037, intron 51 of 60)	intron (NM_023037, intron 51 of 60)	56981	NM_001136571	646799	Hs.569254	NM_001136571	ENSG00000189167	ZAR1L	ZAR2	zygote arrest 1-like	protein-coding
chr13	33826955	33827124	+	intron (NM_001243476, intron 5 of 17)	intron (NM_001243476, intron 5 of 17)	-24652	NR_046693	100874241	Hs.662433	NR_046693		STARD13-AS2	-	STARD13 antisense RNA 2	miscRNA
chr13	51187615	51187784	+	Intergenic	MIR|SINE|MIR	-194292	NR_046551	100874074	Hs.734030	NR_046551		DLEU7-AS1	-	DLEU7 antisense RNA 1	miscRNA
chr13	100563297	100563466	+	Intergenic	Intergenic	60797	NM_033132	85416	Hs.508570	NM_033132	ENSG00000139800	ZIC5	-	Zic family member 5	protein-coding
chr13	20485817	20485986	+	Intergenic	ERVL-B4-int|LTR|ERVL	-46909	NM_003453	7750	Hs.507433	NM_001190964	ENSG00000121741	ZMYM2	FIM|MYM|RAMP|SCLL|ZNF198	zinc finger, MYM-type 2	protein-coding
chr13	49108531	49108700	+	Intergenic	Intergenic	-1299	NM_001268	1102	Hs.652712	NM_001268	ENSG00000136161	RCBTB2	CHC1L	regulator of chromosome condensation (RCC1) and BTB (POZ) domain containing protein 2	protein-coding
chr13	77371665	77371834	+	Intergenic	MIRc|SINE|MIR	88791	NM_138444	115207	Hs.644125	NM_138444	ENSG00000178695	KCTD12	C13orf2|PFET1|PFETIN	potassium channel tetramerisation domain containing 12	protein-coding
chr13	98546488	98546657	+	Intergenic	Intergenic	-59357	NM_002271	3843	Hs.712598	NM_002271	ENSG00000065150	IPO5	IMB3|KPNB3|Pse1|RANBP5|imp5	importin 5	protein-coding
chr13	52603065	52603234	+	exon (NM_021645, exon 2 of 2)	exon (NM_021645, exon 2 of 2)	4322	NM_021645	9724	Hs.512963	NM_021645	ENSG00000253797	UTP14C	2700066J21Rik|KIAA0266|UTP14B	UTP14, U3 small nucleolar ribonucleoprotein, homolog C (yeast)	protein-coding
chr13	92288981	92289150	+	intron (NM_004466, intron 2 of 7)	AluJr|SINE|Alu	238130	NM_004466	2262	Hs.655675	NM_004466	ENSG00000179399	GPC5	-	glypican 5	protein-coding
chr13	33006978	33007147	+	3' UTR (NM_033111, exon 10 of 10)	3' UTR (NM_033111, exon 10 of 10)	-4747	NM_001079691	90634	Hs.732118	NM_001079691	ENSG00000139597	N4BP2L1	CG018	NEDD4 binding protein 2-like 1	protein-coding
chr13	31929870	31930039	+	Intergenic	THE1B-int|LTR|ERVL-MaLR	155842	NM_194318	145173	Hs.13205	NM_194318	ENSG00000187676	B3GALTL	B3GLCT|B3GTL|B3Glc-T|Gal-T|beta3Glc-T	beta 1,3-galactosyltransferase-like	protein-coding
chr13	98471742	98471911	+	Intergenic	LTR50|LTR|ERVL	-134103	NM_002271	3843	Hs.712598	NM_002271	ENSG00000065150	IPO5	IMB3|KPNB3|Pse1|RANBP5|imp5	importin 5	protein-coding
chr13	112663567	112663736	+	Intergenic	L1MA8|LINE|L1	-58262	NM_005986	6656	Hs.202526	NM_005986	ENSG00000182968	SOX1	-	SRY (sex determining region Y)-box 1	protein-coding
chr13	88868447	88868616	+	Intergenic	MLT1C|LTR|ERVL-MaLR	-324553	NR_047021	100874168	Hs.126406	NR_047021		LINC00433	-	long intergenic non-protein coding RNA 433	miscRNA
chr13	67335025	67335194	+	intron (NM_020403, intron 2 of 3)	MER11C|LTR|ERVK	-64192	NR_046527	100874064	Hs.569284	NR_046527		PCDH9-AS2	-	PCDH9 antisense RNA 2	miscRNA
chr13	105205068	105205237	+	Intergenic	Intergenic	-913064	NM_001161814	267012	Hs.381382	NM_001161812	ENSG00000182346	DAOA	G72|LG72|SG72	D-amino acid oxidase activator	protein-coding
chr13	103530924	103531093	+	Intergenic	Intergenic	-1441	NR_026965	121952	Hs.660773	NR_026965		METTL21CP1	-	methyltransferase like 21C pseudogene 1	pseudo
chr13	79032040	79032209	+	intron (NR_047001, intron 3 of 5)	AluJr4|SINE|Alu	145571	NM_006237	5457	Hs.654522	NM_006237	ENSG00000152192	POU4F1	BRN3A|Oct-T1|RDC-1|brn-3A	POU class 4 homeobox 1	protein-coding
chr13	76446206	76446375	+	intron (NM_001257995, intron 1 of 3)	L1MA3|LINE|L1	1116	NM_001257995	729420	Hs.586820	NM_001257995	ENSG00000178734	C13orf45	-	chromosome 13 open reading frame 45	protein-coding
chr13	81447828	81447997	+	Intergenic	L1MDa|LINE|L1	-532826	NM_005842	10253	Hs.18676	NM_005842	ENSG00000136158	SPRY2	hSPRY2	sprouty homolog 2 (Drosophila)	protein-coding
chr13	64513117	64513286	+	Intergenic	L1MEc|LINE|L1	201633	NR_002171	283491	Hs.694575	NR_002171		OR7E156P	-	olfactory receptor, family 7, subfamily E, member 156 pseudogene	pseudo
chr13	34963131	34963300	+	Intergenic	Intergenic	251607	NR_047036	100874179	Hs.569253	NR_047036		LINC00457	-	long intergenic non-protein coding RNA 457	miscRNA
chr13	87741774	87741943	+	Intergenic	LTR41|LTR|ERVL	529137	NR_039722	100616182		NR_039722		MIR4500	-	microRNA 4500	miscRNA
chr13	50443394	50443563	+	Intergenic	Intergenic	-21067	NR_003268	220429	Hs.448219	NR_003268		CTAGE10P	-	CTAGE family, member 10, pseudogene	pseudo
chr13	100105845	100106014	+	Intergenic	Intergenic	-47375	NR_039765	100616144		NR_039765		MIR548AN	-	microRNA 548an	miscRNA
chr13	32522362	32522531	+	intron (NR_027062, intron 2 of 3)	intron (NR_027062, intron 2 of 3)	-82991	NM_023037	10129	Hs.718654	NM_023037	ENSG00000073910	FRY	13CDNA73|214K23.2|C13orf14|CG003|bA207N4.2|bA37E23.1	furry homolog (Drosophila)	protein-coding
chr13	76357617	76357786	+	intron (NM_015842, intron 1 of 26)	AluSz|SINE|Alu	22904	NM_015842	4008	Hs.207631	NM_005358	ENSG00000136153	LMO7	FBX20|FBXO20|LOMP	LIM domain 7	protein-coding
chr13	20630623	20630792	+	intron (NM_001190965, intron 14 of 24)	Tigger7|DNA|TcMar-Tigger	97733	NM_001190965	7750	Hs.507433	NM_001190964	ENSG00000121741	ZMYM2	FIM|MYM|RAMP|SCLL|ZNF198	zinc finger, MYM-type 2	protein-coding
chr13	113847055	113847224	+	intron (NM_001258213, intron 6 of 13)	MLT1A0|LTR|ERVL-MaLR	15823	NM_001258213	55795	Hs.741363	NM_001127202	ENSG00000126226	PCID2	F10	PCI domain containing 2	protein-coding
chr13	77489526	77489695	+	Intergenic	L2|LINE|L2	-12975	NR_026983	690	Hs.567241	NR_026983		BTF3P11	BTF3L1|HUMBTFB|OCIF|OPG|TNFRSF11B	basic transcription factor 3 pseudogene 11	pseudo
chr13	97770110	97770279	+	Intergenic	Intergenic	-104356	NM_207304	10150	Hs.657347	NM_144778	ENSG00000139793	MBNL2	MBLL|MBLL39|PRO2032	muscleblind-like splicing regulator 2	protein-coding
chr13	110766307	110766476	+	Intergenic	Intergenic	193105	NM_001845	1282	Hs.17441	NM_001845	ENSG00000187498	COL4A1	HANAC|POREN1|arresten	collagen, type IV, alpha 1	protein-coding
chr13	33004541	33004710	+	Intergenic	Intergenic	-2310	NM_001079691	90634	Hs.732118	NM_001079691	ENSG00000139597	N4BP2L1	CG018	NEDD4 binding protein 2-like 1	protein-coding
chr13	80911050	80911219	+	exon (NM_005842, exon 2 of 2)	exon (NM_005842, exon 2 of 2)	3952	NM_005842	10253	Hs.18676	NM_005842	ENSG00000136158	SPRY2	hSPRY2	sprouty homolog 2 (Drosophila)	protein-coding
chr13	24249252	24249421	+	3' UTR (NM_001204458, exon 10 of 10)	3' UTR (NM_001204458, exon 10 of 10)	95837	NM_001204458	55504	Hs.730848	NM_001204458	ENSG00000127863	TNFRSF19	TAJ|TAJ-alpha|TRADE|TROY	tumor necrosis factor receptor superfamily, member 19	protein-coding
chr13	33738977	33739146	+	intron (NM_052851, intron 3 of 13)	intron (NM_052851, intron 3 of 13)	21155	NM_001243466	90627	Hs.721224	NM_001243466	ENSG00000133121	STARD13	ARHGAP37|DLC2|GT650	StAR-related lipid transfer (START) domain containing 13	protein-coding
chr13	73878087	73878256	+	Intergenic	Intergenic	245029	NM_001730	688	Hs.508234	NM_001730	ENSG00000102554	KLF5	BTEB2|CKLF|IKLF	Kruppel-like factor 5 (intestinal)	protein-coding
chr13	83304238	83304407	+	Intergenic	L1MC3|LINE|L1	1152206	NM_052910	114798	Hs.415478	NM_052910	ENSG00000178235	SLITRK1	LRRC12|RP11-395N17.1|TTM	SLIT and NTRK-like family, member 1	protein-coding
chr13	53960106	53960275	+	Intergenic	Intergenic	357314	NM_006418	10562	Hs.508113	NM_006418	ENSG00000102837	OLFM4	GC1|GW112|OLM4|OlfD|UNQ362|bA209J19.1|hGC-1|hOLfD	olfactomedin 4	protein-coding
chr13	110633397	110633566	+	Intergenic	Intergenic	-194567	NM_003749	8660	Hs.442344	NM_003749	ENSG00000185950	IRS2	IRS-2	insulin receptor substrate 2	protein-coding
chr13	32419103	32419272	+	Intergenic	L2c|LINE|L2	-1733	NR_027062	196549	Hs.507667	NR_027062		EEF1DP3	-	eukaryotic translation elongation factor 1 delta pseudogene 3	pseudo
chr13	32258036	32258205	+	Intergenic	ERVL-int|LTR|ERVL	-55559	NM_130806	122042	Hs.680763	NM_001166058	ENSG00000133105	RXFP2	GPR106|GREAT|INSL3R|LGR8|LGR8.1|RXFPR2	relaxin/insulin-like family peptide receptor 2	protein-coding
chr13	34585512	34585681	+	Intergenic	LTR1D|LTR|ERV1	193390	NM_181558	5983	Hs.115474	NM_002915	ENSG00000133119	RFC3	RFC38	replication factor C (activator 1) 3, 38kDa	protein-coding
chr13	19823177	19823346	+	Intergenic	Intergenic	-67269	NM_006001	7278	Hs.349695	NM_006001		TUBA3C	TUBA2|bA408E5.3	tubulin, alpha 3c	protein-coding
chr13	32285444	32285613	+	Intergenic	L1MCa|LINE|L1	-28151	NM_130806	122042	Hs.680763	NM_001166058	ENSG00000133105	RXFP2	GPR106|GREAT|INSL3R|LGR8|LGR8.1|RXFPR2	relaxin/insulin-like family peptide receptor 2	protein-coding
chr13	33467570	33467739	+	intron (NR_047020, intron 3 of 4)	intron (NR_047020, intron 3 of 4)	18136	NR_047020	100874167	Hs.406290	NR_047020		LINC00423	-	long intergenic non-protein coding RNA 423	miscRNA
chr13	77064798	77064967	+	Intergenic	Intergenic	395658	NM_138444	115207	Hs.644125	NM_138444	ENSG00000178695	KCTD12	C13orf2|PFET1|PFETIN	potassium channel tetramerisation domain containing 12	protein-coding
chr13	32556238	32556407	+	Intergenic	Intergenic	-49115	NM_023037	10129	Hs.718654	NM_023037	ENSG00000073910	FRY	13CDNA73|214K23.2|C13orf14|CG003|bA207N4.2|bA37E23.1	furry homolog (Drosophila)	protein-coding
chr13	114770400	114770569	+	intron (NM_007368, intron 18 of 23)	L1PB4|LINE|L1	127611	NM_007368	22821	Hs.593075	NM_007368	ENSG00000185989	RASA3	GAP1IP4BP|GAPIII	RAS p21 protein activator 3	protein-coding
chr13	32553331	32553500	+	Intergenic	L2b|LINE|L2	-52022	NM_023037	10129	Hs.718654	NM_023037	ENSG00000073910	FRY	13CDNA73|214K23.2|C13orf14|CG003|bA207N4.2|bA37E23.1	furry homolog (Drosophila)	protein-coding
chr13	101142142	101142311	+	intron (NM_001178004, intron 21 of 22)	intron (NM_001178004, intron 21 of 22)	-8957	NR_047686	100885777	Hs.662554	NR_047686		PCCA-AS1	-	PCCA antisense RNA 1	miscRNA
chr13	51708850	51709019	+	Intergenic	Intergenic	-68641	NR_003923	2974	Hs.411573	NM_004129		GUCY1B2	GC-SB2	guanylate cyclase 1, soluble, beta 2 (pseudogene)	pseudo
chr13	113660022	113660191	+	intron (NM_024979, intron 1 of 29)	L1MA8|LINE|L1	4078	NM_024979	23263	Hs.170422	NM_001112732	ENSG00000126217	MCF2L	ARHGEF14|DBS|OST	MCF.2 cell line derived transforming sequence-like	protein-coding
chr13	32785846	32786015	+	intron (NM_023037, intron 34 of 60)	intron (NM_023037, intron 34 of 60)	100161	NM_001136571	646799	Hs.569254	NM_001136571	ENSG00000189167	ZAR1L	ZAR2	zygote arrest 1-like	protein-coding
chr13	33335586	33335755	+	intron (NM_015032, intron 30 of 34)	L1PA16|LINE|L1	150120	NR_047020	100874167	Hs.406290	NR_047020		LINC00423	-	long intergenic non-protein coding RNA 423	miscRNA
chr13	74514521	74514690	+	intron (NM_007249, intron 3 of 7)	intron (NM_007249, intron 3 of 7)	193461	NM_007249	11278	Hs.729350	NM_016285	ENSG00000118922	KLF12	AP-2rep|AP2REP	Kruppel-like factor 12	protein-coding
chr13	32800323	32800492	+	intron (NM_023037, intron 39 of 60)	intron (NM_023037, intron 39 of 60)	85684	NM_001136571	646799	Hs.569254	NM_001136571	ENSG00000189167	ZAR1L	ZAR2	zygote arrest 1-like	protein-coding
chr13	36370823	36370992	+	intron (NM_001195416, intron 11 of 12)	intron (NM_001195416, intron 11 of 12)	59091	NM_001195416	9201	Hs.728619	NM_001195415	ENSG00000133083	DCLK1	CL1|CLICK1|DCAMKL1|DCDC3A|DCLK	doublecortin-like kinase 1	protein-coding
chr13	113231503	113231672	+	intron (NM_006322, intron 1 of 21)	L1MC3|LINE|L1	10894	NM_006322	10426	Hs.595145	NM_006322	ENSG00000126216	TUBGCP3	GCP3|SPBC98|Spc98p	tubulin, gamma complex associated protein 3	protein-coding
chr13	33951748	33951917	+	intron (NM_001243476, intron 5 of 17)	L3b|LINE|CR1	-91931	NM_178006	90627	Hs.721224	NM_001243466	ENSG00000133121	STARD13	ARHGAP37|DLC2|GT650	StAR-related lipid transfer (START) domain containing 13	protein-coding
chr14	69284626	69284795	+	Intergenic	L2c|LINE|L2	-21750	NM_001244701	677	Hs.85155	NM_001244698	ENSG00000185650	ZFP36L1	BRF1|Berg36|ERF-1|ERF1|RNF162B|TIS11B|cMG1	zinc finger protein 36, C3H type-like 1	protein-coding
chr14	65457081	65457250	+	intron (NM_002028, intron 1 of 11)	LTR33|LTR|ERVL	3658	NM_002028	2342	Hs.325531	NM_002028	ENSG00000125954	FNTB	FPTB	farnesyltransferase, CAAX box, beta	protein-coding
chr14	42609362	42609531	+	Intergenic	Intergenic	532682	NM_152447	145581	Hs.136893	NM_152447	ENSG00000165379	LRFN5	C14orf146|FIGLER8|SALM5	leucine rich repeat and fibronectin type III domain containing 5	protein-coding
chr14	72906397	72906566	+	intron (NM_001204424, intron 3 of 17)	LTR33|LTR|ERVL	454328	NM_012074	8110	Hs.162868	NM_012074	ENSG00000205683	DPF3	CERD4	D4, zinc and double PHD fingers, family 3	protein-coding
chr14	92218350	92218519	+	Intergenic	MSTB|LTR|ERVL-MaLR	-20021	NM_024764	79820	Hs.131755	NM_024764	ENSG00000133962	CATSPERB	C14orf161|CatSper(beta)	catsper channel auxiliary subunit beta	protein-coding
chr14	61841861	61842030	+	intron (NM_006255, intron 1 of 13)	MSTA-int|LTR|ERVL-MaLR	53430	NM_006255	5583	Hs.333907	NM_006255	ENSG00000027075	PRKCH	PKC-L|PKCL|PRKCL|nPKC-eta	protein kinase C, eta	protein-coding
chr14	52835418	52835587	+	Intergenic	L2a|LINE|L2	54486	NM_000956	5732	Hs.2090	NM_000956	ENSG00000125384	PTGER2	EP2	prostaglandin E receptor 2 (subtype EP2), 53kDa	protein-coding
chr14	54732521	54732690	+	Intergenic	L2a|LINE|L2	-131068	NM_001130851	1033	Hs.84113	NM_001130851	ENSG00000100526	CDKN3	CDI1|CIP2|KAP|KAP1	cyclin-dependent kinase inhibitor 3	protein-coding
chr14	55565149	55565318	+	Intergenic	Intergenic	-30702	NM_001177388	3958	Hs.531081	NM_001177388	ENSG00000131981	LGALS3	CBP35|GAL3|GALBP|GALIG|L31|LGALS2|MAC2	lectin, galactoside-binding, soluble, 3	protein-coding
chr14	49878035	49878204	+	Intergenic	MER20|DNA|hAT-Charlie	174975	NM_001032	6235	Hs.156367	NM_001030001	ENSG00000213741	RPS29	S29	ribosomal protein S29	protein-coding
chr14	73441685	73441854	+	intron (NM_021260, intron 9 of 11)	L3|LINE|CR1	11895	NM_178441	53349	Hs.335106	NM_178441	ENSG00000165861	ZFYVE1	DFCP1|TAFF1|ZNFN2A1	zinc finger, FYVE domain containing 1	protein-coding
chr14	33874240	33874409	+	intron (NM_001165893, intron 3 of 10)	intron (NM_001165893, intron 3 of 10)	465865	NM_173159	64067	Hs.675475	NM_001164749	ENSG00000151322	NPAS3	MOP6|PASD6|bHLHe12	neuronal PAS domain protein 3	protein-coding
chr14	71768829	71768998	+	Intergenic	Intergenic	-96141	NR_001276	319139		NR_001276		SNORD56B	RNU56B	small nucleolar RNA, C/D box 56B	snoRNA
chr14	68852051	68852220	+	intron (NM_133510, intron 8 of 10)	intron (NM_133510, intron 8 of 10)	408496	NM_004926	677	Hs.85155	NM_001244698	ENSG00000185650	ZFP36L1	BRF1|Berg36|ERF-1|ERF1|RNF162B|TIS11B|cMG1	zinc finger protein 36, C3H type-like 1	protein-coding
chr14	70562231	70562400	+	intron (NM_033262, intron 2 of 7)	intron (NM_033262, intron 2 of 7)	-15392	NM_001130417	6547	Hs.337696	NM_001130417	ENSG00000100678	SLC8A3	NCX3	solute carrier family 8 (sodium/calcium exchanger), member 3	protein-coding
chr14	83415663	83415832	+	Intergenic	Intergenic	-1415542	NM_005065	6400	Hs.181300	NM_001244984	ENSG00000071537	SEL1L	PRO1063|SEL1-LIKE|SEL1L1	sel-1 suppressor of lin-12-like (C. elegans)	protein-coding
chr14	49369045	49369214	+	Intergenic	MLT1G1|LTR|ERVL-MaLR	683965	NM_001032	6235	Hs.156367	NM_001030001	ENSG00000213741	RPS29	S29	ribosomal protein S29	protein-coding
chr14	52045430	52045599	+	intron (NM_001042481, intron 2 of 14)	intron (NM_001042481, intron 2 of 14)	21124	NR_047477	100874185	Hs.578226	NR_047477		FRMD6-AS2	-	FRMD6 antisense RNA 2	miscRNA
chr14	33905111	33905280	+	intron (NM_001165893, intron 3 of 10)	intron (NM_001165893, intron 3 of 10)	496736	NM_173159	64067	Hs.675475	NM_001164749	ENSG00000151322	NPAS3	MOP6|PASD6|bHLHe12	neuronal PAS domain protein 3	protein-coding
chr14	75529378	75529547	+	intron (NM_203488, intron 2 of 3)	intron (NM_203488, intron 2 of 3)	1274	NM_203488	97	Hs.18573	NM_001107	ENSG00000119640	ACYP1	ACYPE	acylphosphatase 1, erythrocyte (common) type	protein-coding
chr14	29835477	29835646	+	Intergenic	AluJr|SINE|Alu	339047	NR_039672	100616347		NR_039672		MIR548AI	-	microRNA 548ai	miscRNA
chr14	51951543	51951712	+	intron (NR_051990, intron 2 of 2)	intron (NR_051990, intron 2 of 2)	-4212	NM_001042481	122786	Hs.434914	NM_001042481	ENSG00000139926	FRMD6	C14orf31|EX1|Willin|c14_5320	FERM domain containing 6	protein-coding
chr14	52792116	52792285	+	intron (NM_000956, intron 1 of 1)	intron (NM_000956, intron 1 of 1)	11184	NM_000956	5732	Hs.2090	NM_000956	ENSG00000125384	PTGER2	EP2	prostaglandin E receptor 2 (subtype EP2), 53kDa	protein-coding
chr14	21859995	21860164	+	TTS (NR_003029)	TTS (NR_003029)	333	NR_003029	692053	Hs.675950	NR_003029		SNORD9	mgU6-53B	small nucleolar RNA, C/D box 9	snoRNA
chr14	64977934	64978103	+	intron (NM_001123329, intron 1 of 1)	intron (NM_001123329, intron 1 of 1)	6726	NM_001123329	22890	Hs.605143	NM_001123329	ENSG00000126804	ZBTB1	ZNF909	zinc finger and BTB domain containing 1	protein-coding
chr14	35563961	35564130	+	intron (NM_017917, intron 10 of 12)	AluSx|SINE|Alu	27474	NM_017917	55012	Hs.621667	NM_017917	ENSG00000092020	PPP2R3C	C14orf10|G4-1|G5pr	protein phosphatase 2, regulatory subunit B'', gamma	protein-coding
chr14	70562978	70563147	+	intron (NM_033262, intron 2 of 7)	intron (NM_033262, intron 2 of 7)	-16139	NM_001130417	6547	Hs.337696	NM_001130417	ENSG00000100678	SLC8A3	NCX3	solute carrier family 8 (sodium/calcium exchanger), member 3	protein-coding
chr14	35707408	35707577	+	intron (NM_001256678, intron 4 of 6)	intron (NM_001256678, intron 4 of 6)	-54082	NM_002791	5687	Hs.446260	NM_002791	ENSG00000100902	PSMA6	IOTA|PROS27|p27K	proteasome (prosome, macropain) subunit, alpha type, 6	protein-coding
chr14	81427487	81427656	+	intron (NM_001018036, intron 1 of 8)	L2b|LINE|L2	5702	NM_000369	7253	Hs.160411	NM_000369	ENSG00000165409	TSHR	CHNG1|LGR3|hTSHR-I	thyroid stimulating hormone receptor	protein-coding
chr14	41939517	41939686	+	Intergenic	MLT1F|LTR|ERVL-MaLR	-137163	NM_152447	145581	Hs.136893	NM_152447	ENSG00000165379	LRFN5	C14orf146|FIGLER8|SALM5	leucine rich repeat and fibronectin type III domain containing 5	protein-coding
chr14	36532982	36533151	+	Intergenic	Intergenic	112791	NR_049735	100886964	Hs.742592	NR_049735		PTCSC3	-	papillary thyroid carcinoma susceptibility candidate 3 (non-protein coding)	miscRNA
chr14	54708233	54708402	+	Intergenic	MSTB-int|LTR|ERVL-MaLR	-155356	NM_001130851	1033	Hs.84113	NM_001130851	ENSG00000100526	CDKN3	CDI1|CIP2|KAP|KAP1	cyclin-dependent kinase inhibitor 3	protein-coding
chr14	58030917	58031086	+	exon (NM_001206920, exon 8 of 8)	exon (NM_001206920, exon 8 of 8)	-70425	NM_018168	55195	Hs.659706	NM_018168	ENSG00000100557	C14orf105	-	chromosome 14 open reading frame 105	protein-coding
chr14	51956293	51956462	+	intron (NM_001042481, intron 1 of 14)	MIR3|SINE|MIR	538	NM_001042481	122786	Hs.434914	NM_001042481	ENSG00000139926	FRMD6	C14orf31|EX1|Willin|c14_5320	FERM domain containing 6	protein-coding
chr14	61621014	61621183	+	Intergenic	LTR33|LTR|ERVL	127432	NM_001017970	161291	Hs.146180	NM_001017970	ENSG00000182107	TMEM30B	CDC50B	transmembrane protein 30B	protein-coding
chr14	66714219	66714388	+	Intergenic	Intergenic	-238806	NR_024338	440184	Hs.412138	NM_001004331		LINC00238	C14orf53|NCRNA00238	long intergenic non-protein coding RNA 238	miscRNA
chr14	40137794	40137963	+	Intergenic	MLT1F|LTR|ERVL-MaLR	-236174	NM_203301	254170	Hs.146632	NM_203301	ENSG00000165355	FBXO33	BMND12|Fbx33|c14_5247	F-box protein 33	protein-coding
chr14	52794288	52794457	+	3' UTR (NM_000956, exon 2 of 2)	3' UTR (NM_000956, exon 2 of 2)	13356	NM_000956	5732	Hs.2090	NM_000956	ENSG00000125384	PTGER2	EP2	prostaglandin E receptor 2 (subtype EP2), 53kDa	protein-coding
chr14	50748929	50749098	+	intron (NM_024884, intron 5 of 9)	MER20|DNA|hAT-Charlie	29934	NM_024884	79944	Hs.256034	NM_024884	ENSG00000087299	L2HGDH	C14orf160	L-2-hydroxyglutarate dehydrogenase	protein-coding
chr14	78254849	78255018	+	Intergenic	MER20|DNA|hAT-Charlie	-11493	NM_001142545	57143	Hs.413208	NM_001142545	ENSG00000063761	ADCK1	-	aarF domain containing kinase 1	protein-coding
chr14	70160437	70160606	+	intron (NM_014734, intron 2 of 5)	MIRb|SINE|MIR	-73308	NM_001039465	6430	Hs.632326	NM_001039465	ENSG00000100650	SRSF5	HRS|SFRS5|SRP40	serine/arginine-rich splicing factor 5	protein-coding
chr14	54937578	54937747	+	Intergenic	MLT2B3|LTR|ERVL	18082	NM_004124	2764	Hs.151413	NM_004124	ENSG00000197045	GMFB	GMF	glia maturation factor, beta	protein-coding
chr14	66433799	66433968	+	Intergenic	Intergenic	-519226	NR_024338	440184	Hs.412138	NM_001004331		LINC00238	C14orf53|NCRNA00238	long intergenic non-protein coding RNA 238	miscRNA
chr14	78639301	78639470	+	Intergenic	Intergenic	-230708	NM_004796	9369	Hs.368307	NM_001105250	ENSG00000021645	NRXN3	C14orf60	neurexin 3	protein-coding
chr14	58487153	58487322	+	intron (NM_001001872, intron 5 of 7)	(TCTCTG)n|Simple_repeat|Simple_repeat	131610	NM_001001872	145407	Hs.535420	NM_001001872	ENSG00000139971	C14orf37	c14_5376	chromosome 14 open reading frame 37	protein-coding
chr14	71060512	71060681	+	intron (NM_005466, intron 3 of 7)	intron (NM_005466, intron 3 of 7)	6788	NM_005466	10001	Hs.497353	NM_005466	ENSG00000133997	MED6	NY-REN-28	mediator complex subunit 6	protein-coding
chr14	70368431	70368600	+	intron (NM_001034852, intron 1 of 11)	intron (NM_001034852, intron 1 of 11)	22401	NM_022137	64093	Hs.497349	NM_001034852	ENSG00000198732	SMOC1	OAS	SPARC related modular calcium binding 1	protein-coding
chr14	61757605	61757774	+	Intergenic	L4|LINE|RTE	-9159	NM_001017970	161291	Hs.146180	NM_001017970	ENSG00000182107	TMEM30B	CDC50B	transmembrane protein 30B	protein-coding
chr14	73152278	73152447	+	intron (NM_012074, intron 7 of 8)	MIRb|SINE|MIR	208447	NM_012074	8110	Hs.162868	NM_012074	ENSG00000205683	DPF3	CERD4	D4, zinc and double PHD fingers, family 3	protein-coding
chr14	53967340	53967509	+	Intergenic	AluJr|SINE|Alu	-347378	NM_001160148	80821	Hs.125525	NM_001160147	ENSG00000100523	DDHD1	PA-PLA1|PAPLA1	DDHD domain containing 1	protein-coding
chr14	38870870	38871039	+	Intergenic	Intergenic	-145379	NM_175060	161198	Hs.525307	NM_175060	ENSG00000176435	CLEC14A	C14orf27|CEG1|EGFR-5	C-type lectin domain family 14, member A	protein-coding
chr14	38116493	38116662	+	Intergenic	L2a|LINE|L2	-52252	NM_004496	3169	Hs.163484	NM_004496	ENSG00000129514	FOXA1	HNF3A|TCF3A	forkhead box A1	protein-coding
chr14	52094460	52094629	+	intron (NM_001042481, intron 2 of 14)	intron (NM_001042481, intron 2 of 14)	23918	NR_037676	145438	Hs.645410	NR_037676		FRMD6-AS1	C14orf82	FRMD6 antisense RNA 1	miscRNA
chr14	51009799	51009968	+	intron (NM_001127713, intron 1 of 13)	ERVL-E-int|LTR|ERVL	10083	NM_001127713	51062	Hs.584905	NM_001127713	ENSG00000198513	ATL1	AD-FSP|FSP1|GBP3|HSN1D|SPG3|SPG3A|atlastin1	atlastin GTPase 1	protein-coding
chr14	41302113	41302282	+	Intergenic	ERV3-16A3_I-int|LTR|ERVL	-774567	NM_152447	145581	Hs.136893	NM_152447	ENSG00000165379	LRFN5	C14orf146|FIGLER8|SALM5	leucine rich repeat and fibronectin type III domain containing 5	protein-coding
chr14	75432656	75432825	+	Intergenic	MIR|SINE|MIR	-10273	NM_001207012	5228	Hs.252820	NM_001207012	ENSG00000119630	PGF	D12S1900|PGFL|PLGF|PlGF-2|SHGC-10760	placental growth factor	protein-coding
chr14	94974329	94974498	+	intron (NM_173850, intron 2 of 5)	intron (NM_173850, intron 2 of 5)	9768	NM_173850	145264	Hs.99476	NM_173850	ENSG00000165953	SERPINA12	OL-64	serpin peptidase inhibitor, clade A (alpha-1 antiproteinase, antitrypsin), member 12	protein-coding
chr14	73938383	73938552	+	Intergenic	MIRb|SINE|MIR	-13181	NM_001005745	8650	Hs.714879	NM_001005743	ENSG00000133961	NUMB	C14orf41|S171|c14_5527	numb homolog (Drosophila)	protein-coding
chr14	56758560	56758729	+	intron (NM_021255, intron 5 of 5)	MIRb|SINE|MIR	173551	NM_021255	57161	Hs.657926	NM_021255	ENSG00000139946	PELI2	-	pellino E3 ubiquitin protein ligase family member 2	protein-coding
chr14	99705335	99705504	+	intron (NM_138576, intron 2 of 3)	intron (NM_138576, intron 2 of 3)	32403	NM_022898	64919	Hs.709690	NM_022898	ENSG00000127152	BCL11B	CTIP-2|CTIP2|RIT1|ZNF856B|hRIT1-alpha	B-cell CLL/lymphoma 11B (zinc finger protein)	protein-coding
chr14	75414245	75414414	+	intron (NM_001207012, intron 4 of 5)	MIR|SINE|MIR	8138	NM_002632	5228	Hs.252820	NM_001207012	ENSG00000119630	PGF	D12S1900|PGFL|PLGF|PlGF-2|SHGC-10760	placental growth factor	protein-coding
chr14	106034521	106034690	+	Intergenic	(TG)n|Simple_repeat|Simple_repeat	41652	NM_025268	80757	Hs.157527	NM_025268	ENSG00000184986	TMEM121	hole	transmembrane protein 121	protein-coding
chr14	70163956	70164125	+	intron (NM_014734, intron 2 of 5)	MER41B|LTR|ERV1	-69789	NM_001039465	6430	Hs.632326	NM_001039465	ENSG00000100650	SRSF5	HRS|SFRS5|SRP40	serine/arginine-rich splicing factor 5	protein-coding
chr14	78051065	78051234	+	intron (NM_004863, intron 2 of 11)	(CA)n|Simple_repeat|Simple_repeat	31961	NM_004863	9517	Hs.435661	NM_004863	ENSG00000100596	SPTLC2	HSN1C|LCB2|LCB2A|NSAN1C|SPT2|hLCB2a	serine palmitoyltransferase, long chain base subunit 2	protein-coding
chr14	63142856	63143025	+	Intergenic	MLT2F|LTR|ERVL	369015	NM_172375	27133	Hs.27043	NM_139318	ENSG00000140015	KCNH5	EAG2|H-EAG2|Kv10.2	potassium voltage-gated channel, subfamily H (eag-related), member 5	protein-coding
chr14	38182269	38182438	+	Intergenic	LTR67B|LTR|ERVL	-118028	NM_004496	3169	Hs.163484	NM_004496	ENSG00000129514	FOXA1	HNF3A|TCF3A	forkhead box A1	protein-coding
chr14	74277091	74277260	+	Intergenic	Intergenic	-23279	NM_001043318	91748	Hs.594157	NM_001043318	ENSG00000156030	ELMSAN1	C14orf117|C14orf43|LSR68|c14_5541	ELM2 and Myb/SANT-like domain containing 1	protein-coding
chr14	75689151	75689320	+	Intergenic	MIRb|SINE|MIR	-45886	NM_006827	10972	Hs.74137	NM_006827	ENSG00000170348	TMED10	P24(DELTA)|S31I125|S31III125|TMP21|Tmp-21-I|p23	transmembrane emp24-like trafficking protein 10 (yeast)	protein-coding
chr14	70916670	70916839	+	Intergenic	L1MDa|LINE|L1	-2120	NM_003813	8747	Hs.178748	NM_003813		ADAM21	ADAM 21|ADAM31	ADAM metallopeptidase domain 21	protein-coding
chr14	24865569	24865738	+	Intergenic	LTR88b|LTR|Gypsy?	-2339	NM_025081	57523	Hs.288348	NM_025081	ENSG00000205978	NYNRIN	CGIN1|KIAA1305	NYN domain and retroviral integrase containing	protein-coding
chr14	69751341	69751510	+	intron (NM_020692, intron 1 of 15)	THE1C|LTR|ERVL-MaLR	24744	NM_001168368	57452	Hs.21035	NM_001168368	ENSG00000100626	GALNTL1	GALNACT16|GALNT16	UDP-N-acetyl-alpha-D-galactosamine:polypeptide N-acetylgalactosaminyltransferase-like 1	protein-coding
chr14	71670191	71670360	+	Intergenic	Intergenic	-194779	NR_001276	319139		NR_001276		SNORD56B	RNU56B	small nucleolar RNA, C/D box 56B	snoRNA
chr14	54306054	54306223	+	Intergenic	Intergenic	109064	NR_049843	100847076		NR_049843		MIR5580	-	microRNA 5580	miscRNA
chr14	71782924	71783093	+	Intergenic	L2a|LINE|L2	-82046	NR_001276	319139		NR_001276		SNORD56B	RNU56B	small nucleolar RNA, C/D box 56B	snoRNA
chr14	50550838	50551007	+	intron (NM_001014830, intron 4 of 4)	intron (NM_001014830, intron 4 of 4)	8439	NM_001014830	196913	Hs.406934	NM_001014830	ENSG00000168260	C14orf183	-	chromosome 14 open reading frame 183	protein-coding
chr14	73344328	73344497	+	intron (NM_012074, intron 1 of 8)	intron (NM_012074, intron 1 of 8)	16397	NM_012074	8110	Hs.162868	NM_012074	ENSG00000205683	DPF3	CERD4	D4, zinc and double PHD fingers, family 3	protein-coding
chr14	69347913	69348082	+	intron (NM_001130004, intron 16 of 21)	intron (NM_001130004, intron 16 of 21)	-85037	NM_001244701	677	Hs.85155	NM_001244698	ENSG00000185650	ZFP36L1	BRF1|Berg36|ERF-1|ERF1|RNF162B|TIS11B|cMG1	zinc finger protein 36, C3H type-like 1	protein-coding
chr14	69990302	69990471	+	intron (NM_001161498, intron 7 of 12)	L2c|LINE|L2	38915	NM_001161498	400224	Hs.509796	NM_001161498	ENSG00000175985	PLEKHD1	UPF0639	pleckstrin homology domain containing, family D (with coiled-coil domains) member 1	protein-coding
chr14	62437721	62437890	+	Intergenic	Intergenic	-24736	NM_031914	83851	Hs.404139	NM_031914	ENSG00000139973	SYT16	CHR14SYT|SYT14L|Strep14|syt14r|yt14r	synaptotagmin XVI	protein-coding
chr14	94593622	94593791	+	TTS (NM_032036)	TTS (NM_032036)	2251	NM_032036	83982	Hs.94695	NM_032036	ENSG00000119632	IFI27L2	FAM14A|ISG12B|TLH29	interferon, alpha-inducible protein 27-like 2	protein-coding
chr14	27918940	27919109	+	Intergenic	L1M3c|LINE|L1	-162770	NR_039992	100505967	Hs.668484	NR_039992		LINC00645	-	long intergenic non-protein coding RNA 645	miscRNA
chr14	55731485	55731654	+	Intergenic	PrimLTR79|LTR|ERV1	-6452	NM_017943	55030	Hs.654725	NM_017943	ENSG00000178974	FBXO34	Fbx34	F-box protein 34	protein-coding
chr14	58760972	58761141	+	intron (NR_029434, intron 1 of 4)	HSMAR1|DNA|TcMar-Mariner	3799	NR_029434	379025	Hs.531089	NR_029434		FLJ31306	-	uncharacterized LOC379025	miscRNA
chr14	22766356	22766525	+	Intergenic	LTR33|LTR|ERVL	291703	NM_001344	1603	Hs.82890	NM_001344	ENSG00000129562	DAD1	OST2	defender against cell death 1	protein-coding
chr14	50807667	50807836	+	exon (NM_004196, exon 5 of 9)	exon (NM_004196, exon 5 of 9)	28704	NR_033761	27109	Hs.438489	NM_001003803	ENSG00000125375	ATP5S	ATPW|HSU79253	ATP synthase, H+ transporting, mitochondrial Fo complex, subunit s (factor B)	protein-coding
chr14	63930979	63931148	+	intron (NM_006246, intron 2 of 13)	L2a|LINE|L2	79016	NM_006246	5529	Hs.334868	NM_006246	ENSG00000154001	PPP2R5E	-	protein phosphatase 2, regulatory subunit B', epsilon isoform	protein-coding
chr14	81783911	81784080	+	intron (NM_001256430, intron 5 of 7)	intron (NM_001256430, intron 5 of 7)	-96420	NM_201595	2957	Hs.592334	NM_015859	ENSG00000165417	GTF2A1	TF2A1|TFIIA|TFIIA-42|TFIIAL	general transcription factor IIA, 1, 19/37kDa	protein-coding
chr14	70192900	70193069	+	Intergenic	Intergenic	-40845	NM_001039465	6430	Hs.632326	NM_001039465	ENSG00000100650	SRSF5	HRS|SFRS5|SRP40	serine/arginine-rich splicing factor 5	protein-coding
chr14	78147921	78148090	+	intron (NM_006020, intron 3 of 5)	MER68|LTR|ERVL	26351	NM_006020	8846	Hs.94542	NM_006020	ENSG00000100601	ALKBH1	ABH|ABH1|ALKBH|alkB|hABH	alkB, alkylation repair homolog 1 (E. coli)	protein-coding
chr14	39205256	39205425	+	Intergenic	MER54A|LTR|ERVL	180746	NR_039982	283547	Hs.675941	NR_039982		LINC00639	-	long intergenic non-protein coding RNA 639	miscRNA
chr14	54447855	54448024	+	Intergenic	MIRc|SINE|MIR	-24385	NM_001202	652	Hs.68879	NM_001202	ENSG00000125378	BMP4	BMP2B|BMP2B1|MCOPS6|OFC11|ZYME	bone morphogenetic protein 4	protein-coding
chr14	52789893	52790062	+	intron (NM_000956, intron 1 of 1)	(TATG)n|Simple_repeat|Simple_repeat	8961	NM_000956	5732	Hs.2090	NM_000956	ENSG00000125384	PTGER2	EP2	prostaglandin E receptor 2 (subtype EP2), 53kDa	protein-coding
chr14	31560454	31560623	+	intron (NM_001128126, intron 5 of 5)	intron (NM_001128126, intron 5 of 5)	64689	NM_001254728	11154	Hs.293411	NM_001128126	ENSG00000100478	AP4S1	AP47B|CLA20|CLAPS4|CPSQ6|SPG52	adaptor-related protein complex 4, sigma 1 subunit	protein-coding
chr14	70472168	70472337	+	intron (NM_001034852, intron 7 of 11)	intron (NM_001034852, intron 7 of 11)	74666	NM_182936	6547	Hs.337696	NM_001130417	ENSG00000100678	SLC8A3	NCX3	solute carrier family 8 (sodium/calcium exchanger), member 3	protein-coding
chr14	61651996	61652165	+	Intergenic	Intergenic	96450	NM_001017970	161291	Hs.146180	NM_001017970	ENSG00000182107	TMEM30B	CDC50B	transmembrane protein 30B	protein-coding
chr14	71618554	71618723	+	Intergenic	MSTA|LTR|ERVL-MaLR	244516	NM_014982	22990	Hs.446559	NM_014982	ENSG00000100731	PCNX	PCNXL1	pecanex homolog (Drosophila)	protein-coding
chr14	78347065	78347234	+	intron (NM_020421, intron 4 of 10)	intron (NM_020421, intron 4 of 10)	80723	NM_020421	57143	Hs.413208	NM_001142545	ENSG00000063761	ADCK1	-	aarF domain containing kinase 1	protein-coding
chr14	72805886	72806055	+	intron (NM_001204424, intron 2 of 17)	MLT1A0|LTR|ERVL-MaLR	406184	NM_001204418	9628	Hs.509872	NM_001204416	ENSG00000182732	RGS6	GAP	regulator of G-protein signaling 6	protein-coding
chr14	95239052	95239221	+	Intergenic	Intergenic	-2637	NM_173849	145258	Hs.440438	NM_173849	ENSG00000133937	GSC	-	goosecoid homeobox	protein-coding
chr14	38512935	38513104	+	Intergenic	Intergenic	-164185	NM_001049	6751	Hs.248160	NM_001049	ENSG00000139874	SSTR1	SRIF-2|SS-1-R|SS1-R|SS1R	somatostatin receptor 1	protein-coding
chr14	76555338	76555507	+	Intergenic	Intergenic	-62837	NM_017926	55668	Hs.410231	NM_017926	ENSG00000089916	GPATCH2L	C14orf118	G patch domain containing 2-like	protein-coding
chr14	71168592	71168761	+	Intergenic	Intergenic	60172	NM_015351	23508	Hs.79170	NM_015351	ENSG00000133985	TTC9	TTC9A	tetratricopeptide repeat domain 9	protein-coding
chr14	81736919	81737088	+	exon (NM_033104, exon 6 of 6)	exon (NM_033104, exon 6 of 6)	-49428	NM_201595	2957	Hs.592334	NM_015859	ENSG00000165417	GTF2A1	TF2A1|TFIIA|TFIIA-42|TFIIAL	general transcription factor IIA, 1, 19/37kDa	protein-coding
chr14	62365313	62365482	+	Intergenic	Intergenic	-97144	NM_031914	83851	Hs.404139	NM_031914	ENSG00000139973	SYT16	CHR14SYT|SYT14L|Strep14|syt14r|yt14r	synaptotagmin XVI	protein-coding
chr14	60967704	60967873	+	Intergenic	AluJr|SINE|Alu	-8150	NM_007374	4990	Hs.194756	NM_007374	ENSG00000184302	SIX6	MCOPCT2|OPTX2|Six9	SIX homeobox 6	protein-coding
chr14	45220926	45221095	+	Intergenic	MSTA|LTR|ERVL-MaLR	-145497	NM_001017923	122525	Hs.82098	NM_001017923	ENSG00000179476	C14orf28	DRIP-1|DRIP1|c14_5270	chromosome 14 open reading frame 28	protein-coding
chr14	29475528	29475697	+	Intergenic	Intergenic	233702	NR_026731	387978	Hs.633254	NR_026731		C14orf23	c14_5148	chromosome 14 open reading frame 23	miscRNA
chr14	76501193	76501362	+	intron (NR_045664, intron 3 of 7)	intron (NR_045664, intron 3 of 7)	49181	NM_001102564	112752	Hs.532626	NM_001102564	ENSG00000119650	IFT43	C14orf179|CED3	intraflagellar transport 43 homolog (Chlamydomonas)	protein-coding
chr14	78561369	78561538	+	Intergenic	LTR42|LTR|ERVL	295027	NM_020421	57143	Hs.413208	NM_001142545	ENSG00000063761	ADCK1	-	aarF domain containing kinase 1	protein-coding
chr14	40876576	40876745	+	Intergenic	THE1C|LTR|ERVL-MaLR	-974956	NM_203301	254170	Hs.146632	NM_203301	ENSG00000165355	FBXO33	BMND12|Fbx33|c14_5247	F-box protein 33	protein-coding
chr14	60162849	60163018	+	intron (NM_021136, intron 3 of 8)	intron (NM_021136, intron 3 of 8)	-65401	NM_206852	6252	Hs.368626	NM_021136	ENSG00000139970	RTN1	NSP	reticulon 1	protein-coding
chr14	38431921	38432090	+	Intergenic	MER117|DNA|hAT-Charlie	-245199	NM_001049	6751	Hs.248160	NM_001049	ENSG00000139874	SSTR1	SRIF-2|SS-1-R|SS1-R|SS1R	somatostatin receptor 1	protein-coding
chr14	30827476	30827645	+	Intergenic	MLT1H1|LTR|ERVL-MaLR	-200769	NM_017769	55632	Hs.605081	NM_017769	ENSG00000092140	G2E3	KIAA1333|PHF7B	G2/M-phase specific E3 ubiquitin protein ligase	protein-coding
chr14	81726164	81726333	+	TTS (NM_033104)	TTS (NM_033104)	-38673	NM_201595	2957	Hs.592334	NM_015859	ENSG00000165417	GTF2A1	TF2A1|TFIIA|TFIIA-42|TFIIAL	general transcription factor IIA, 1, 19/37kDa	protein-coding
chr14	71346313	71346482	+	Intergenic	MER57B2|LTR|ERV1	-27725	NM_014982	22990	Hs.446559	NM_014982	ENSG00000100731	PCNX	PCNXL1	pecanex homolog (Drosophila)	protein-coding
chr14	58216107	58216276	+	intron (NM_001206920, intron 1 of 7)	Charlie10|DNA|hAT-Charlie	116401	NM_001206920	341880	Hs.28280	NM_001080455	ENSG00000151812	SLC35F4	C14orf36|c14_5373	solute carrier family 35, member F4	protein-coding
chr14	69393059	69393228	+	intron (NM_001130004, intron 1 of 21)	intron (NM_001130004, intron 1 of 21)	52940	NM_001130004	87	Hs.509765	NM_001102	ENSG00000072110	ACTN1	-	actinin, alpha 1	protein-coding
chr14	36861937	36862106	+	Intergenic	Intergenic	-72139	NM_001144891	51562	Hs.368647	NM_001144891	ENSG00000151332	MBIP	-	MAP3K12 binding inhibitory protein 1	protein-coding
chr14	36260371	36260540	+	intron (NM_014990, intron 1 of 40)	intron (NM_014990, intron 1 of 40)	17977	NM_014990	253959	Hs.113150	NM_014990	ENSG00000174373	RALGAPA1	GARNL1|GRIPE|TULIP1	Ral GTPase activating protein, alpha subunit 1 (catalytic)	protein-coding
chr14	59600696	59600865	+	Intergenic	Intergenic	-54601	NM_001270520	23002	Hs.19156	NM_001270520	ENSG00000100592	DAAM1	-	dishevelled associated activator of morphogenesis 1	protein-coding
chr14	75138609	75138778	+	intron (NM_001039479, intron 11 of 19)	intron (NM_001039479, intron 11 of 19)	41114	NM_001039479	9870	Hs.730659	NM_014821	ENSG00000119682	KIAA0317	-	KIAA0317	protein-coding
chr14	38551599	38551768	+	Intergenic	Intergenic	-125521	NM_001049	6751	Hs.248160	NM_001049	ENSG00000139874	SSTR1	SRIF-2|SS-1-R|SS1-R|SS1R	somatostatin receptor 1	protein-coding
chr14	78577857	78578026	+	Intergenic	L1MEc|LINE|L1	-292152	NM_004796	9369	Hs.368307	NM_001105250	ENSG00000021645	NRXN3	C14orf60	neurexin 3	protein-coding
chr14	38075607	38075776	+	Intergenic	LTR33|LTR|ERVL	-11366	NM_004496	3169	Hs.163484	NM_004496	ENSG00000129514	FOXA1	HNF3A|TCF3A	forkhead box A1	protein-coding
chr14	72800588	72800757	+	intron (NM_001204424, intron 2 of 17)	intron (NM_001204424, intron 2 of 17)	400886	NM_001204418	9628	Hs.509872	NM_001204416	ENSG00000182732	RGS6	GAP	regulator of G-protein signaling 6	protein-coding
chr14	50511902	50512071	+	Intergenic	Intergenic	-37748	NM_001012706	283551	Hs.660867	NM_001012706	ENSG00000214900	C14orf182	-	chromosome 14 open reading frame 182	protein-coding
chr14	76535176	76535345	+	intron (NR_045665, intron 5 of 9)	L2b|LINE|L2	-82999	NM_017926	55668	Hs.410231	NM_017926	ENSG00000089916	GPATCH2L	C14orf118	G patch domain containing 2-like	protein-coding
chr14	52716761	52716930	+	Intergenic	MER91A|DNA|hAT-Tip100	-17586	NM_000953	5729	Hs.306831	NM_000953	ENSG00000168229	PTGDR	AS1|ASRT1|DP|DP1|PTGDR1	prostaglandin D2 receptor (DP)	protein-coding
chr14	39084439	39084608	+	Intergenic	Intergenic	301563	NR_039982	283547	Hs.675941	NR_039982		LINC00639	-	long intergenic non-protein coding RNA 639	miscRNA
chr14	32797811	32797980	+	promoter-TSS (NM_004274)	promoter-TSS (NM_004274)	-584	NM_004274	9472	Hs.509083	NM_004274	ENSG00000151320	AKAP6	ADAP100|ADAP6|AKAP100|PRKA6|mAKAP	A kinase (PRKA) anchor protein 6	protein-coding
chr14	59781078	59781247	+	intron (NM_001270520, intron 3 of 24)	intron (NM_001270520, intron 3 of 24)	51003	NM_014992	23002	Hs.19156	NM_001270520	ENSG00000100592	DAAM1	-	dishevelled associated activator of morphogenesis 1	protein-coding
chr14	65719070	65719239	+	Intergenic	ERVL-B4-int|LTR|ERVL	82747	NR_039857	100616176		NR_039857		MIR4708	-	microRNA 4708	miscRNA
chr14	70440153	70440322	+	intron (NM_001034852, intron 3 of 11)	intron (NM_001034852, intron 3 of 11)	94123	NM_022137	64093	Hs.497349	NM_001034852	ENSG00000198732	SMOC1	OAS	SPARC related modular calcium binding 1	protein-coding
chr14	71381532	71381701	+	intron (NM_014982, intron 1 of 35)	L1ME2z|LINE|L1	7494	NM_014982	22990	Hs.446559	NM_014982	ENSG00000100731	PCNX	PCNXL1	pecanex homolog (Drosophila)	protein-coding
chr14	52286822	52286991	+	Intergenic	(TTA)n|Simple_repeat|Simple_repeat	-40116	NM_053064	54331	Hs.741081	NM_001243773	ENSG00000186469	GNG2	-	guanine nucleotide binding protein (G protein), gamma 2	protein-coding
chr14	42922385	42922554	+	Intergenic	MLT1D|LTR|ERVL-MaLR	845705	NM_152447	145581	Hs.136893	NM_152447	ENSG00000165379	LRFN5	C14orf146|FIGLER8|SALM5	leucine rich repeat and fibronectin type III domain containing 5	protein-coding
chr14	50415717	50415886	+	Intergenic	Intergenic	56065	NM_001663	382	Hs.719973	NM_001663	ENSG00000165527	ARF6	-	ADP-ribosylation factor 6	protein-coding
chr14	29780071	29780240	+	Intergenic	Intergenic	394453	NR_039672	100616347		NR_039672		MIR548AI	-	microRNA 548ai	miscRNA
chr14	71171706	71171875	+	Intergenic	FAM|SINE|Alu	63286	NM_015351	23508	Hs.79170	NM_015351	ENSG00000133985	TTC9	TTC9A	tetratricopeptide repeat domain 9	protein-coding
chr14	70047948	70048117	+	Intergenic	Intergenic	-6432	NM_001271507	56936	Hs.458319	NM_001271507		CCDC177	C14orf162|PLPL	coiled-coil domain containing 177	protein-coding
chr14	39938056	39938225	+	Intergenic	L1MA3|LINE|L1	-36436	NM_203301	254170	Hs.146632	NM_203301	ENSG00000165355	FBXO33	BMND12|Fbx33|c14_5247	F-box protein 33	protein-coding
chr14	48820289	48820458	+	Intergenic	MER44B|DNA|TcMar-Tigger	-556156	NR_039996	100506433	Hs.547419	NR_039996		LINC00648	-	long intergenic non-protein coding RNA 648	miscRNA
chr14	49855944	49856113	+	Intergenic	MER11C|LTR|ERVK	197066	NM_001032	6235	Hs.156367	NM_001030001	ENSG00000213741	RPS29	S29	ribosomal protein S29	protein-coding
chr14	40201145	40201314	+	Intergenic	L1MA4|LINE|L1	-299525	NM_203301	254170	Hs.146632	NM_203301	ENSG00000165355	FBXO33	BMND12|Fbx33|c14_5247	F-box protein 33	protein-coding
chr14	65185973	65186142	+	intron (NM_015549, intron 1 of 14)	intron (NM_015549, intron 1 of 14)	14864	NM_015549	26030	Hs.509637	NM_015549	ENSG00000126822	PLEKHG3	ARHGEF43|KIAA0599	pleckstrin homology domain containing, family G (with RhoGef domain) member 3	protein-coding
chr14	66734872	66735041	+	Intergenic	MIRb|SINE|MIR	-218153	NR_024338	440184	Hs.412138	NM_001004331		LINC00238	C14orf53|NCRNA00238	long intergenic non-protein coding RNA 238	miscRNA
chr14	67853934	67854103	+	TTS (NM_004094)	TTS (NM_004094)	24810	NM_016445	26499	Hs.170473	NM_016445	ENSG00000100558	PLEK2	-	pleckstrin 2	protein-coding
chr14	53427655	53427824	+	Intergenic	Intergenic	-9924	NM_006832	10979	Hs.509343	NM_001134999	ENSG00000073712	FERMT2	KIND2|MIG2|PLEKHC1|UNC112|UNC112B|mig-2	fermitin family member 2	protein-coding
chr14	29327783	29327952	+	Intergenic	Intergenic	85957	NR_026731	387978	Hs.633254	NR_026731		C14orf23	c14_5148	chromosome 14 open reading frame 23	miscRNA
chr14	41098177	41098346	+	Intergenic	L1PBa|LINE|L1	-978503	NM_152447	145581	Hs.136893	NM_152447	ENSG00000165379	LRFN5	C14orf146|FIGLER8|SALM5	leucine rich repeat and fibronectin type III domain containing 5	protein-coding
chr14	51228001	51228170	+	intron (NM_182946, intron 16 of 29)	intron (NM_182946, intron 16 of 29)	69754	NM_016350	51199	Hs.569387	NM_016350	ENSG00000100503	NIN	-	ninein (GSK3B interacting protein)	protein-coding
chr14	49576235	49576404	+	Intergenic	MLT2B3|LTR|ERVL	476775	NM_001032	6235	Hs.156367	NM_001030001	ENSG00000213741	RPS29	S29	ribosomal protein S29	protein-coding
chr14	55210712	55210881	+	intron (NM_015589, intron 3 of 11)	intron (NM_015589, intron 3 of 11)	-10710	NM_001161577	23034	Hs.733324	NM_001161576	ENSG00000020577	SAMD4A	SAMD4|SMAUG|SMAUG1|SMG|SMGA	sterile alpha motif domain containing 4A	protein-coding
chr14	55058281	55058450	+	intron (NM_015589, intron 1 of 11)	MER20B|DNA|hAT-Charlie	24035	NM_015589	23034	Hs.733324	NM_001161576	ENSG00000020577	SAMD4A	SAMD4|SMAUG|SMAUG1|SMG|SMGA	sterile alpha motif domain containing 4A	protein-coding
chr14	50870096	50870265	+	Intergenic	L2b|LINE|L2	-7563	NM_004196	8814	Hs.679430	NM_004196	ENSG00000100490	CDKL1	KKIALRE|P42	cyclin-dependent kinase-like 1 (CDC2-related kinase)	protein-coding
chr14	41105063	41105232	+	Intergenic	L1M1|LINE|L1	-971617	NM_152447	145581	Hs.136893	NM_152447	ENSG00000165379	LRFN5	C14orf146|FIGLER8|SALM5	leucine rich repeat and fibronectin type III domain containing 5	protein-coding
chr14	60963066	60963235	+	Intergenic	Intergenic	-10386	NM_174978	317761	Hs.335754	NM_174978	ENSG00000179008	C14orf39	Six6os1	chromosome 14 open reading frame 39	protein-coding
chr14	60563203	60563372	+	intron (NM_022495, intron 1 of 9)	PRIMA4-int|LTR|ERV1	4658	NM_022495	64430	Hs.509499	NM_022495	ENSG00000126773	PCNXL4	C14orf135|FBP2	pecanex-like 4 (Drosophila)	protein-coding
chr14	30385556	30385725	+	intron (NM_002742, intron 1 of 17)	intron (NM_002742, intron 1 of 17)	11259	NM_002742	5587	Hs.508999	NM_002742	ENSG00000184304	PRKD1	PKC-MU|PKCM|PKD|PRKCM	protein kinase D1	protein-coding
chr14	38528629	38528798	+	Intergenic	MLT1E1A|LTR|ERVL-MaLR	-148491	NM_001049	6751	Hs.248160	NM_001049	ENSG00000139874	SSTR1	SRIF-2|SS-1-R|SS1-R|SS1R	somatostatin receptor 1	protein-coding
chr14	74262086	74262255	+	Intergenic	Intergenic	-8274	NM_001043318	91748	Hs.594157	NM_001043318	ENSG00000156030	ELMSAN1	C14orf117|C14orf43|LSR68|c14_5541	ELM2 and Myb/SANT-like domain containing 1	protein-coding
chr14	42554485	42554654	+	Intergenic	L1M1|LINE|L1	477805	NM_152447	145581	Hs.136893	NM_152447	ENSG00000165379	LRFN5	C14orf146|FIGLER8|SALM5	leucine rich repeat and fibronectin type III domain containing 5	protein-coding
chr14	30683476	30683645	+	Intergenic	Intergenic	-286661	NM_002742	5587	Hs.508999	NM_002742	ENSG00000184304	PRKD1	PKC-MU|PKCM|PKD|PRKCM	protein kinase D1	protein-coding
chr14	64735302	64735471	+	intron (NM_001040276, intron 4 of 8)	L3|LINE|CR1	14407	NM_001214903	2100	Hs.734038	NM_001040275	ENSG00000140009	ESR2	ER-BETA|ESR-BETA|ESRB|ESTRB|Erb|NR3A2	estrogen receptor 2 (ER beta)	protein-coding
chr14	36949503	36949672	+	intron (NM_001101341, intron 2 of 3)	L2b|LINE|L2	33403	NM_001101341	253970	Hs.509165	NM_001101341	ENSG00000229415	SFTA3	SFTPH	surfactant associated 3	protein-coding
chr14	77900478	77900647	+	intron (NM_022067, intron 16 of 20)	intron (NM_022067, intron 16 of 20)	-11163	NM_001113475	122945	Hs.97556	NM_138791	ENSG00000165555	NOXRED1	C14orf148	NADP-dependent oxidoreductase domain containing 1	protein-coding
chr14	40934934	40935103	+	Intergenic	LTR25-int|LTR|ERV1	-1033314	NM_203301	254170	Hs.146632	NM_203301	ENSG00000165355	FBXO33	BMND12|Fbx33|c14_5247	F-box protein 33	protein-coding
chr14	38870019	38870188	+	Intergenic	Intergenic	-144528	NM_175060	161198	Hs.525307	NM_175060	ENSG00000176435	CLEC14A	C14orf27|CEG1|EGFR-5	C-type lectin domain family 14, member A	protein-coding
chr14	74827192	74827361	+	TTS (NM_018228)	TTS (NM_018228)	12110	NM_018228	55237	Hs.578167	NM_018228	ENSG00000133980	VRTN	C14orf115|vertnin	vertebrae development homolog (pig)	protein-coding
chr14	55177455	55177624	+	intron (NM_001161576, intron 2 of 10)	L2c|LINE|L2	-43967	NM_001161577	23034	Hs.733324	NM_001161576	ENSG00000020577	SAMD4A	SAMD4|SMAUG|SMAUG1|SMG|SMGA	sterile alpha motif domain containing 4A	protein-coding
chr14	45433092	45433261	+	exon (NM_015091, exon 1 of 19)	exon (NM_015091, exon 1 of 19)	1760	NM_015091	23116	Hs.371078	NM_015091	ENSG00000198718	FAM179B	KIAA0423	family with sequence similarity 179, member B	protein-coding
chr14	62110001	62110170	+	intron (NR_039985, intron 1 of 2)	MLT1D|LTR|ERVL-MaLR	-52034	NM_181054	3091	Hs.719495	NM_001243084	ENSG00000100644	HIF1A	HIF-1A|HIF-1alpha|HIF1|HIF1-ALPHA|MOP1|PASD8|bHLHe78	hypoxia inducible factor 1, alpha subunit (basic helix-loop-helix transcription factor)	protein-coding
chr14	54256896	54257065	+	Intergenic	Intergenic	158222	NR_049843	100847076		NR_049843		MIR5580	-	microRNA 5580	miscRNA
chr14	69736226	69736395	+	intron (NM_020692, intron 1 of 15)	(TG)n|Simple_repeat|Simple_repeat	9629	NM_001168368	57452	Hs.21035	NM_001168368	ENSG00000100626	GALNTL1	GALNACT16|GALNT16	UDP-N-acetyl-alpha-D-galactosamine:polypeptide N-acetylgalactosaminyltransferase-like 1	protein-coding
chr14	53440655	53440824	+	Intergenic	L1MA2|LINE|L1	-22924	NM_006832	10979	Hs.509343	NM_001134999	ENSG00000073712	FERMT2	KIND2|MIG2|PLEKHC1|UNC112|UNC112B|mig-2	fermitin family member 2	protein-coding
chr14	61609884	61610053	+	Intergenic	MER63A|DNA|hAT-Blackjack	138562	NM_001017970	161291	Hs.146180	NM_001017970	ENSG00000182107	TMEM30B	CDC50B	transmembrane protein 30B	protein-coding
chr14	54613494	54613663	+	Intergenic	L1PBa|LINE|L1	-190024	NM_001202	652	Hs.68879	NM_001202	ENSG00000125378	BMP4	BMP2B|BMP2B1|MCOPS6|OFC11|ZYME	bone morphogenetic protein 4	protein-coding
chr14	41169197	41169366	+	Intergenic	LTR8|LTR|ERV1	-907483	NM_152447	145581	Hs.136893	NM_152447	ENSG00000165379	LRFN5	C14orf146|FIGLER8|SALM5	leucine rich repeat and fibronectin type III domain containing 5	protein-coding
chr14	38997271	38997440	+	Intergenic	L1MCb|LINE|L1	-271780	NM_175060	161198	Hs.525307	NM_175060	ENSG00000176435	CLEC14A	C14orf27|CEG1|EGFR-5	C-type lectin domain family 14, member A	protein-coding
chr14	77768002	77768171	+	intron (NM_013382, intron 5 of 20)	MIR|SINE|MIR	19139	NM_013382	29954	Hs.132989	NM_013382	ENSG00000009830	POMT2	LGMD2N|MDDGA2|MDDGB2|MDDGC2	protein-O-mannosyltransferase 2	protein-coding
chr14	70558883	70559052	+	intron (NM_033262, intron 2 of 7)	L2c|LINE|L2	-12044	NM_001130417	6547	Hs.337696	NM_001130417	ENSG00000100678	SLC8A3	NCX3	solute carrier family 8 (sodium/calcium exchanger), member 3	protein-coding
chr14	38279739	38279908	+	Intergenic	Intergenic	-215498	NM_004496	3169	Hs.163484	NM_004496	ENSG00000129514	FOXA1	HNF3A|TCF3A	forkhead box A1	protein-coding
chr14	75491750	75491919	+	intron (NM_014381, intron 8 of 11)	L2c|LINE|L2	22222	NM_014239	8892	Hs.409137	NM_014239	ENSG00000119718	EIF2B2	EIF-2Bbeta|EIF2B	eukaryotic translation initiation factor 2B, subunit 2 beta, 39kDa	protein-coding
chr14	31472689	31472858	+	intron (NM_001083893, intron 1 of 17)	MSTB1|LTR|ERVL-MaLR	11175	NR_030354	693209		NR_030354		MIR624	MIRN624|hsa-mir-624	microRNA 624	miscRNA
chr14	56540902	56541071	+	Intergenic	L2b|LINE|L2	-44107	NM_021255	57161	Hs.657926	NM_021255	ENSG00000139946	PELI2	-	pellino E3 ubiquitin protein ligase family member 2	protein-coding
chr14	73740378	73740547	+	3' UTR (NM_173462, exon 26 of 26)	3' UTR (NM_173462, exon 26 of 26)	36257	NM_173462	89932	Hs.509909	NM_173462	ENSG00000100767	PAPLN	-	papilin, proteoglycan-like sulfated glycoprotein	protein-coding
chr14	32007208	32007377	+	Intergenic	Intergenic	-23299	NM_025152	80224	Hs.288981	NM_001201573	ENSG00000151413	NUBPL	C14orf127|IND1|huInd1	nucleotide binding protein-like	protein-coding
chr14	70446119	70446288	+	intron (NM_001034852, intron 5 of 11)	intron (NM_001034852, intron 5 of 11)	100089	NM_022137	64093	Hs.497349	NM_001034852	ENSG00000198732	SMOC1	OAS	SPARC related modular calcium binding 1	protein-coding
chr14	63991743	63991912	+	intron (NM_006246, intron 2 of 13)	intron (NM_006246, intron 2 of 13)	18252	NM_006246	5529	Hs.334868	NM_006246	ENSG00000154001	PPP2R5E	-	protein phosphatase 2, regulatory subunit B', epsilon isoform	protein-coding
chr14	58043648	58043817	+	intron (NM_001206920, intron 4 of 7)	intron (NM_001206920, intron 4 of 7)	-83156	NM_018168	55195	Hs.659706	NM_018168	ENSG00000100557	C14orf105	-	chromosome 14 open reading frame 105	protein-coding
chr14	39678476	39678645	+	Intergenic	LTR86B1|LTR|ERVL	-24565	NM_054024	117153	Hs.287694	NM_054024	ENSG00000150526	MIA2	-	melanoma inhibitory activity 2	protein-coding
chr14	49823205	49823374	+	Intergenic	Intergenic	229805	NM_001032	6235	Hs.156367	NM_001030001	ENSG00000213741	RPS29	S29	ribosomal protein S29	protein-coding
chr14	51206016	51206185	+	exon (NM_016350, exon 25 of 29)	exon (NM_016350, exon 25 of 29)	-71029	NM_021818	60485	Hs.706933	NM_021818	ENSG00000151748	SAV1	SAV|WW45|WWP4	salvador homolog 1 (Drosophila)	protein-coding
chr14	37384811	37384980	+	intron (NM_030631, intron 1 of 9)	intron (NM_030631, intron 1 of 9)	36701	NR_039725	100616280		NR_039725		MIR4503	-	microRNA 4503	miscRNA
chr14	53807173	53807342	+	Intergenic	Intergenic	-187211	NM_001160148	80821	Hs.125525	NM_001160147	ENSG00000100523	DDHD1	PA-PLA1|PAPLA1	DDHD domain containing 1	protein-coding
chr14	36830637	36830806	+	Intergenic	Intergenic	-40839	NM_001144891	51562	Hs.368647	NM_001144891	ENSG00000151332	MBIP	-	MAP3K12 binding inhibitory protein 1	protein-coding
chr14	35928693	35928862	+	Intergenic	L1M2a|LINE|L1	-54817	NM_020529	4792	Hs.81328	NM_020529	ENSG00000100906	NFKBIA	IKBA|MAD-3|NFKBI	nuclear factor of kappa light polypeptide gene enhancer in B-cells inhibitor, alpha	protein-coding
chr14	51407668	51407837	+	intron (NM_002863, intron 1 of 19)	intron (NM_002863, intron 1 of 19)	3496	NM_001163940	5836	Hs.282417	NM_001163940	ENSG00000100504	PYGL	GSD6	phosphorylase, glycogen, liver	protein-coding
chr14	53372330	53372499	+	intron (NM_001135000, intron 3 of 14)	L2|LINE|L2	45401	NM_001134999	10979	Hs.509343	NM_001134999	ENSG00000073712	FERMT2	KIND2|MIG2|PLEKHC1|UNC112|UNC112B|mig-2	fermitin family member 2	protein-coding
chr14	57416110	57416279	+	Intergenic	Intergenic	136293	NR_029385	100309464	Hs.637962	NR_029385		OTX2-AS1	OTX2OS1	OTX2 antisense RNA 1	miscRNA
chr14	23366161	23366330	+	Intergenic	Intergenic	13813	NM_173527	161253	Hs.444911	NM_173527	ENSG00000139890	REM2	-	RAS (RAD and GEM)-like GTP binding 2	protein-coding
chr14	59168699	59168868	+	Intergenic	MLT1F1|LTR|ERVL-MaLR	63228	NR_046095	51339	Hs.714204	NM_001079520	ENSG00000165617	DACT1	DAPPER|DAPPER1|DPR1|FRODO|HDPR1|THYEX3	dapper, antagonist of beta-catenin, homolog 1 (Xenopus laevis)	protein-coding
chr14	52579174	52579343	+	Intergenic	(CTCA)n|Simple_repeat|Simple_repeat	-43312	NM_007361	22795	Hs.369840	NM_007361	ENSG00000087303	NID2	NID-2	nidogen 2 (osteonidogen)	protein-coding
chr14	72899567	72899736	+	intron (NM_001204424, intron 3 of 17)	intron (NM_001204424, intron 3 of 17)	461158	NM_012074	8110	Hs.162868	NM_012074	ENSG00000205683	DPF3	CERD4	D4, zinc and double PHD fingers, family 3	protein-coding
chr14	54294196	54294365	+	Intergenic	MLT1K|LTR|ERVL-MaLR	120922	NR_049843	100847076		NR_049843		MIR5580	-	microRNA 5580	miscRNA
chr14	73562407	73562576	+	intron (NM_021239, intron 6 of 18)	intron (NM_021239, intron 6 of 18)	37270	NM_021239	58517	Hs.531106	NM_021239	ENSG00000119707	RBM25	NET52|RED120|RNPC7|S164|Snu71|fSAP94	RNA binding motif protein 25	protein-coding
chr14	78705733	78705902	+	Intergenic	Intergenic	-164276	NM_004796	9369	Hs.368307	NM_001105250	ENSG00000021645	NRXN3	C14orf60	neurexin 3	protein-coding
chr14	38259426	38259595	+	Intergenic	Intergenic	-195185	NM_004496	3169	Hs.163484	NM_004496	ENSG00000129514	FOXA1	HNF3A|TCF3A	forkhead box A1	protein-coding
chr14	72043074	72043243	+	intron (NM_015556, intron 1 of 21)	intron (NM_015556, intron 1 of 21)	47116	NM_015556	26037	Hs.654657	NM_015556	ENSG00000197555	SIPA1L1	E6TP1	signal-induced proliferation-associated 1 like 1	protein-coding
chr14	36851089	36851258	+	Intergenic	LTR16A|LTR|ERVL	-61291	NM_001144891	51562	Hs.368647	NM_001144891	ENSG00000151332	MBIP	-	MAP3K12 binding inhibitory protein 1	protein-coding
chr14	36968273	36968442	+	intron (NM_001101341, intron 1 of 3)	L2c|LINE|L2	14633	NM_001101341	253970	Hs.509165	NM_001101341	ENSG00000229415	SFTA3	SFTPH	surfactant associated 3	protein-coding
chr14	53770472	53770641	+	Intergenic	AluSx|SINE|Alu	-150510	NM_001160148	80821	Hs.125525	NM_001160147	ENSG00000100523	DDHD1	PA-PLA1|PAPLA1	DDHD domain containing 1	protein-coding
chr14	60609029	60609198	+	Intergenic	Intergenic	23098	NM_016029	51635	Hs.59719	NM_016029	ENSG00000100612	DHRS7	SDR34C1|retDSR4|retSDR4	dehydrogenase/reductase (SDR family) member 7	protein-coding
chr14	36996414	36996583	+	Intergenic	MLT1B|LTR|ERVL-MaLR	-7068	NM_001079668	7080	Hs.94367	NM_001079668	ENSG00000136352	NKX2-1	BCH|BHC|NK-2|NKX2.1|NKX2A|TEBP|TITF1|TTF-1|TTF1	NK2 homeobox 1	protein-coding
chr14	76210250	76210419	+	intron (NM_015072, intron 15 of 31)	MLT1A|LTR|ERVL-MaLR	82783	NM_015072	23093	Hs.709609	NM_015072	ENSG00000119685	TTLL5	KIAA0998|STAMP	tubulin tyrosine ligase-like family, member 5	protein-coding
chr14	20532551	20532720	+	Intergenic	Intergenic	4431	NM_001004717	122742	Hs.553574	NM_001004717	ENSG00000176246	OR4L1	OR14-28|OR4L2P	olfactory receptor, family 4, subfamily L, member 1	protein-coding
chr14	52888098	52888267	+	Intergenic	MLT1J|LTR|ERVL-MaLR	107166	NM_000956	5732	Hs.2090	NM_000956	ENSG00000125384	PTGER2	EP2	prostaglandin E receptor 2 (subtype EP2), 53kDa	protein-coding
chr14	55847748	55847917	+	intron (NM_014924, intron 6 of 9)	L2a|LINE|L2	30744	NM_014924	22863	Hs.414809	NM_014924	ENSG00000126775	ATG14	ATG14L|BARKOR|KIAA0831	autophagy related 14	protein-coding
chr14	69756910	69757079	+	intron (NM_020692, intron 1 of 15)	intron (NM_020692, intron 1 of 15)	30313	NM_001168368	57452	Hs.21035	NM_001168368	ENSG00000100626	GALNTL1	GALNACT16|GALNT16	UDP-N-acetyl-alpha-D-galactosamine:polypeptide N-acetylgalactosaminyltransferase-like 1	protein-coding
chr14	38023461	38023630	+	Intergenic	L1MEc|LINE|L1	40780	NM_004496	3169	Hs.163484	NM_004496	ENSG00000129514	FOXA1	HNF3A|TCF3A	forkhead box A1	protein-coding
chr14	60572691	60572860	+	intron (NM_022495, intron 1 of 9)	intron (NM_022495, intron 1 of 9)	14146	NM_022495	64430	Hs.509499	NM_022495	ENSG00000126773	PCNXL4	C14orf135|FBP2	pecanex-like 4 (Drosophila)	protein-coding
chr14	36396977	36397146	+	Intergenic	LTR57-int|LTR|ERVL	101464	NM_032352	84312	Hs.525299	NM_032352	ENSG00000100916	BRMS1L	BRMS1	breast cancer metastasis-suppressor 1-like	protein-coding
chr14	42776511	42776680	+	Intergenic	MER9a3|LTR|ERVK	699831	NM_152447	145581	Hs.136893	NM_152447	ENSG00000165379	LRFN5	C14orf146|FIGLER8|SALM5	leucine rich repeat and fibronectin type III domain containing 5	protein-coding
chr14	52323861	52324030	+	Intergenic	L2c|LINE|L2	-3077	NM_053064	54331	Hs.741081	NM_001243773	ENSG00000186469	GNG2	-	guanine nucleotide binding protein (G protein), gamma 2	protein-coding
chr14	96076199	96076368	+	Intergenic	L2c|LINE|L2	-41232	NR_028288	27004	Hs.732224	NR_028288		TCL6	TNG1|TNG2	T-cell leukemia/lymphoma 6 (non-protein coding)	miscRNA
chr14	55205132	55205301	+	intron (NM_015589, intron 3 of 11)	intron (NM_015589, intron 3 of 11)	-16290	NM_001161577	23034	Hs.733324	NM_001161576	ENSG00000020577	SAMD4A	SAMD4|SMAUG|SMAUG1|SMG|SMGA	sterile alpha motif domain containing 4A	protein-coding
chr14	78688295	78688464	+	Intergenic	Intergenic	-181714	NM_004796	9369	Hs.368307	NM_001105250	ENSG00000021645	NRXN3	C14orf60	neurexin 3	protein-coding
chr14	65140030	65140199	+	Intergenic	MIR|SINE|MIR	-31079	NM_015549	26030	Hs.509637	NM_015549	ENSG00000126822	PLEKHG3	ARHGEF43|KIAA0599	pleckstrin homology domain containing, family G (with RhoGef domain) member 3	protein-coding
chr14	52749320	52749489	+	Intergenic	PRIMA4-int|LTR|ERV1	14973	NM_000953	5729	Hs.306831	NM_000953	ENSG00000168229	PTGDR	AS1|ASRT1|DP|DP1|PTGDR1	prostaglandin D2 receptor (DP)	protein-coding
chr14	61546382	61546551	+	intron (NM_001172702, intron 16 of 16)	intron (NM_001172702, intron 16 of 16)	98501	NR_033344	145389	Hs.200738	NM_001172702	ENSG00000139974	SLC38A6	NAT-1	solute carrier family 38, member 6	protein-coding
chr14	39244008	39244177	+	intron (NR_039982, intron 4 of 4)	intron (NR_039982, intron 4 of 4)	141994	NR_039982	283547	Hs.675941	NR_039982		LINC00639	-	long intergenic non-protein coding RNA 639	miscRNA
chr14	35048650	35048819	+	intron (NM_152233, intron 10 of 13)	AluJr4|SINE|Alu	-39791	NM_018453	55837	Hs.433269	NM_018453	ENSG00000129518	EAPP	BM036|C14orf11	E2F-associated phosphoprotein	protein-coding
chr14	39174604	39174773	+	Intergenic	LTR16A|LTR|ERVL	211398	NR_039982	283547	Hs.675941	NR_039982		LINC00639	-	long intergenic non-protein coding RNA 639	miscRNA
chr14	33093077	33093246	+	intron (NM_004274, intron 7 of 13)	intron (NM_004274, intron 7 of 13)	294682	NM_004274	9472	Hs.509083	NM_004274	ENSG00000151320	AKAP6	ADAP100|ADAP6|AKAP100|PRKA6|mAKAP	A kinase (PRKA) anchor protein 6	protein-coding
chr14	31583163	31583332	+	exon (NM_015382, exon 32 of 43)	exon (NM_015382, exon 32 of 43)	87398	NM_001254728	11154	Hs.293411	NM_001128126	ENSG00000100478	AP4S1	AP47B|CLA20|CLAPS4|CPSQ6|SPG52	adaptor-related protein complex 4, sigma 1 subunit	protein-coding
chr14	60024923	60025092	+	intron (NM_001164399, intron 7 of 19)	L2a|LINE|L2	18542	NM_001164399	729665	Hs.29706	NM_001164399	ENSG00000151838	CCDC175	C14orf38|c14_5395	coiled-coil domain containing 175	protein-coding
chr14	81211487	81211656	+	intron (NM_152446, intron 17 of 23)	MSTA|LTR|ERVL-MaLR	194313	NM_152446	145508	Hs.162889	NM_152446	ENSG00000100629	CEP128	C14orf145|C14orf61|LEDP/132	centrosomal protein 128kDa	protein-coding
chr14	40877101	40877270	+	Intergenic	THE1C-int|LTR|ERVL-MaLR	-975481	NM_203301	254170	Hs.146632	NM_203301	ENSG00000165355	FBXO33	BMND12|Fbx33|c14_5247	F-box protein 33	protein-coding
chr14	32456823	32456992	+	Intergenic	L1MEf|LINE|L1	88998	NR_027263	84837	Hs.496755	NM_032751		ARHGAP5-AS1	C14orf128	ARHGAP5 antisense RNA 1	miscRNA
chr14	70334996	70335165	+	Intergenic	LTR8A|LTR|ERV1	-11034	NM_001034852	64093	Hs.497349	NM_001034852	ENSG00000198732	SMOC1	OAS	SPARC related modular calcium binding 1	protein-coding
chr14	33308075	33308244	+	Intergenic	MER44C|DNA|TcMar-Tigger	-100300	NM_001164749	64067	Hs.675475	NM_001164749	ENSG00000151322	NPAS3	MOP6|PASD6|bHLHe12	neuronal PAS domain protein 3	protein-coding
chr14	69842555	69842724	+	Intergenic	AluJr4|SINE|Alu	22382	NM_004450	2079	Hs.509791	NM_004450	ENSG00000100632	ERH	DROER	enhancer of rudimentary homolog (Drosophila)	protein-coding
chr14	56516947	56517116	+	Intergenic	Intergenic	-68062	NM_021255	57161	Hs.657926	NM_021255	ENSG00000139946	PELI2	-	pellino E3 ubiquitin protein ligase family member 2	protein-coding
chr14	39058099	39058268	+	Intergenic	LTR21A|LTR|ERV1	327903	NR_039982	283547	Hs.675941	NR_039982		LINC00639	-	long intergenic non-protein coding RNA 639	miscRNA
chr14	61854950	61855119	+	intron (NM_006255, intron 1 of 13)	intron (NM_006255, intron 1 of 13)	66519	NM_006255	5583	Hs.333907	NM_006255	ENSG00000027075	PRKCH	PKC-L|PKCL|PRKCL|nPKC-eta	protein kinase C, eta	protein-coding
chr14	99823038	99823207	+	Intergenic	MIRb|SINE|MIR	-85300	NM_138576	64919	Hs.709690	NM_022898	ENSG00000127152	BCL11B	CTIP-2|CTIP2|RIT1|ZNF856B|hRIT1-alpha	B-cell CLL/lymphoma 11B (zinc finger protein)	protein-coding
chr14	67398905	67399074	+	intron (NM_020806, intron 8 of 22)	L1MA3|LINE|L1	-257121	NM_173526	161142	Hs.733286	NM_173526	ENSG00000172717	FAM71D	C14orf54	family with sequence similarity 71, member D	protein-coding
chr14	38175306	38175475	+	Intergenic	L2b|LINE|L2	-111065	NM_004496	3169	Hs.163484	NM_004496	ENSG00000129514	FOXA1	HNF3A|TCF3A	forkhead box A1	protein-coding
chr14	68643916	68644085	+	intron (NM_133510, intron 7 of 10)	intron (NM_133510, intron 7 of 10)	357504	NM_133510	5890	Hs.172587	NM_002877	ENSG00000182185	RAD51B	R51H2|RAD51L1|REC2	RAD51 homolog B (S. cerevisiae)	protein-coding
chr14	70786341	70786510	+	Intergenic	Intergenic	40023	NM_001204090	51241	Hs.709581	NM_001204090	ENSG00000133983	COX16	C14orf112	COX16 cytochrome c oxidase assembly homolog (S. cerevisiae)	protein-coding
chr14	35408061	35408230	+	promoter-TSS (NR_002937)	promoter-TSS (NR_002937)	-983	NR_002937	280655	Hs.639271	NR_002937		IGBP1P1	C14orf19	immunoglobulin (CD79A) binding protein 1 pseudogene 1	pseudo
chr14	29145807	29145976	+	Intergenic	Intergenic	-90387	NM_005249	2290	Hs.741222	NM_005249	ENSG00000176165	FOXG1	BF1|BF2|FHKL3|FKH2|FKHL1|FKHL2|FKHL3|FKHL4|FOXG1A|FOXG1B|FOXG1C|HBF-1|HBF-2|HBF-3|HBF-G2|HBF2|HFK1|HFK2|HFK3|KHL2|QIN	forkhead box G1	protein-coding
chr14	55409720	55409889	+	intron (NM_007086, intron 25 of 25)	intron (NM_007086, intron 25 of 25)	-40262	NM_001024071	2643	Hs.86724	NM_000161	ENSG00000131979	GCH1	DYT14|DYT5|DYT5a|GCH|GTP-CH-1|GTPCH1|HPABH4B	GTP cyclohydrolase 1	protein-coding
chr14	53475826	53475995	+	Intergenic	MLT1F2|LTR|ERVL-MaLR	-58095	NM_006832	10979	Hs.509343	NM_001134999	ENSG00000073712	FERMT2	KIND2|MIG2|PLEKHC1|UNC112|UNC112B|mig-2	fermitin family member 2	protein-coding
chr14	41205890	41206059	+	Intergenic	THE1C-int|LTR|ERVL-MaLR	-870790	NM_152447	145581	Hs.136893	NM_152447	ENSG00000165379	LRFN5	C14orf146|FIGLER8|SALM5	leucine rich repeat and fibronectin type III domain containing 5	protein-coding
chr14	61180300	61180469	+	exon (NM_017420, exon 3 of 3)	exon (NM_017420, exon 3 of 3)	10468	NM_017420	51804	Hs.690393	NM_017420	ENSG00000100625	SIX4	AREC3	SIX homeobox 4	protein-coding
chr14	79397104	79397273	+	intron (NM_004796, intron 7 of 16)	intron (NM_004796, intron 7 of 16)	-348466	NM_138970	9369	Hs.368307	NM_001105250	ENSG00000021645	NRXN3	C14orf60	neurexin 3	protein-coding
chr14	81858024	81858193	+	intron (NM_001256430, intron 4 of 7)	intron (NM_001256430, intron 4 of 7)	35448	NM_033104	85439	Hs.14248	NM_001256430	ENSG00000140022	STON2	STN2|STNB|STNB2	stonin 2	protein-coding
chr14	50431677	50431846	+	Intergenic	L1MB4|LINE|L1	42477	NM_001012706	283551	Hs.660867	NM_001012706	ENSG00000214900	C14orf182	-	chromosome 14 open reading frame 182	protein-coding
chr14	78622387	78622556	+	Intergenic	Intergenic	-247622	NM_004796	9369	Hs.368307	NM_001105250	ENSG00000021645	NRXN3	C14orf60	neurexin 3	protein-coding
chr14	61943015	61943184	+	intron (NM_006255, intron 9 of 13)	intron (NM_006255, intron 9 of 13)	-94159	NR_039985	400221	Hs.344000	NR_039985		FLJ22447	-	uncharacterized LOC400221	miscRNA
chr14	50391849	50392018	+	Intergenic	Intergenic	32197	NM_001663	382	Hs.719973	NM_001663	ENSG00000165527	ARF6	-	ADP-ribosylation factor 6	protein-coding
chr14	70112779	70112948	+	intron (NM_014734, intron 1 of 5)	L2c|LINE|L2	34553	NM_014734	9766	Hs.440025	NM_014734	ENSG00000100647	KIAA0247	-	KIAA0247	protein-coding
chr14	69748003	69748172	+	intron (NM_020692, intron 1 of 15)	MIRb|SINE|MIR	21406	NM_001168368	57452	Hs.21035	NM_001168368	ENSG00000100626	GALNTL1	GALNACT16|GALNT16	UDP-N-acetyl-alpha-D-galactosamine:polypeptide N-acetylgalactosaminyltransferase-like 1	protein-coding
chr14	60758122	60758291	+	intron (NM_021003, intron 5 of 5)	intron (NM_021003, intron 5 of 5)	42240	NM_021003	5494	Hs.130036	NM_021003	ENSG00000100614	PPM1A	PP2C-ALPHA|PP2CA|PP2Calpha	protein phosphatase, Mg2+/Mn2+ dependent, 1A	protein-coding
chr14	65280115	65280284	+	intron (NM_001024858, intron 1 of 34)	intron (NM_001024858, intron 1 of 34)	9667	NM_000347	6710	Hs.417303	NM_000347	ENSG00000070182	SPTB	EL3|HS2|HSPTB1|SPH2	spectrin, beta, erythrocytic	protein-coding
chr14	62404381	62404550	+	Intergenic	Intergenic	-58076	NM_031914	83851	Hs.404139	NM_031914	ENSG00000139973	SYT16	CHR14SYT|SYT14L|Strep14|syt14r|yt14r	synaptotagmin XVI	protein-coding
chr14	74940342	74940511	+	Intergenic	L2c|LINE|L2	6481	NR_039858	100616211		NR_039858		MIR4709	-	microRNA 4709	miscRNA
chr14	76723865	76724034	+	Intergenic	MLT1B|LTR|ERVL-MaLR	13527	NR_046482	100873740		NR_046482		RNU6-6	-	RNA, U6 small nuclear 6	snRNA
chr14	73317877	73318046	+	intron (NM_012074, intron 1 of 8)	intron (NM_012074, intron 1 of 8)	42848	NM_012074	8110	Hs.162868	NM_012074	ENSG00000205683	DPF3	CERD4	D4, zinc and double PHD fingers, family 3	protein-coding
chr14	30315955	30316124	+	intron (NM_002742, intron 1 of 17)	L2a|LINE|L2	80860	NM_002742	5587	Hs.508999	NM_002742	ENSG00000184304	PRKD1	PKC-MU|PKCM|PKD|PRKCM	protein kinase D1	protein-coding
chr14	65809064	65809233	+	Intergenic	Intergenic	-7247	NR_039857	100616176		NR_039857		MIR4708	-	microRNA 4708	miscRNA
chr14	22946665	22946834	+	Intergenic	Intergenic	111394	NM_001344	1603	Hs.82890	NM_001344	ENSG00000129562	DAD1	OST2	defender against cell death 1	protein-coding
chr14	77842383	77842552	+	intron (NM_213601, intron 1 of 5)	intron (NM_213601, intron 1 of 5)	929	NM_213601	283578	Hs.200413	NM_213601	ENSG00000100580	TMED8	FAM15B	transmembrane emp24 protein transport domain containing 8	protein-coding
chr14	53375821	53375990	+	intron (NM_001135000, intron 3 of 14)	Tigger4a|DNA|TcMar-Tigger	41910	NM_001134999	10979	Hs.509343	NM_001134999	ENSG00000073712	FERMT2	KIND2|MIG2|PLEKHC1|UNC112|UNC112B|mig-2	fermitin family member 2	protein-coding
chr14	57856487	57856656	+	promoter-TSS (NM_001011713)	promoter-TSS (NM_001011713)	-700	NM_001011713	122830	Hs.165465	NM_001011713	ENSG00000139977	NAA30	C14orf35|MAK3|Mak3p|NAT12	N(alpha)-acetyltransferase 30, NatC catalytic subunit	protein-coding
chr14	59732623	59732792	+	intron (NM_001270520, intron 2 of 24)	intron (NM_001270520, intron 2 of 24)	2548	NM_014992	23002	Hs.19156	NM_001270520	ENSG00000100592	DAAM1	-	dishevelled associated activator of morphogenesis 1	protein-coding
chr14	54002217	54002386	+	Intergenic	Intergenic	-382255	NM_001160148	80821	Hs.125525	NM_001160147	ENSG00000100523	DDHD1	PA-PLA1|PAPLA1	DDHD domain containing 1	protein-coding
chr14	96389059	96389228	+	non-coding (NR_038861, exon 2 of 2)	non-coding (NR_038861, exon 2 of 2)	46034	NR_038861	100507043	Hs.455955	NR_038861		LINC00617	-	long intergenic non-protein coding RNA 617	miscRNA
chr14	61570460	61570629	+	Intergenic	Intergenic	122579	NR_033344	145389	Hs.200738	NM_001172702	ENSG00000139974	SLC38A6	NAT-1	solute carrier family 38, member 6	protein-coding
chr14	76873226	76873395	+	intron (NM_004452, intron 2 of 10)	L2a|LINE|L2	35620	NM_004452	2103	Hs.435845	NM_004452	ENSG00000119715	ESRRB	DFNB35|ERR2|ERRb|ESRL2|NR3B2	estrogen-related receptor beta	protein-coding
chr14	60783961	60784130	+	Intergenic	MIRb|SINE|MIR	68079	NM_021003	5494	Hs.130036	NM_021003	ENSG00000100614	PPM1A	PP2C-ALPHA|PP2CA|PP2Calpha	protein phosphatase, Mg2+/Mn2+ dependent, 1A	protein-coding
chr14	42809547	42809716	+	Intergenic	L1M2|LINE|L1	732867	NM_152447	145581	Hs.136893	NM_152447	ENSG00000165379	LRFN5	C14orf146|FIGLER8|SALM5	leucine rich repeat and fibronectin type III domain containing 5	protein-coding
chr14	32244684	32244853	+	intron (NM_001201574, intron 1 of 5)	intron (NM_001201574, intron 1 of 5)	60993	NM_001201574	80224	Hs.288981	NM_001201573	ENSG00000151413	NUBPL	C14orf127|IND1|huInd1	nucleotide binding protein-like	protein-coding
chr14	31622610	31622779	+	intron (NM_015382, intron 12 of 42)	AluJb|SINE|Alu	53995	NM_015382	25831	Hs.708017	NM_015382	ENSG00000092148	HECTD1	-	HECT domain containing E3 ubiquitin protein ligase 1	protein-coding
chr14	66767817	66767986	+	Intergenic	LTR16B2|LTR|ERVL	-185208	NR_024338	440184	Hs.412138	NM_001004331		LINC00238	C14orf53|NCRNA00238	long intergenic non-protein coding RNA 238	miscRNA
chr14	70892641	70892810	+	Intergenic	Intergenic	-8918	NM_018373	55333	Hs.704691	NM_018373	ENSG00000213463	SYNJ2BP	ARIP2|OMP25	synaptojanin 2 binding protein	protein-coding
chr14	24166903	24167072	+	Intergenic	HERV3-int|LTR|ERV1	61414	NM_005794	10202	Hs.272499	NM_005794	ENSG00000100867	DHRS2	HEP27|SDR25C1	dehydrogenase/reductase (SDR family) member 2	protein-coding
chr14	80892105	80892274	+	intron (NR_038355, intron 8 of 8)	Tigger7|DNA|TcMar-Tigger	-194792	NM_000793	1734	Hs.732170	NM_000793	ENSG00000211448	DIO2	5DII|D2|DIOII|SelY|TXDI2	deiodinase, iodothyronine, type II	protein-coding
chr14	56357477	56357646	+	Intergenic	Intergenic	-94169	NR_026797	645687	Hs.569345	NR_026796		LINC00520	C14orf34	long intergenic non-protein coding RNA 520	miscRNA
chr14	88756826	88756995	+	intron (NM_021161, intron 1 of 6)	MIR|SINE|MIR	-19655	NM_138318	54207	Hs.560255	NM_021161	ENSG00000100433	KCNK10	K2p10.1|TREK-2|TREK2	potassium channel, subfamily K, member 10	protein-coding
chr14	68909971	68910140	+	intron (NM_133510, intron 9 of 10)	intron (NM_133510, intron 9 of 10)	350576	NM_004926	677	Hs.85155	NM_001244698	ENSG00000185650	ZFP36L1	BRF1|Berg36|ERF-1|ERF1|RNF162B|TIS11B|cMG1	zinc finger protein 36, C3H type-like 1	protein-coding
chr14	35141022	35141191	+	Intergenic	THE1D|LTR|ERVL-MaLR	-41740	NM_152233	58533	Hs.356647	NM_152233	ENSG00000129515	SNX6	MSTP010|TFAF2	sorting nexin 6	protein-coding
chr14	52921671	52921840	+	intron (NM_001160047, intron 18 of 20)	MIR|SINE|MIR	97546	NM_020784	57544	Hs.532609	NM_001160047	ENSG00000087301	TXNDC16	ERp90|KIAA1344	thioredoxin domain containing 16	protein-coding
chr14	51417648	51417817	+	Intergenic	Intergenic	-6484	NM_002863	5836	Hs.282417	NM_001163940	ENSG00000100504	PYGL	GSD6	phosphorylase, glycogen, liver	protein-coding
chr14	70542068	70542237	+	intron (NM_033262, intron 2 of 7)	intron (NM_033262, intron 2 of 7)	4766	NM_182936	6547	Hs.337696	NM_001130417	ENSG00000100678	SLC8A3	NCX3	solute carrier family 8 (sodium/calcium exchanger), member 3	protein-coding
chr14	50374066	50374235	+	Intergenic	Intergenic	14414	NM_001663	382	Hs.719973	NM_001663	ENSG00000165527	ARF6	-	ADP-ribosylation factor 6	protein-coding
chr14	21561650	21561819	+	intron (NM_016423, intron 2 of 4)	intron (NM_016423, intron 2 of 4)	5074	NM_016423	51222	Hs.250493	NM_001101672	ENSG00000165804	ZNF219	ZFP219	zinc finger protein 219	protein-coding
chr14	67090544	67090713	+	intron (NM_001024218, intron 1 of 21)	intron (NM_001024218, intron 1 of 21)	116503	NM_001024218	10243	Hs.208765	NM_001024218	ENSG00000171723	GPHN	GEPH|GPH|GPHRYN|HKPX1	gephyrin	protein-coding
chr14	20916363	20916532	+	intron (NM_017807, intron 6 of 10)	intron (NM_017807, intron 6 of 10)	6820	NM_017807	55644	Hs.525196	NM_017807	ENSG00000092094	OSGEP	GCPL1|KAE1|OSGEP1|PRSMG1	O-sialoglycoprotein endopeptidase	protein-coding
chr14	56160572	56160741	+	Intergenic	MIR|SINE|MIR	-72307	NR_004844	645683	Hs.663461	NR_004844		RPL13AP3	RPL13A_11_1370	ribosomal protein L13a pseudogene 3	pseudo
chr14	54731279	54731448	+	Intergenic	Intergenic	-132310	NM_001130851	1033	Hs.84113	NM_001130851	ENSG00000100526	CDKN3	CDI1|CIP2|KAP|KAP1	cyclin-dependent kinase inhibitor 3	protein-coding
chr14	77588657	77588826	+	Intergenic	L2b|LINE|L2	19393	NM_174976	283576	Hs.525485	NM_174976	ENSG00000177108	ZDHHC22	C14orf59	zinc finger, DHHC-type containing 22	protein-coding
chr14	99166800	99166969	+	Intergenic	L2b|LINE|L2	-11066	NM_182560	283598	Hs.448754	NM_182560	ENSG00000176605	C14orf177	-	chromosome 14 open reading frame 177	protein-coding
chr14	95090964	95091133	+	TTS (NM_001085)	TTS (NM_001085)	12334	NM_001085	12	Hs.710488	NM_001085	ENSG00000196136	SERPINA3	AACT|ACT|GIG25	serpin peptidase inhibitor, clade A (alpha-1 antiproteinase, antitrypsin), member 3	protein-coding
chr14	78656208	78656377	+	Intergenic	L2a|LINE|L2	-213801	NM_004796	9369	Hs.368307	NM_001105250	ENSG00000021645	NRXN3	C14orf60	neurexin 3	protein-coding
chr14	30336816	30336985	+	intron (NM_002742, intron 1 of 17)	intron (NM_002742, intron 1 of 17)	59999	NM_002742	5587	Hs.508999	NM_002742	ENSG00000184304	PRKD1	PKC-MU|PKCM|PKD|PRKCM	protein kinase D1	protein-coding
chr14	30686833	30687002	+	Intergenic	Intergenic	-290018	NM_002742	5587	Hs.508999	NM_002742	ENSG00000184304	PRKD1	PKC-MU|PKCM|PKD|PRKCM	protein kinase D1	protein-coding
chr14	36114396	36114565	+	intron (NM_014990, intron 30 of 40)	MLT1A0|LTR|ERVL-MaLR	111232	NM_032594	84684	Hs.62813	NM_032594	ENSG00000168348	INSM2	IA-6|IA6|mlt1	insulinoma-associated 2	protein-coding
chr14	39837642	39837811	+	Intergenic	Intergenic	63978	NM_203301	254170	Hs.146632	NM_203301	ENSG00000165355	FBXO33	BMND12|Fbx33|c14_5247	F-box protein 33	protein-coding
chr14	81248473	81248642	+	intron (NM_152446, intron 14 of 23)	intron (NM_152446, intron 14 of 23)	157327	NM_152446	145508	Hs.162889	NM_152446	ENSG00000100629	CEP128	C14orf145|C14orf61|LEDP/132	centrosomal protein 128kDa	protein-coding
chr14	34704681	34704850	+	Intergenic	Intergenic	226703	NM_138288	171546	Hs.740577	NM_138288	ENSG00000165389	SPTSSA	C14orf147|SSSPTA	serine palmitoyltransferase, small subunit A	protein-coding
chr14	70614379	70614548	+	intron (NM_033262, intron 2 of 7)	MLT1E|LTR|ERVL-MaLR	41324	NM_058240	6547	Hs.337696	NM_001130417	ENSG00000100678	SLC8A3	NCX3	solute carrier family 8 (sodium/calcium exchanger), member 3	protein-coding
chr14	35119324	35119493	+	Intergenic	Intergenic	-20042	NM_152233	58533	Hs.356647	NM_152233	ENSG00000129515	SNX6	MSTP010|TFAF2	sorting nexin 6	protein-coding
chr14	69601891	69602060	+	intron (NM_003861, intron 1 of 8)	Charlie1a|DNA|hAT-Charlie	17939	NM_003861	8816	Hs.509780	NM_003861	ENSG00000139990	DCAF5	BCRG2|BCRP2|D14S1461E|WDR22	DDB1 and CUL4 associated factor 5	protein-coding
chr14	60687490	60687659	+	Intergenic	LTR53|LTR|ERVL	-24896	NM_177952	5494	Hs.130036	NM_021003	ENSG00000100614	PPM1A	PP2C-ALPHA|PP2CA|PP2Calpha	protein phosphatase, Mg2+/Mn2+ dependent, 1A	protein-coding
chr14	36323554	36323723	+	intron (NM_032352, intron 4 of 9)	L1MEe|LINE|L1	28041	NM_032352	84312	Hs.525299	NM_032352	ENSG00000100916	BRMS1L	BRMS1	breast cancer metastasis-suppressor 1-like	protein-coding
chr14	59723344	59723513	+	intron (NM_001270520, intron 1 of 24)	intron (NM_001270520, intron 1 of 24)	-6731	NM_014992	23002	Hs.19156	NM_001270520	ENSG00000100592	DAAM1	-	dishevelled associated activator of morphogenesis 1	protein-coding
chr14	76635094	76635263	+	intron (NM_017926, intron 3 of 9)	intron (NM_017926, intron 3 of 9)	16919	NM_017972	55668	Hs.410231	NM_017926	ENSG00000089916	GPATCH2L	C14orf118	G patch domain containing 2-like	protein-coding
chr14	33946584	33946753	+	intron (NM_001165893, intron 3 of 10)	intron (NM_001165893, intron 3 of 10)	473616	NM_022073	112399	Hs.135507	NM_022073	ENSG00000129521	EGLN3	HIFP4H3|HIFPH3|PHD3	egl nine homolog 3 (C. elegans)	protein-coding
chr14	71115335	71115504	+	intron (NM_015351, intron 1 of 2)	intron (NM_015351, intron 1 of 2)	6915	NM_015351	23508	Hs.79170	NM_015351	ENSG00000133985	TTC9	TTC9A	tetratricopeptide repeat domain 9	protein-coding
chr14	62910375	62910544	+	Intergenic	THE1D|LTR|ERVL-MaLR	326384	NR_015358	646113	Hs.445241	NM_001039785		LINC00643	-	long intergenic non-protein coding RNA 643	miscRNA
chr14	59420751	59420920	+	Intergenic	L2a|LINE|L2	-234546	NM_001270520	23002	Hs.19156	NM_001270520	ENSG00000100592	DAAM1	-	dishevelled associated activator of morphogenesis 1	protein-coding
chr14	38509712	38509881	+	Intergenic	Intergenic	-167408	NM_001049	6751	Hs.248160	NM_001049	ENSG00000139874	SSTR1	SRIF-2|SS-1-R|SS1-R|SS1R	somatostatin receptor 1	protein-coding
chr14	105566210	105566379	+	Intergenic	MLT1J|LTR|ERVL-MaLR	-34540	NM_013345	29933	Hs.532504	NM_013345	ENSG00000183484	GPR132	G2A	G protein-coupled receptor 132	protein-coding
chr14	30784689	30784858	+	Intergenic	L2|LINE|L2	-243556	NM_017769	55632	Hs.605081	NM_017769	ENSG00000092140	G2E3	KIAA1333|PHF7B	G2/M-phase specific E3 ubiquitin protein ligase	protein-coding
chr14	69878102	69878271	+	intron (NM_018375, intron 1 of 6)	intron (NM_018375, intron 1 of 6)	12801	NM_001252148	55334	Hs.432690	NM_001252148	ENSG00000029364	SLC39A9	ZIP-9|ZIP9	solute carrier family 39 (zinc transporter), member 9	protein-coding
chr14	81413139	81413308	+	Intergenic	MSTA|LTR|ERVL-MaLR	-7339	NM_152446	145508	Hs.162889	NM_152446	ENSG00000100629	CEP128	C14orf145|C14orf61|LEDP/132	centrosomal protein 128kDa	protein-coding
chr14	71076227	71076396	+	Intergenic	LTR47B|LTR|ERVL	-8927	NM_005466	10001	Hs.497353	NM_005466	ENSG00000133997	MED6	NY-REN-28	mediator complex subunit 6	protein-coding
chr14	37530081	37530250	+	intron (NM_030631, intron 1 of 9)	intron (NM_030631, intron 1 of 9)	-108569	NR_039725	100616280		NR_039725		MIR4503	-	microRNA 4503	miscRNA
chr14	25350702	25350871	+	intron (NM_014178, intron 2 of 5)	intron (NM_014178, intron 2 of 5)	168309	NM_014178	29091	Hs.508958	NM_014178	ENSG00000168952	STXBP6	amisyn	syntaxin binding protein 6 (amisyn)	protein-coding
chr14	55221507	55221676	+	promoter-TSS (NM_001161577)	promoter-TSS (NM_001161577)	85	NM_001161577	23034	Hs.733324	NM_001161576	ENSG00000020577	SAMD4A	SAMD4|SMAUG|SMAUG1|SMG|SMGA	sterile alpha motif domain containing 4A	protein-coding
chr14	66535127	66535296	+	Intergenic	L2b|LINE|L2	-417898	NR_024338	440184	Hs.412138	NM_001004331		LINC00238	C14orf53|NCRNA00238	long intergenic non-protein coding RNA 238	miscRNA
chr14	71709271	71709440	+	Intergenic	Intergenic	-155699	NR_001276	319139		NR_001276		SNORD56B	RNU56B	small nucleolar RNA, C/D box 56B	snoRNA
chr14	42075392	42075561	+	Intergenic	Intergenic	-1288	NM_152447	145581	Hs.136893	NM_152447	ENSG00000165379	LRFN5	C14orf146|FIGLER8|SALM5	leucine rich repeat and fibronectin type III domain containing 5	protein-coding
chr14	54097091	54097260	+	Intergenic	Intergenic	318027	NR_049843	100847076		NR_049843		MIR5580	-	microRNA 5580	miscRNA
chr14	37504810	37504979	+	intron (NM_030631, intron 1 of 9)	intron (NM_030631, intron 1 of 9)	-83298	NR_039725	100616280		NR_039725		MIR4503	-	microRNA 4503	miscRNA
chr14	68030981	68031150	+	intron (NM_020715, intron 7 of 28)	intron (NM_020715, intron 7 of 28)	31057	NM_020715	57475	Hs.594236	NM_020715	ENSG00000054690	PLEKHH1	-	pleckstrin homology domain containing, family H (with MyTH4 domain) member 1	protein-coding
chr14	32846729	32846898	+	intron (NM_004274, intron 1 of 13)	intron (NM_004274, intron 1 of 13)	48334	NM_004274	9472	Hs.509083	NM_004274	ENSG00000151320	AKAP6	ADAP100|ADAP6|AKAP100|PRKA6|mAKAP	A kinase (PRKA) anchor protein 6	protein-coding
chr14	76505725	76505894	+	intron (NR_045664, intron 3 of 7)	intron (NR_045664, intron 3 of 7)	53713	NM_001102564	112752	Hs.532626	NM_001102564	ENSG00000119650	IFT43	C14orf179|CED3	intraflagellar transport 43 homolog (Chlamydomonas)	protein-coding
chr14	53574084	53574253	+	intron (NM_030637, intron 1 of 11)	MER44B|DNA|TcMar-Tigger	45878	NM_001160147	80821	Hs.125525	NM_001160147	ENSG00000100523	DDHD1	PA-PLA1|PAPLA1	DDHD domain containing 1	protein-coding
chr14	66825967	66826136	+	Intergenic	Intergenic	-127058	NR_024338	440184	Hs.412138	NM_001004331		LINC00238	C14orf53|NCRNA00238	long intergenic non-protein coding RNA 238	miscRNA
chr14	53284787	53284956	+	Intergenic	L1MB3|LINE|L1	-26485	NM_198066	64841	Hs.702056	NM_198066	ENSG00000100522	GNPNAT1	GNPNAT|Gpnat1	glucosamine-phosphate N-acetyltransferase 1	protein-coding
chr14	45314778	45314947	+	Intergenic	Intergenic	-51645	NM_001017923	122525	Hs.82098	NM_001017923	ENSG00000179476	C14orf28	DRIP-1|DRIP1|c14_5270	chromosome 14 open reading frame 28	protein-coding
chr14	57144172	57144341	+	Intergenic	LTR16D|LTR|ERVL	97745	NM_017799	54916	Hs.497253	NM_017799	ENSG00000070269	C14orf101	-	chromosome 14 open reading frame 101	protein-coding
chr14	70503574	70503743	+	Intergenic	ERVL-E-int|LTR|ERVL	43260	NM_182936	6547	Hs.337696	NM_001130417	ENSG00000100678	SLC8A3	NCX3	solute carrier family 8 (sodium/calcium exchanger), member 3	protein-coding
chr14	33722844	33723013	+	intron (NM_173159, intron 3 of 11)	intron (NM_173159, intron 3 of 11)	314469	NM_173159	64067	Hs.675475	NM_001164749	ENSG00000151322	NPAS3	MOP6|PASD6|bHLHe12	neuronal PAS domain protein 3	protein-coding
chr14	55726945	55727114	+	Intergenic	AluJo|SINE|Alu	-10992	NM_017943	55030	Hs.654725	NM_017943	ENSG00000178974	FBXO34	Fbx34	F-box protein 34	protein-coding
chr14	57863310	57863479	+	intron (NM_001011713, intron 2 of 4)	intron (NM_001011713, intron 2 of 4)	6123	NM_001011713	122830	Hs.165465	NM_001011713	ENSG00000139977	NAA30	C14orf35|MAK3|Mak3p|NAT12	N(alpha)-acetyltransferase 30, NatC catalytic subunit	protein-coding
chr14	50501239	50501408	+	Intergenic	Intergenic	-27085	NM_001012706	283551	Hs.660867	NM_001012706	ENSG00000214900	C14orf182	-	chromosome 14 open reading frame 182	protein-coding
chr14	64809293	64809462	+	Intergenic	MER119|DNA|hAT-Charlie	-4109	NM_001040276	2100	Hs.734038	NM_001040275	ENSG00000140009	ESR2	ER-BETA|ESR-BETA|ESRB|ESTRB|Erb|NR3A2	estrogen receptor 2 (ER beta)	protein-coding
chr14	52128316	52128485	+	intron (NM_001267046, intron 1 of 13)	L2a|LINE|L2	9824	NM_152330	122786	Hs.434914	NM_001042481	ENSG00000139926	FRMD6	C14orf31|EX1|Willin|c14_5320	FERM domain containing 6	protein-coding
chr14	63939446	63939615	+	intron (NM_006246, intron 2 of 13)	intron (NM_006246, intron 2 of 13)	70549	NM_006246	5529	Hs.334868	NM_006246	ENSG00000154001	PPP2R5E	-	protein phosphatase 2, regulatory subunit B', epsilon isoform	protein-coding
chr14	40202494	40202663	+	Intergenic	HERVFH19-int|LTR|ERV1	-300874	NM_203301	254170	Hs.146632	NM_203301	ENSG00000165355	FBXO33	BMND12|Fbx33|c14_5247	F-box protein 33	protein-coding
chr14	36460004	36460173	+	Intergenic	Intergenic	164491	NM_032352	84312	Hs.525299	NM_032352	ENSG00000100916	BRMS1L	BRMS1	breast cancer metastasis-suppressor 1-like	protein-coding
chr14	28778101	28778270	+	Intergenic	HSMAR2|DNA|TcMar-Mariner	-458093	NM_005249	2290	Hs.741222	NM_005249	ENSG00000176165	FOXG1	BF1|BF2|FHKL3|FKH2|FKHL1|FKHL2|FKHL3|FKHL4|FOXG1A|FOXG1B|FOXG1C|HBF-1|HBF-2|HBF-3|HBF-G2|HBF2|HFK1|HFK2|HFK3|KHL2|QIN	forkhead box G1	protein-coding
chr14	77256789	77256958	+	intron (NM_015305, intron 9 of 9)	intron (NM_015305, intron 9 of 9)	22410	NM_015305	23357	Hs.497448	NM_015305	ENSG00000013523	ANGEL1	KIAA0759	angel homolog 1 (Drosophila)	protein-coding
chr14	68005157	68005326	+	intron (NM_020715, intron 1 of 28)	intron (NM_020715, intron 1 of 28)	5233	NM_020715	57475	Hs.594236	NM_020715	ENSG00000054690	PLEKHH1	-	pleckstrin homology domain containing, family H (with MyTH4 domain) member 1	protein-coding
chr14	45719622	45719791	+	intron (NM_018353, intron 1 of 16)	intron (NM_018353, intron 1 of 16)	2899	NM_018353	55320	Hs.732769	NM_018353	ENSG00000129534	MIS18BP1	C14orf106|HSA242977|KNL2|M18BP1	MIS18 binding protein 1	protein-coding
chr14	69141961	69142130	+	Intergenic	LTR81C|LTR|Gypsy	118586	NM_004926	677	Hs.85155	NM_001244698	ENSG00000185650	ZFP36L1	BRF1|Berg36|ERF-1|ERF1|RNF162B|TIS11B|cMG1	zinc finger protein 36, C3H type-like 1	protein-coding
chr14	70310626	70310795	+	Intergenic	L2|LINE|L2	-35404	NM_001034852	64093	Hs.497349	NM_001034852	ENSG00000198732	SMOC1	OAS	SPARC related modular calcium binding 1	protein-coding
chr14	74270337	74270506	+	Intergenic	FAM|SINE|Alu	-16525	NM_001043318	91748	Hs.594157	NM_001043318	ENSG00000156030	ELMSAN1	C14orf117|C14orf43|LSR68|c14_5541	ELM2 and Myb/SANT-like domain containing 1	protein-coding
chr14	54816536	54816705	+	Intergenic	Intergenic	-47053	NM_001130851	1033	Hs.84113	NM_001130851	ENSG00000100526	CDKN3	CDI1|CIP2|KAP|KAP1	cyclin-dependent kinase inhibitor 3	protein-coding
chr14	69411203	69411372	+	intron (NM_001130004, intron 1 of 21)	intron (NM_001130004, intron 1 of 21)	34796	NM_001130004	87	Hs.509765	NM_001102	ENSG00000072110	ACTN1	-	actinin, alpha 1	protein-coding
chr14	76376082	76376251	+	intron (NM_015072, intron 31 of 31)	intron (NM_015072, intron 31 of 31)	71926	NM_003239	7043	Hs.592317	NM_003239	ENSG00000119699	TGFB3	ARVD|TGF-beta3	transforming growth factor, beta 3	protein-coding
chr14	60435301	60435470	+	Intergenic	Intergenic	-97828	NM_021136	6252	Hs.368626	NM_021136	ENSG00000139970	RTN1	NSP	reticulon 1	protein-coding
chr14	42610323	42610492	+	Intergenic	Intergenic	533643	NM_152447	145581	Hs.136893	NM_152447	ENSG00000165379	LRFN5	C14orf146|FIGLER8|SALM5	leucine rich repeat and fibronectin type III domain containing 5	protein-coding
chr14	91698575	91698744	+	TTS (NM_001177676)	TTS (NM_001177676)	12193	NM_001177676	8111	Hs.8882	NM_001177676	ENSG00000119714	GPR68	GPR12A|OGR1	G protein-coupled receptor 68	protein-coding
chr14	55127214	55127383	+	intron (NM_015589, intron 1 of 11)	intron (NM_015589, intron 1 of 11)	92968	NM_015589	23034	Hs.733324	NM_001161576	ENSG00000020577	SAMD4A	SAMD4|SMAUG|SMAUG1|SMG|SMGA	sterile alpha motif domain containing 4A	protein-coding
chr14	81833875	81834044	+	intron (NM_001256430, intron 5 of 7)	intron (NM_001256430, intron 5 of 7)	59597	NM_033104	85439	Hs.14248	NM_001256430	ENSG00000140022	STON2	STN2|STNB|STNB2	stonin 2	protein-coding
chr14	56398556	56398725	+	Intergenic	LTR9|LTR|ERV1	-135248	NR_026797	645687	Hs.569345	NR_026796		LINC00520	C14orf34	long intergenic non-protein coding RNA 520	miscRNA
chr14	86051329	86051498	+	intron (NM_013231, intron 1 of 1)	MIRc|SINE|MIR	54925	NM_013231	23768	Hs.731808	NM_013231	ENSG00000185070	FLRT2	-	fibronectin leucine rich transmembrane protein 2	protein-coding
chr14	50787082	50787251	+	intron (NR_033761, intron 2 of 5)	intron (NR_033761, intron 2 of 5)	8119	NR_033761	27109	Hs.438489	NM_001003803	ENSG00000125375	ATP5S	ATPW|HSU79253	ATP synthase, H+ transporting, mitochondrial Fo complex, subunit s (factor B)	protein-coding
chr14	53473503	53473672	+	Intergenic	MLT1L|LTR|ERVL-MaLR	-55772	NM_006832	10979	Hs.509343	NM_001134999	ENSG00000073712	FERMT2	KIND2|MIG2|PLEKHC1|UNC112|UNC112B|mig-2	fermitin family member 2	protein-coding
chr14	79064600	79064769	+	intron (NM_004796, intron 1 of 16)	intron (NM_004796, intron 1 of 16)	194591	NM_004796	9369	Hs.368307	NM_001105250	ENSG00000021645	NRXN3	C14orf60	neurexin 3	protein-coding
chr14	50862975	50863144	+	promoter-TSS (NM_004196)	promoter-TSS (NM_004196)	-442	NM_004196	8814	Hs.679430	NM_004196	ENSG00000100490	CDKL1	KKIALRE|P42	cyclin-dependent kinase-like 1 (CDC2-related kinase)	protein-coding
chr14	40581379	40581548	+	Intergenic	Intergenic	-679759	NM_203301	254170	Hs.146632	NM_203301	ENSG00000165355	FBXO33	BMND12|Fbx33|c14_5247	F-box protein 33	protein-coding
chr14	35899582	35899751	+	Intergenic	Intergenic	-25706	NM_020529	4792	Hs.81328	NM_020529	ENSG00000100906	NFKBIA	IKBA|MAD-3|NFKBI	nuclear factor of kappa light polypeptide gene enhancer in B-cells inhibitor, alpha	protein-coding
chr14	62910885	62911054	+	Intergenic	HAL1|LINE|L1	326894	NR_015358	646113	Hs.445241	NM_001039785		LINC00643	-	long intergenic non-protein coding RNA 643	miscRNA
chr14	60270966	60271135	+	intron (NM_021136, intron 1 of 8)	L1MC3|LINE|L1	66507	NM_021136	6252	Hs.368626	NM_021136	ENSG00000139970	RTN1	NSP	reticulon 1	protein-coding
chr14	57858442	57858611	+	intron (NM_001011713, intron 2 of 4)	intron (NM_001011713, intron 2 of 4)	1255	NM_001011713	122830	Hs.165465	NM_001011713	ENSG00000139977	NAA30	C14orf35|MAK3|Mak3p|NAT12	N(alpha)-acetyltransferase 30, NatC catalytic subunit	protein-coding
chr14	55220987	55221156	+	promoter-TSS (NM_001161577)	promoter-TSS (NM_001161577)	-435	NM_001161577	23034	Hs.733324	NM_001161576	ENSG00000020577	SAMD4A	SAMD4|SMAUG|SMAUG1|SMG|SMGA	sterile alpha motif domain containing 4A	protein-coding
chr14	52497790	52497959	+	intron (NM_007361, intron 9 of 21)	intron (NM_007361, intron 9 of 21)	38072	NM_007361	22795	Hs.369840	NM_007361	ENSG00000087303	NID2	NID-2	nidogen 2 (osteonidogen)	protein-coding
chr14	78001555	78001724	+	intron (NM_004863, intron 9 of 11)	L2a|LINE|L2	-36429	NM_182509	145501	Hs.29742	NM_182509	ENSG00000100593	ISM2	TAIL1|THSD3	isthmin 2 homolog (zebrafish)	protein-coding
chr14	67674148	67674317	+	intron (NM_173526, intron 5 of 8)	MSTB|LTR|ERVL-MaLR	18122	NM_173526	161142	Hs.733286	NM_173526	ENSG00000172717	FAM71D	C14orf54	family with sequence similarity 71, member D	protein-coding
chr14	53311912	53312081	+	Intergenic	Intergenic	-53610	NM_198066	64841	Hs.702056	NM_198066	ENSG00000100522	GNPNAT1	GNPNAT|Gpnat1	glucosamine-phosphate N-acetyltransferase 1	protein-coding
chr14	62655590	62655759	+	Intergenic	Intergenic	71599	NR_015358	646113	Hs.445241	NM_001039785		LINC00643	-	long intergenic non-protein coding RNA 643	miscRNA
chr14	82283317	82283486	+	Intergenic	Intergenic	-283196	NM_005065	6400	Hs.181300	NM_001244984	ENSG00000071537	SEL1L	PRO1063|SEL1-LIKE|SEL1L1	sel-1 suppressor of lin-12-like (C. elegans)	protein-coding
chr14	61039695	61039864	+	Intergenic	Intergenic	63841	NM_007374	4990	Hs.194756	NM_007374	ENSG00000184302	SIX6	MCOPCT2|OPTX2|Six9	SIX homeobox 6	protein-coding
chr14	68781430	68781599	+	intron (NM_133510, intron 8 of 10)	intron (NM_133510, intron 8 of 10)	479117	NM_004926	677	Hs.85155	NM_001244698	ENSG00000185650	ZFP36L1	BRF1|Berg36|ERF-1|ERF1|RNF162B|TIS11B|cMG1	zinc finger protein 36, C3H type-like 1	protein-coding
chr14	72705375	72705544	+	intron (NM_001204424, intron 2 of 17)	LTR82B|LTR|ERVL	305673	NM_001204418	9628	Hs.509872	NM_001204416	ENSG00000182732	RGS6	GAP	regulator of G-protein signaling 6	protein-coding
chr14	53395996	53396165	+	intron (NM_001135000, intron 2 of 14)	L2a|LINE|L2	21735	NM_001134999	10979	Hs.509343	NM_001134999	ENSG00000073712	FERMT2	KIND2|MIG2|PLEKHC1|UNC112|UNC112B|mig-2	fermitin family member 2	protein-coding
chr14	100564965	100565134	+	intron (NM_016337, intron 3 of 13)	intron (NM_016337, intron 3 of 13)	33298	NM_016337	51466	Hs.125867	NM_016337	ENSG00000196405	EVL	RNB6	Enah/Vasp-like	protein-coding
chr14	52425317	52425486	+	intron (NM_053064, intron 3 of 3)	intron (NM_053064, intron 3 of 3)	-30827	NM_016039	51637	Hs.534457	NM_016039	ENSG00000087302	C14orf166	CGI99|CLE|CLE7|LCRP369|RLLM1	chromosome 14 open reading frame 166	protein-coding
chr14	80168719	80168888	+	intron (NM_138970, intron 4 of 5)	intron (NM_138970, intron 4 of 5)	423149	NM_001105250	9369	Hs.368307	NM_001105250	ENSG00000021645	NRXN3	C14orf60	neurexin 3	protein-coding
chr14	21451848	21452017	+	Intergenic	L3|LINE|CR1	-6033	NM_022734	64745	Hs.512693	NM_001029992	ENSG00000165792	METTL17	METT11D1	methyltransferase like 17	protein-coding
chr14	49694416	49694585	+	Intergenic	L2a|LINE|L2	358594	NM_001032	6235	Hs.156367	NM_001030001	ENSG00000213741	RPS29	S29	ribosomal protein S29	protein-coding
chr14	59828081	59828250	+	intron (NM_001270520, intron 22 of 24)	L2c|LINE|L2	98006	NM_014992	23002	Hs.19156	NM_001270520	ENSG00000100592	DAAM1	-	dishevelled associated activator of morphogenesis 1	protein-coding
chr14	73077934	73078103	+	Intergenic	Intergenic	282791	NM_012074	8110	Hs.162868	NM_012074	ENSG00000205683	DPF3	CERD4	D4, zinc and double PHD fingers, family 3	protein-coding
chr14	54327903	54328072	+	Intergenic	Intergenic	87215	NR_049843	100847076		NR_049843		MIR5580	-	microRNA 5580	miscRNA
chr14	66400953	66401122	+	Intergenic	Intergenic	521589	NR_038170	2530	Hs.654961	NM_004480	ENSG00000033170	FUT8	-	fucosyltransferase 8 (alpha (1,6) fucosyltransferase)	protein-coding
chr14	80014165	80014334	+	intron (NM_138970, intron 2 of 5)	intron (NM_138970, intron 2 of 5)	268595	NM_001105250	9369	Hs.368307	NM_001105250	ENSG00000021645	NRXN3	C14orf60	neurexin 3	protein-coding
chr14	67863146	67863315	+	intron (NM_016445, intron 2 of 8)	intron (NM_016445, intron 2 of 8)	15598	NM_016445	26499	Hs.170473	NM_016445	ENSG00000100558	PLEK2	-	pleckstrin 2	protein-coding
chr14	63160517	63160686	+	Intergenic	LTR53|LTR|ERVL	351354	NM_172375	27133	Hs.27043	NM_139318	ENSG00000140015	KCNH5	EAG2|H-EAG2|Kv10.2	potassium voltage-gated channel, subfamily H (eag-related), member 5	protein-coding
chr14	57463792	57463961	+	Intergenic	Intergenic	183975	NR_029385	100309464	Hs.637962	NR_029385		OTX2-AS1	OTX2OS1	OTX2 antisense RNA 1	miscRNA
chr14	59233690	59233859	+	Intergenic	L2a|LINE|L2	128219	NR_046095	51339	Hs.714204	NM_001079520	ENSG00000165617	DACT1	DAPPER|DAPPER1|DPR1|FRODO|HDPR1|THYEX3	dapper, antagonist of beta-catenin, homolog 1 (Xenopus laevis)	protein-coding
chr14	65711419	65711588	+	Intergenic	Intergenic	90398	NR_039857	100616176		NR_039857		MIR4708	-	microRNA 4708	miscRNA
chr14	68764983	68765152	+	intron (NM_133510, intron 8 of 10)	intron (NM_133510, intron 8 of 10)	478571	NM_133510	5890	Hs.172587	NM_002877	ENSG00000182185	RAD51B	R51H2|RAD51L1|REC2	RAD51 homolog B (S. cerevisiae)	protein-coding
chr14	63906822	63906991	+	intron (NM_006246, intron 3 of 13)	intron (NM_006246, intron 3 of 13)	103173	NM_006246	5529	Hs.334868	NM_006246	ENSG00000154001	PPP2R5E	-	protein phosphatase 2, regulatory subunit B', epsilon isoform	protein-coding
chr14	90371726	90371895	+	intron (NM_145231, intron 5 of 5)	intron (NM_145231, intron 5 of 5)	49279	NM_145231	90141	Hs.123232	NM_145231	ENSG00000140025	EFCAB11	C14orf143	EF-hand calcium binding domain 11	protein-coding
chr14	70899889	70900058	+	Intergenic	HERVL-int|LTR|ERVL	-16166	NM_018373	55333	Hs.704691	NM_018373	ENSG00000213463	SYNJ2BP	ARIP2|OMP25	synaptojanin 2 binding protein	protein-coding
chr14	51497211	51497380	+	intron (NM_052978, intron 1 of 6)	(TG)n|Simple_repeat|Simple_repeat	65127	NM_052978	114088	Hs.654750	NM_015163	ENSG00000100505	TRIM9	RNF91|SPRING	tripartite motif containing 9	protein-coding
[truncated: 4,400 more rows]
