# Supplementary material for: The Sequence-Specific Transcription Factor c-Jun Targets Cockayne Syndrome Protein B to Regulate Transcription and Chromatin Structure
Source: PLoS Genet. 2014 Apr 17;10(4):e1004284. doi: 10.1371/journal.pgen.1004284 (PMC3990521; doi:10.1371/journal.pgen.1004284)
Supplement: Table S3 — Common sites of CSB and CSB-PGBD3 occupancy. (XLSX) [file pgen.1004284.s010.xlsx]

## Sheet: Table S3
Table S3. Common sites of CSB and CSB-PGBD3 occupancy
CSBPeaks			Overlap	Contain	annotation	gene	distance
chr no.	pos_start	pos_end	CSB-PGBD3	AP1_motif
chr8	6506601	6506771	N	N	Intergenic	AGPAT5	-59192
chr13	111617720	111617890	N	Y	Intergenic	ANKRD10	-50389
chr4	49650622	49650792	N	N	Intergenic	CWH43	662442
chr4	72978342	72978512	Y	Y	intron	NPFFR2	73578
chr12	64575261	64575431	N	N	Intergenic	C12orf66	40730
chr8	124169437	124169607	Y	N	Intergenic	FAM83A	-25230
chr11	62609039	62609209	N	N	Intergenic	WDR74	-1496
chr13	63217193	63217363	N	Y	Intergenic	OR7E156P	-1094290
chr8	129800054	129800224	Y	Y	Intergenic	LOC728724	453347
chr2	180325365	180325535	N	Y	intron	ZNF385B	101865
chr14	29145806	29145976	N	Y	Intergenic	FOXG1	-90387
chr1	228122541	228122711	N	Y	intron	MIR5008	6758
chr8	128843911	128844081	Y	Y	Intergenic	MIR1204	35788
chr12	31902172	31902342	Y	Y	Intergenic	AMN1	-20149
chr20	52523716	52523886	N	N	Intergenic	SUMO1P1	-31553
chrY	13460907	13461077	N	N	Intergenic	GYG2P1	1072397
chr7	2001667	2001837	N	N	intron	MIR4655	-117863
chr2	133958678	133958848	N	Y	intron	NCKAP5	367268
chr1	204476150	204476320	N	N	Intergenic	MDM4	-9272
chr10	84048453	84048623	N	N	intron	NRG3	411095
chr10	1541371	1541541	N	N	intron	ADARB2-AS1	-27369
chr8	123331070	123331240	N	Y	Intergenic	ZHX2	-462746
chr16	90062468	90062638	N	Y	non-coding	DBNDD1	13976
chr11	59318077	59318247	N	N	Intergenic	OR4D9	35776
chr8	127446086	127446256	N	Y	Intergenic	FAM84B	124540
chr18	3758663	3758833	N	Y	intron	DLGAP1	86610
chr1	115711435	115711605	Y	Y	Intergenic	TSPAN2	-79399
chr11	36171364	36171534	N	Y	intron	COMMD9	139550
chr6	56803542	56803712	Y	Y	Intergenic	BEND6	-16146
chr2	81885535	81885705	N	Y	Intergenic	LOC1720	-1198307
chr3	109646139	109646309	N	Y	Intergenic	FLJ25363	517387
chr2	231658847	231659017	N	Y	intron	ITM2C	-70689
chr20	25353360	25353530	N	Y	intron	ABHD12	18173
chr14	23398807	23398977	N	N	promoter-TSS	PRMT5	-231
chr9	127155158	127155328	N	N	intron	PSMB7	22509
chr9	103191730	103191900	Y	Y	promoter-TSS	MSANTD3	19
chr19	4723972	4724142	N	N	promoter-TSS	DPP9	-202
chr1	172608049	172608219	N	Y	Intergenic	FASLG	-20051
chr2	91818111	91818281	N	N	Intergenic	LOC654342	29779
chr21	26742679	26742849	N	Y	Intergenic	LINC00158	61249
chr14	73104761	73104931	N	N	Intergenic	DPF3	255963
chr7	48338469	48338639	N	N	intron	ABCA13	127497
chr9	118135694	118135864	Y	Y	intron	2013-12-01	231682
chr2	104051551	104051721	N	Y	Intergenic	TMEM182	673146
chr5	32768336	32768506	N	N	intron	NPR3	56983
chr14	44786206	44786376	N	Y	Intergenic	FSCB	190208
chr2	11076356	11076526	N	Y	Intergenic	KCNF1	24378
chr13	95201907	95202077	N	N	Intergenic	TGDS	46519
chr4	15923013	15923183	N	Y	Intergenic	FGFBP1	17265
chr6	28849077	28849247	N	N	Intergenic	LOC401242	-17708
chr9	38171381	38171551	N	Y	Intergenic	SHB	-102256
chr7	83097673	83097843	N	Y	intron	SEMA3E	172989
chr7	41229533	41229703	N	N	Intergenic	INHBA-AS1	-503896
chr2	62805165	62805335	N	Y	Intergenic	TMEM17	-71646
chr12	15910928	15911098	N	N	intron	EPS8	31497
chr17	21253343	21253513	N	N	Intergenic	KCNJ12	-26271
chr4	1317868	1318038	N	N	intron	UVSSA	-23151
chr6	42192353	42192523	N	Y	TTS	MRPS10	-6805
chr11	59327801	59327971	N	N	Intergenic	MIR3162	34745
chr11	66115490	66115660	N	N	promoter-TSS	B3GNT1	-414
chr4	85907227	85907397	N	Y	intron	WDFY3-AS2	19341
chr8	128920219	128920389	Y	N	intron	PVT1	17430
chr12	96821243	96821413	Y	N	Intergenic	CDK17	-26962
chr7	7478613	7478783	N	Y	intron	COL28A1	96762
chr21	47234760	47234930	N	N	Intergenic	LOC100129027	21488
chrX	102911692	102911862	N	Y	Intergenic	TCEAL1	27885
chr3	67133816	67133986	N	N	Intergenic	KBTBD8	85174
chr15	40886009	40886179	N	N	promoter-TSS	CASC5	-353
chr9	68424755	68424925	N	N	Intergenic	LOC642236	29535
chr2	107642552	107642722	N	Y	Intergenic	ST6GAL2	-139074
chr2	173118024	173118194	N	Y	Intergenic	DLX2	-150631
chr18	20047941	20048111	N	Y	Intergenic	CTAGE1	-50148
chr6	48795052	48795222	Y	N	Intergenic	MUT	635904
chr2	102844197	102844367	N	Y	intron	IL1RL2	40849
chr7	5564999	5565169	N	N	Intergenic	ACTB	5148
chr2	36665895	36666065	Y	Y	intron	CRIM1	82610
chr4	15696948	15697118	N	N	Intergenic	BST1	-7540
chr6	141647696	141647866	N	Y	Intergenic	MIR4465	642830
chr1	145043055	145043225	N	N	intron	PDE4DIP	-3148
chr4	153905347	153905517	N	N	Intergenic	FHDC1	41297
chr1	170677247	170677417	N	Y	intron	PRRX1	44019
chr14	51925365	51925535	N	Y	intron	FRMD6	-30389
chr10	1541777	1541947	N	N	intron	ADARB2-AS1	-26963
chr12	26427697	26427867	N	Y	Intergenic	SSPN	79276
chr2	89859583	89859753	N	N	Intergenic	MIR4436A	747784
chr20	47895120	47895290	N	N	promoter-TSS	ZNFX1-AS1	26
chr19	8745010	8745180	N	N	Intergenic	ACTL9	64077
chr14	80892104	80892274	N	Y	intron	DIO2	-194792
chr5	14268403	14268573	Y	Y	intron	TRIO	124659
chr2	120861705	120861875	N	N	exon	EPB41L5	91005
chr12	13678658	13678828	N	N	Intergenic	C12orf36	-149064
chr17	19411363	19411533	N	N	Intergenic	SLC47A1	-25719
chr1	79158167	79158337	N	N	Intergenic	IFI44	42775
chr5	16141232	16141402	N	N	intron	2013-03-11	38580
chr16	48157096	48157266	N	Y	intron	ABCC12	23500
chr5	9046901	9047071	Y	Y	intron	MIR4636	7021
chr14	42610322	42610492	N	N	Intergenic	LRFN5	533643
chr15	89878293	89878463	N	N	promoter-TSS	POLG	-352
chr5	180645249	180645419	N	N	Intergenic	MIR4638	4299
chr15	81221655	81221825	N	N	intron	MESDC2	60465
chr20	55363418	55363588	N	N	Intergenic	TFAP2C	159145
chr17	61352826	61352996	N	Y	intron	CYB561	165296
chr8	13224364	13224534	N	N	intron	DLC1	147980
chr11	59319189	59319359	N	N	Intergenic	OR4D9	36888
chr4	152682459	152682629	N	N	promoter-TSS	PET112	-369
chr3	188719493	188719663	N	Y	Intergenic	TPRG1	-170185
chr3	72387694	72387864	N	Y	Intergenic	RYBP	107995
chr10	50690712	50690882	N	N	exon	PGBD3	41562
chr4	87260259	87260429	N	N	intron	MAPK10	21031
chr14	48820288	48820458	N	Y	Intergenic	LINC00648	-556156
chr19	24140510	24140680	N	Y	Intergenic	ZNF726	42911
chr1	96828235	96828405	Y	Y	Intergenic	PTBP2	-358855
chr1	210827203	210827373	N	N	intron	HHAT	324648
chr16	33901594	33901764	N	N	Intergenic	LINC00273	60824
chr8	49502820	49502990	Y	Y	Intergenic	EFCAB1	144965
chr6	144537638	144537808	N	N	Intergenic	STX11	66069
chr4	157751552	157751722	N	N	intron	PDGFC	140909
chr21	10780429	10780599	N	N	Intergenic	TPTE	210406
chr20	23426259	23426429	N	Y	TTS	CSTL1	6022
chr5	76238484	76238654	N	N	Intergenic	CRHBP	-10111
chr2	27273606	27273776	N	N	promoter-TSS	AGBL5	-800
chr9	93755154	93755324	N	N	Intergenic	LOC100129316	82175
chr3	156555059	156555229	N	Y	intron	LEKR1	10996
chr2	91787074	91787244	N	Y	Intergenic	LOC654342	60816
chr5	13567071	13567241	Y	N	Intergenic	DNAH5	377433
chr5	17249495	17249665	Y	N	intron	BASP1	31830
chr8	117587199	117587369	N	Y	Intergenic	EIF3H	180778
chr5	10720155	10720325	N	N	intron	DAP	41147
chr2	225956115	225956285	Y	Y	Intergenic	DOCK10	-48870
chr1	16840494	16840664	N	N	Intergenic	CROCCP3	-21383
chr1	145397766	145397936	N	N	Intergenic	HFE2	-15340
chr4	154045928	154046098	N	N	Intergenic	TRIM2	-28257
chr21	18167402	18167572	N	Y	Intergenic	MIR125B2	204930
chr17	69067986	69068156	N	Y	Intergenic	KCNJ2	902395
chr16	29285017	29285187	N	Y	Intergenic	SNX29P2	-28506
chr12	13679111	13679281	N	N	Intergenic	C12orf36	-149517
chr2	91770545	91770715	N	N	Intergenic	LOC654342	77345
chr7	102516390	102516560	N	Y	intron	LRRC17	-36869
chr5	14190589	14190759	N	Y	intron	TRIO	46845
chr4	190197909	190198079	N	N	Intergenic	HSP90AA4P	-196305
chr8	29351358	29351528	N	Y	Intergenic	DUSP4	-143176
chr12	103954416	103954586	Y	Y	Intergenic	STAB2	-26568
chr17	2902014	2902184	N	N	intron	OR1D5	64802
chr7	139025351	139025521	N	N	promoter-TSS	C7orf55	240
chr4	157867762	157867932	N	N	intron	PDGFC	24699
chr9	107833468	107833638	Y	N	Intergenic	ABCA1	-143026
chr5	6159211	6159381	N	Y	Intergenic	FLJ33360	178109
chr15	56200111	56200281	Y	N	intron	NEDD4	9133
chr1	16893598	16893768	N	Y	exon	MIR3675	18274
chr8	118682071	118682241	N	N	Intergenic	MED30	149191
chr5	172882459	172882629	Y	Y	Intergenic	LOC285593	-124102
chr20	56273390	56273560	N	Y	intron	PMEPA1	-7795
chr1	145059099	145059269	Y	N	intron	PDE4DIP	17002
chr13	80614831	80615001	N	Y	Intergenic	SPRY2	300170
chr8	120577235	120577405	N	N	intron	ENPP2	27928
chr4	152665901	152666071	N	Y	intron	PET112	16189
chr2	3273407	3273577	N	N	intron	TSSC1	108161
chr10	471322	471492	N	N	intron	MIR5699	216311
chr20	43321558	43321728	N	N	Intergenic	LOC79015	-21263
chr1	170592481	170592651	N	Y	Intergenic	PRRX1	-40747
chr2	129343507	129343677	N	Y	Intergenic	HS6ST1	-267421
chr7	61752911	61753081	N	N	Intergenic	LOC643955	1011438
chr12	27496695	27496865	N	N	intron	ARNTL2	10993
chr6	38251624	38251794	N	N	intron	BTBD9	312134
chr6	28864062	28864232	N	N	Intergenic	TRIM27	27621
chr10	39144039	39144209	N	N	Intergenic	ACTR3BP5	154397
chr11	14358756	14358926	N	Y	intron	RRAS2	21190
chr4	159917984	159918154	N	Y	intron	C4orf45	38264
chr21	16388269	16388439	N	N	intron	NRIP1	48772
chr12	1608131	1608301	N	N	Intergenic	LOC100292680	-1441
chr5	10555400	10555570	N	N	Intergenic	ANKRD33B	-8950
chr6	13992944	13993114	N	Y	Intergenic	RNF182	67605
chr5	86596682	86596852	N	Y	intron	RASA1	32026
chr11	127789194	127789364	N	Y	Intergenic	ETS1	602926
chr8	120604817	120604987	N	N	intron	ENPP2	346
chr13	100784498	100784668	N	Y	intron	PCCA	43314
chr10	50678241	50678411	N	N	exon	PGBD3	54033
chr4	58245034	58245204	N	Y	Intergenic	IGFBP7	-268568
chr17	60643244	60643414	N	N	intron	MRC2	-61433
chr17	72510943	72511113	N	N	Intergenic	CD300LB	16585
chr14	79477997	79478167	N	N	intron	NRXN3	-267572
chr19	52573859	52574029	N	Y	intron	ZNF432	-21871
chr12	5276269	5276439	N	Y	Intergenic	KCNA5	123269
chr10	50691370	50691540	N	N	exon	PGBD3	40904
chr3	98691105	98691275	N	N	Intergenic	DCBLD2	-70657
chr6	28908777	28908947	N	N	Intergenic	TRIM27	-17094
chr1	32701779	32701949	N	N	intron	MTMR9LP	5447
chr5	33789100	33789270	Y	Y	intron	ADAMTS12	102939
chr5	42950862	42951032	Y	Y	Intergenic	LOC648987	67966
chr4	162201694	162201864	N	N	Intergenic	FSTL5	883407
chr3	160881253	160881423	N	Y	Intergenic	NMD3	-57761
chr1	222161347	222161517	N	Y	Intergenic	DUSP10	-245916
chr16	3200626	3200796	N	N	Intergenic	ZNF213	15577
chr11	35358887	35359057	N	Y	intron	SLC1A2	82133
chr7	157725686	157725856	N	Y	intron	LOC100506585	78494
chr13	49323854	49324024	N	Y	Intergenic	CYSLTR2	42988
chr20	25218539	25218709	N	Y	Intergenic	PYGB	-10082
chr1	218670042	218670212	Y	N	Intergenic	LOC728463	-151107
chr21	16403288	16403458	N	N	intron	NRIP1	33753
chr10	33526962	33527132	N	Y	intron	NRP1	96786
chr4	152874859	152875029	N	N	Intergenic	PET112	-192769
chr3	62573509	62573679	N	Y	intron	FEZF2	-214404
chr1	115000987	115001157	N	Y	intron	TRIM33	52709
chr15	33066393	33066563	N	N	3'	GREM1	56273
chr2	47998407	47998577	N	Y	Intergenic	MSH6	-11729
chr20	42472381	42472551	N	Y	Intergenic	TOX2	-71026
chr2	122288411	122288581	N	N	promoter-TSS	RNU4ATAC	40
chr5	14562239	14562409	N	N	Intergenic	FAM105A	-19567
chr20	37219027	37219197	N	N	Intergenic	ADIG	9274
chr5	140098443	140098613	N	N	promoter-TSS	VTRNA1-2	17
chr11	65267923	65268093	N	N	non-coding	MALAT1	2775
chr1	145395527	145395697	N	N	Intergenic	HFE2	-17579
chr17	21310550	21310720	N	N	intron	KCNJ18	2187
chr8	13219584	13219754	N	N	intron	DLC1	152760
chr6	134858323	134858493	Y	Y	Intergenic	LOC154092	98880
chr11	64153870	64154040	N	Y	Intergenic	MIR1237	17881
chr4	150115477	150115647	N	N	Intergenic	NR3C2	-751890
chr9	114804065	114804235	Y	N	exon	MIR4668	109770
chr13	95908467	95908637	N	Y	intron	ABCC4	45135
chr3	61575685	61575855	N	Y	intron	PTPRG	28527
chr10	47058630	47058800	N	N	Intergenic	PPYR1	-24819
chr8	119219491	119219661	N	N	intron	EXT1	-95518
chrY	58989022	58989192	N	N	Intergenic	SPRY3	-111350
chr3	97758469	97758639	N	N	Intergenic	GABRR3	-4406
chr21	36551184	36551354	N	N	Intergenic	RUNX1	-129674
chr10	65467139	65467309	N	Y	Intergenic	REEP3	186101
chr4	79631797	79631967	N	N	Intergenic	LOC100505702	64734
chr14	50505381	50505551	N	N	Intergenic	C14orf182	-31228
chr9	118378147	118378317	N	Y	Intergenic	LINC00474	309145
chr2	88960071	88960241	N	N	Intergenic	RPIA	-31020
chr4	152731734	152731904	N	N	Intergenic	PET112	-49644
chr9	95853824	95853994	N	Y	Intergenic	C9orf89	-4541
chr8	6749052	6749222	N	N	Intergenic	DEFB1	-13608
chr10	470824	470994	N	N	intron	MIR5699	216809
chr4	84776309	84776479	N	N	Intergenic	AGPAT9	318924
chr9	6566555	6566725	N	N	intron	GLDC	79052
chr13	87776332	87776502	N	Y	Intergenic	MIR4500	494578
chr4	147141686	147141856	N	N	Intergenic	LSM6	44936
chr14	61570459	61570629	N	N	Intergenic	SLC38A6	122579
chr18	20248032	20248202	N	Y	Intergenic	CTAGE1	-250239
chr2	86517553	86517723	N	N	intron	REEP1	47139
chr17	39222544	39222714	N	Y	promoter-TSS	KRTAP2-4	-498
chr8	117852092	117852262	N	N	Intergenic	RAD21-AS1	-34486
chr8	53676928	53677098	N	Y	Intergenic	RB1CC1	-49987
chr1	198412584	198412754	N	N	Intergenic	ATP6V1G3	97406
chr6	160405275	160405445	N	N	intron	IGF2R	15229
chr21	10085594	10085764	N	N	Intergenic	TEKT4P2	-117086
chr12	2194969	2195139	N	N	intron	CACNA1C	32638
chr2	29971051	29971221	N	Y	intron	ALK	173341
chr5	27328728	27328898	N	Y	Intergenic	LOC643401	-143586
chr15	66161345	66161515	N	N	promoter-TSS	RAB11A	-367
chr8	11748582	11748752	N	N	Intergenic	CTSB	-23021
chr17	45940503	45940673	N	Y	Intergenic	SP6	-7348
chr7	64954849	64955019	N	N	Intergenic	ZNF92	116166
chr4	154010921	154011091	N	N	Intergenic	TRIM2	-63264
chr1	98552425	98552595	N	Y	Intergenic	MIR137HG	-37261
chr7	54856494	54856664	N	N	Intergenic	SEC61G	-29640
chr12	1925936	1926106	N	N	intron	LRTM2	-3412
chr8	119119601	119119771	N	Y	intron	EXT1	4372
chr17	16342289	16342459	N	N	promoter-TSS	C17orf76-AS1	73
chr2	226979935	226980105	N	Y	Intergenic	LOC646736	-27490
chr8	2184228	2184398	N	N	Intergenic	MYOM2	191155
chr20	48727373	48727543	N	N	intron	UBE2V1	2277
chr2	95703272	95703442	N	N	intron	MAL	11957
chr12	30116347	30116517	N	N	Intergenic	TMTC1	-178740
chr6	26740066	26740236	N	N	Intergenic	ZNF322	-80171
chr4	25162287	25162457	N	N	promoter-TSS	LOC285540	78
chr8	119451974	119452144	Y	Y	intron	SAMD12-AS1	-181181
chr16	24680902	24681072	N	N	Intergenic	TNRC6A	-60062
chr21	20569366	20569536	N	N	Intergenic	TMPRSS15	-793481
chr5	40447133	40447303	N	Y	Intergenic	PTGER4	-232814
chr8	99378995	99379165	N	N	Intergenic	KCNS2	-60170
chr12	2238302	2238472	N	N	intron	CACNA1C	75971
chr7	55119875	55120045	N	N	intron	EGFR	33235
chr20	57402612	57402782	N	N	intron	MIR298	-9329
chr3	58984359	58984529	N	N	intron	C3orf67	51271
chr2	47082423	47082593	N	Y	intron	LOC100134259	27505
chr5	14178754	14178924	N	N	intron	TRIO	35010
chr20	30195015	30195185	N	N	TTS	MIR3193	111
chr5	17238653	17238823	N	N	intron	BASP1	20988
chr20	55607052	55607222	N	N	Intergenic	BMP7	234570
chr2	88505558	88505728	N	N	Intergenic	THNSL2	32985
chr12	1980347	1980517	N	N	intron	CACNA2D4	47438
chr4	37695143	37695313	Y	Y	Intergenic	RELL1	-7229
chr1	204164400	204164570	N	N	intron	KISS1	1134
chr7	55200653	55200823	N	Y	intron	LOC100507500	55904
chr5	15861435	15861605	N	N	intron	2013-03-11	318377
chr1	144993102	144993272	N	N	intron	PDE4DIP	1835
chr8	10567167	10567337	N	N	Intergenic	SOX7	20770
chr8	11364637	11364807	N	N	intron	BLK	13201
chr5	126590697	126590867	N	Y	Intergenic	MEGF10	-35674
chr2	122618100	122618270	N	N	Intergenic	TSN	105064
chr12	15743317	15743487	N	N	intron	PTPRO	44124
chr8	117056460	117056630	N	N	intron	LINC00536	280752
chr8	116686147	116686317	N	N	Intergenic	TRPS1	-5004
chr3	123407228	123407398	N	Y	intron	MYLK	-67783
chr3	31118616	31118786	N	N	Intergenic	GADL1	-182548
chr8	102110800	102110970	N	Y	Intergenic	FLJ42969	46603
chr8	126375079	126375249	N	N	intron	TRIB1	-67399
chr8	123147010	123147180	N	Y	Intergenic	HAS2	-493465
chr4	153286160	153286330	N	N	intron	FBXW7	-12135
chr20	52509876	52510046	Y	N	Intergenic	SUMO1P1	-17713
chr2	64019758	64019928	N	Y	Intergenic	UGP2	-48255
chr20	46020915	46021085	N	N	Intergenic	ZMYND8	-35526
chr20	44792520	44792690	N	N	Intergenic	CD40	45699
chr20	54818876	54819046	N	N	Intergenic	MC3R	-4827
chr17	21560447	21560617	N	N	Intergenic	C17orf51	-105591
chr12	3771520	3771690	N	N	intron	EFCAB4B	90761
chr17	17996304	17996474	N	Y	intron	DRG2	5208
chr10	128148786	128148956	N	Y	intron	C10orf90	61139
chr7	3593294	3593464	N	N	intron	SDK1	252299
chr2	239348282	239348452	N	N	intron	ASB1	12741
chr6	27655932	27656102	N	N	Intergenic	LOC100507173	-5797
chr14	59365422	59365592	N	Y	Intergenic	DACT1	259952
chr11	129509248	129509418	N	Y	Intergenic	TMEM45B	-176408
chr6	56579953	56580123	Y	N	intron	RNU6-71	35100
chr8	11338978	11339148	N	N	Intergenic	BLK	-12458
chr6	45576860	45577030	Y	N	Intergenic	RUNX2	187031
chr17	18753574	18753744	N	N	Intergenic	PRPSAP2	-5953
chr9	33263193	33263363	N	N	intron	BAG1	1481
chr5	40689638	40689808	Y	Y	intron	PTGER4	9691
chr4	152792621	152792791	N	N	Intergenic	PET112	-110531
chr9	88984041	88984211	N	N	Intergenic	ZCCHC6	-14724
chr8	59672050	59672220	N	N	Intergenic	NSMAF	-99731
chr6	31026138	31026308	N	Y	intron	HCG22	4996
chr11	31996421	31996591	N	N	Intergenic	RCN1	-115971
chr3	72388171	72388341	N	N	Intergenic	RYBP	107518
chr3	41309664	41309834	N	Y	intron	CTNNB1	68807
chr8	6788410	6788580	N	N	Intergenic	DEFA6	-4897
chr1	8457203	8457373	N	N	intron	RERE	26459
chr11	35188251	35188421	N	Y	intron	CD44	27919
chr16	90061126	90061296	N	Y	non-coding	DBNDD1	15318
chr8	10683015	10683185	N	N	promoter-TSS	MIR1322	-147
chr12	1646280	1646450	N	N	Intergenic	LOC100292680	36708
chr1	145002616	145002786	N	N	intron	PDE4DIP	-5590
chr13	101045061	101045231	N	Y	intron	PCCA-AS1	88123
chr3	183088679	183088849	N	Y	intron	MCF2L2	57091
chr4	75240309	75240479	N	N	intron	EREG	9534
chr20	39793007	39793177	N	N	intron	PLCG1	26931
chr4	153948282	153948452	N	N	Intergenic	FHDC1	84232
chr11	65274619	65274789	N	N	TTS	MIR548AR	-8104
chr1	171763288	171763458	N	N	intron	METTL13	12612
chr2	124809235	124809405	N	N	intron	CNTNAP5	26456
chr4	154169692	154169862	N	N	intron	TRIM2	44179
chr12	2934318	2934488	N	N	TTS	NRIP2	9818
chr12	115593446	115593616	N	N	Intergenic	TBX3	-471562
chr5	95367536	95367706	N	N	Intergenic	MIR583	-47221
chr2	88927412	88927582	N	N	promoter-TSS	EIF2AK3	-403
chr17	41438469	41438639	N	N	Intergenic	LOC100130581	27712
chr21	47234259	47234429	N	N	Intergenic	LOC100129027	21989
chr17	15295965	15296135	N	Y	Intergenic	TEKT3	-51092
chr12	2102659	2102829	N	N	intron	DCP1B	10933
chr8	129189211	129189381	N	N	Intergenic	MIR1208	26934
chr4	157397505	157397675	N	N	Intergenic	PDGFC	494956
chr8	116990562	116990732	N	N	intron	TRPS1	-309419
chr6	57431844	57432014	N	N	intron	PRIM2	249507
chr17	19308853	19309023	N	N	Intergenic	RNF112	-5553
chr6	78166287	78166457	N	N	Intergenic	HTR1B	6748
chr8	76983805	76983975	N	N	Intergenic	HNF4G	531687
chr8	15362580	15362750	N	Y	Intergenic	TUSC3	-34931
chr10	102650805	102650975	N	N	Intergenic	FAM178A	-21436
chr3	90234147	90234317	N	Y	Intergenic	EPHA3	1077558
chr17	69406113	69406283	N	N	Intergenic	SOX9	-710963
chr8	119276044	119276214	N	N	intron	EXT1	-152071
chr7	50602666	50602836	N	Y	intron	LOC100129427	3294
chr2	88496227	88496397	N	N	Intergenic	THNSL2	23654
chr8	116756055	116756225	N	N	Intergenic	TRPS1	-74912
chr9	5509681	5509851	N	N	promoter-TSS	PDCD1LG2	-779
chr12	45809231	45809401	N	Y	intron	ANO6	122850
chr2	121549200	121549370	N	N	Intergenic	GLI2	-5582
chr1	144015736	144015906	N	N	intron	SRGAP2B	100073
chr8	11554147	11554317	N	N	Intergenic	GATA4	-7485
chr1	16948018	16948188	N	N	intron	NBPF1	-8121
chr15	71530012	71530182	N	N	intron	THSD4	96309
chr1	211210499	211210669	N	Y	intron	KCNH1	96873
chr20	36705965	36706135	N	N	intron	RPRD1B	44102
chr7	40477161	40477331	N	N	intron	C7orf10	302671
chr8	116300180	116300350	N	N	Intergenic	TRPS1	380963
chr12	6206627	6206797	N	Y	intron	VWF	27124
chr7	55028284	55028454	N	Y	Intergenic	EGFR	-58356
chr11	9921852	9922022	N	Y	intron	LOC440028	-140857
chr3	156506083	156506253	N	Y	intron	PA2G4P4	23642
chr8	33371016	33371186	N	N	promoter-TSS	TTI2	-398
chr2	47497139	47497309	N	N	Intergenic	CALM2	-93484
chr7	16439450	16439620	N	N	intron	ISPD	21412
chr2	89197634	89197804	N	N	Intergenic	MIR4436A	85835
chr1	203514566	203514736	N	N	Intergenic	OPTC	51380
chr16	71508880	71509050	N	Y	3'	ZNF23	-12848
chr12	28176517	28176687	N	Y	Intergenic	PTHLH	-51686
chr8	116661832	116662002	N	N	intron	TRPS1	19311
chr3	18140623	18140793	N	Y	intron	LOC339862	136644
chr12	2560239	2560409	N	N	intron	CACNA1C-IT3	181382
chr20	45960172	45960342	Y	Y	intron	LOC100131496	13011
chr1	144991872	144992042	N	N	intron	PDE4DIP	3065
chr17	17894346	17894516	Y	N	intron	LRRC48	18304
chr20	45987826	45987996	N	N	Intergenic	ZMYND8	-2437
chr9	91868916	91869086	N	N	Intergenic	CKS2	-57112
chr18	109421	109591	N	N	intron	ROCK1P1	441
chr8	117583679	117583849	N	N	Intergenic	EIF3H	184298
chr6	56558067	56558237	N	N	intron	DST	-50458
chr12	5916273	5916443	N	Y	intron	ANO2	139040
chr11	43852615	43852785	N	Y	intron	ALKBH3	-49657
chr8	108224827	108224997	N	N	Intergenic	ANGPT1	285342
chr8	119138140	119138310	N	N	Intergenic	EXT1	-14167
chr4	148470749	148470919	N	N	Intergenic	TMEM184C	-67705
chr19	9406170	9406340	N	N	exon	ZNF699	9540
chr8	11734669	11734839	N	N	Intergenic	CTSB	-9108
chr5	71896247	71896417	Y	N	Intergenic	ZNF366	-93083
chr8	5573600	5573770	N	N	Intergenic	LOC100287015	690384
chr4	152674498	152674668	N	N	intron	PET112	7592
chr20	57269866	57270036	N	N	intron	NPEPL1	2089
chr20	36528306	36528476	N	N	Intergenic	VSTM2L	-3108
chr3	99377953	99378123	N	Y	intron	COL8A1	20598
chr5	16122174	16122344	N	N	intron	2013-03-11	57638
chr8	58431767	58431937	N	N	Intergenic	LINC00588	239750
chr5	38854286	38854456	N	N	intron	OSMR	8270
chr20	57198619	57198789	N	N	Intergenic	STX16	-27605
chr20	45186792	45186962	N	N	3'	OCSTAMP	-7664
chr12	2723785	2723955	N	N	intron	CACNA1C-AS1	76453
chr14	73109786	73109956	N	N	Intergenic	DPF3	250938
chr4	152638589	152638759	N	N	intron	PET112	43501
chr9	35659420	35659590	N	N	3'	CCDC107	1218
chr3	42077943	42078113	N	N	Intergenic	TRAK1	-54718
chr2	86152291	86152461	N	N	Intergenic	ST3GAL5	-36219
chr6	136257858	136258028	N	Y	intron	PDE7B	85109
chr12	7586030	7586200	N	Y	exon	CD163L1	10634
chr4	157889954	157890124	N	N	intron	PDGFC	2507
chr12	4942758	4942928	N	N	intron	KCNA6	24501
chr17	71009875	71010045	N	N	intron	SLC39A11	78893
chr2	95702337	95702507	N	Y	intron	MAL	11022
chr12	32040984	32041154	N	N	Intergenic	KIAA1551	-71284
chr8	11622199	11622369	N	Y	Intergenic	NEIL2	-4888
chr8	116774411	116774581	N	Y	Intergenic	TRPS1	-93268
chr2	33580129	33580299	N	N	intron	RASGRP3	-81202
chr4	65544052	65544222	N	N	Intergenic	TECRL	-268959
chr8	90624124	90624294	Y	Y	Intergenic	RIPK2	-145766
chr2	86179599	86179769	N	N	Intergenic	ST3GAL5	-63527
chr5	37771899	37772069	Y	N	Intergenic	GDNF	63609
chr8	6709104	6709274	N	N	Intergenic	XKR5	-16023
chr8	129678434	129678604	Y	N	Intergenic	MIR1208	516157
chr8	117515388	117515558	N	N	Intergenic	LINC00536	-178176
chr8	118633419	118633589	Y	Y	Intergenic	MED30	100539
chr12	1714342	1714512	N	N	Intergenic	FBXL14	-11096
chr5	17179735	17179905	N	N	intron	LOC285696	37711
chr20	49094700	49094870	N	N	Intergenic	PTPN1	-32106
chr8	10647156	10647326	N	N	intron	MIR1322	35712
chr20	42213157	42213327	N	N	intron	IFT52	-6337
chr14	33946583	33946753	N	N	intron	EGLN3	473616
chr4	152806118	152806288	N	N	Intergenic	PET112	-124028
chr6	57174983	57175153	N	N	Intergenic	PRIM2	-7354
chr5	67979567	67979737	N	Y	Intergenic	PIK3R1	391256
chr16	46455818	46455988	N	N	Intergenic	ANKRD26P1	147106
chr16	25005645	25005815	N	N	intron	ARHGAP17	20945
chr2	37995969	37996139	N	N	Intergenic	CDC42EP3	-96376
chr16	88339331	88339501	N	N	Intergenic	ZNF469	-154463
chr4	157339273	157339443	N	N	Intergenic	CTSO	-464310
chr8	126556303	126556473	N	Y	Intergenic	TRIB1	113825
chr20	45593544	45593714	N	N	intron	EYA2	70366
chr3	123549843	123550013	N	N	intron	MYLK	53221
chr1	22699368	22699538	N	N	Intergenic	ZBTB40	-78891
chr5	14874659	14874829	N	N	Intergenic	ANKH	-2857
chr4	153886810	153886980	N	N	intron	FHDC1	22760
chr5	33691033	33691203	N	Y	intron	ADAMTS12	201006
chr5	180615864	180616034	N	N	Intergenic	TRIM7	11981
chr1	28975104	28975274	N	N	promoter-TSS	RNU11	77
chr14	59744884	59745054	N	N	intron	DAAM1	14810
chr12	6856302	6856472	N	N	TTS	MLF2	5695
chr20	43664971	43665141	N	Y	intron	KCNS1	64697
chr20	60663651	60663821	N	Y	Intergenic	TAF4	-22870
chrY	13139199	13139369	N	N	Intergenic	GYG2P1	1394105
chr20	37896452	37896622	N	N	Intergenic	LOC339568	-43146
chr6	106211487	106211657	N	N	Intergenic	PRDM1	-322623
chr20	36629339	36629509	N	N	intron	TTI1	32409
chr20	43689983	43690153	Y	Y	intron	KCNS1	39685
chr11	66211028	66211198	N	N	Intergenic	MRPL11	-4803
chr1	234914886	234915056	N	N	Intergenic	LOC100506810	55182
chr6	57485941	57486111	N	N	intron	PRIM2	303604
chr3	190303690	190303860	N	Y	intron	IL1RAP	71935
chr2	80329179	80329349	N	N	intron	LRRTM1	202223
chr8	129046771	129046941	N	N	intron	MIR1207	-14542
chrY	13709113	13709283	N	N	Intergenic	GYG2P1	824191
chr12	4335404	4335574	N	N	Intergenic	CCND2	-47413
chr3	65605165	65605335	N	N	intron	MAGI1-AS1	-274241
chr8	129104006	129104176	N	N	intron	MIR1207	42693
chr4	152675495	152675665	N	N	intron	PET112	6595
chr8	132869163	132869333	N	Y	Intergenic	EFR3A	-47108
chr4	55763778	55763948	N	N	Intergenic	KDR	227899
chr6	57518098	57518268	N	N	Intergenic	PRIM2	335761
chr5	15918630	15918800	N	Y	intron	2013-03-11	261182
chr12	3621927	3622097	N	N	intron	PRMT8	21648
chr8	5224799	5224969	N	N	Intergenic	CSMD1	-372556
chr1	65713292	65713462	N	N	Intergenic	DNAJC6	-17000
chr12	5701625	5701795	N	N	intron	NTF3	98412
chr17	15009961	15010131	N	Y	Intergenic	CDRT7	75754
chr4	153120910	153121080	N	N	Intergenic	FBXW7	153115
chr5	14297682	14297852	N	N	intron	TRIO	153938
chr8	129078024	129078194	N	N	intron	MIR1207	16711
chr4	152707744	152707914	N	N	Intergenic	PET112	-25654
chr12	32260873	32261043	N	N	intron	BICD1	773
chr10	79110507	79110677	N	Y	intron	KCNMA1	286985
chr12	3289001	3289171	N	N	intron	TSPAN9	102565
chr17	75230006	75230176	N	N	Intergenic	2013-09-09	-47401
chr20	47517621	47517791	N	N	Intergenic	ARFGEF2	-20569
chr8	116012845	116013015	N	N	Intergenic	TRPS1	668298
chr4	154369106	154369276	N	N	Intergenic	KIAA0922	-18307
chr4	153591953	153592123	N	N	intron	TMEM154	9279
chr3	42626646	42626816	N	N	intron	SEC22C	-3211
chr1	150457072	150457242	N	N	Intergenic	TARS2	-2763
chr20	44815980	44816150	N	N	intron	CDH22	64269
chr1	236260588	236260758	N	Y	Intergenic	NID1	-32192
chr20	57658255	57658425	N	N	Intergenic	SLMO2	-40439
chr9	66466852	66467022	N	N	Intergenic	PTGER4P2	-27332
chr8	37351794	37351964	N	N	Intergenic	ZNF703	-201422
chr12	2997452	2997622	N	N	exon	TULP3	-2496
chr20	29571374	29571544	N	N	Intergenic	FRG1B	-40420
chr16	88281158	88281328	N	N	Intergenic	ZNF469	-212636
chr2	102875093	102875263	N	Y	Intergenic	IL1RL1	-52784
chr8	38385682	38385852	N	Y	intron	C8orf86	413
chr14	62029635	62029805	N	Y	Intergenic	FLJ22447	-7538
chr19	23732953	23733123	N	N	Intergenic	ZNF675	136979
chr4	146656366	146656536	N	N	Intergenic	C4orf51	55095
chr5	13568115	13568285	Y	N	Intergenic	DNAH5	376389
chr1	40480995	40481165	N	N	Intergenic	CAP1	-25175
chr14	65265874	65266044	N	N	intron	SPTB	23907
chr8	54798588	54798758	N	Y	intron	RGS20	5231
chr20	42568104	42568274	N	N	intron	TOX2	-6347
chr17	62703412	62703582	N	Y	Intergenic	SMURF2	-45111
chr4	153990058	153990228	N	N	Intergenic	TRIM2	-84127
chr5	16853768	16853938	N	N	intron	MYO10	82532
chr3	45072155	45072325	N	N	intron	CLEC3B	4481
chr2	86423026	86423196	N	N	promoter-TSS	IMMT	-218
chr21	28642126	28642296	N	N	Intergenic	ADAMTS5	-302772
chr7	70689460	70689630	N	N	intron	MIR3914-2	-83115
chr6	100748421	100748591	Y	Y	Intergenic	SIM1	163045
chr4	123021579	123021749	N	N	Intergenic	KIAA1109	-70094
chr12	32204479	32204649	N	Y	Intergenic	BICD1	-55621
chr9	35848342	35848512	N	Y	intron	FP588	-11844
chr3	122709005	122709175	N	N	intron	SEMA5B	3030
chr12	3978571	3978741	N	N	intron	PARP11	3952
chr1	246305803	246305973	N	Y	intron	SMYD3	274826
chr8	59770120	59770290	N	N	intron	NSMAF	-197801
chr20	35032443	35032613	N	N	intron	DLGAP4	37084
chr20	33873590	33873760	N	Y	3'	EIF6	-1056
chr8	11316704	11316874	N	N	intron	FAM167A	7487
chr2	40629132	40629302	N	N	intron	SLC8A1	28227
chr8	10684317	10684487	N	N	intron	MIR1322	-1449
chr4	153541124	153541294	N	N	Intergenic	TMEM154	60108
chr8	121714539	121714709	N	N	intron	SNTB1	109685
chr1	2187510	2187680	N	N	intron	SKI	27461
chr20	36796164	36796334	N	N	Intergenic	TGM2	-2549
chr4	159967985	159968155	N	N	Intergenic	C4orf45	-11737
chr4	39567985	39568155	N	Y	intron	UGDH-AS1	38611
chr4	152708764	152708934	N	N	Intergenic	PET112	-26674
chr11	65254247	65254417	N	N	Intergenic	MALAT1	-10901
chr20	43096569	43096739	N	N	Intergenic	TTPAL	-7872
chr12	32455236	32455406	N	N	intron	BICD1	195136
chr8	13342890	13343060	N	N	intron	DLC1	29454
chr3	88676011	88676181	N	N	Intergenic	CGGBP1	-477080
chr11	64774278	64774448	N	N	Intergenic	ARL2	-7222
chr16	54407436	54407606	N	Y	Intergenic	IRX3	-87143
chr2	88935656	88935826	N	N	Intergenic	EIF2AK3	-8647
chr9	109344466	109344636	N	N	Intergenic	ZNF462	-280827
chr12	32393905	32394075	N	Y	intron	BICD1	133805
chr16	22309857	22310027	N	N	intron	POLR3E	1246
chr12	662190	662360	N	N	intron	B4GALNT3	92732
chr20	60545557	60545727	N	N	Intergenic	MIR1257	-16924
chr9	36145692	36145862	N	N	intron	GLIPR2	9035
chr5	180615443	180615613	N	N	Intergenic	TRIM7	12402
chr9	80322700	80322870	N	N	Intergenic	GNA14	-59553
chr8	125478548	125478718	N	N	Intergenic	RNF139	-8375
chr11	64709272	64709442	N	N	intron	GPHA2	-5997
chr12	690037	690207	N	N	intron	NINJ2	82633
chr17	29596793	29596963	N	Y	intron	OMG	27502
chr20	49728654	49728824	N	N	Intergenic	KCNG1	-89064
chr5	36657902	36658072	N	N	intron	SLC1A3	49556
chr6	27870269	27870439	N	N	Intergenic	HIST1H2BO	9151
chr4	8182810	8182980	N	N	Intergenic	SH3TC1	-18165
chr1	118749148	118749318	N	N	Intergenic	SPAG17	-21385
chr12	2711524	2711694	N	N	intron	CACNA1C-AS1	88714
chr17	31594388	31594558	N	Y	intron	ASIC2	25533
chr8	129031005	129031175	N	Y	intron	MIR1206	9946
chr5	49414355	49414525	N	N	Intergenic	EMB	322794
chr12	20131199	20131369	N	N	Intergenic	LOC100506393	-36335
chr17	19391404	19391574	N	N	Intergenic	SLC47A1	-45678
chr13	113841787	113841957	N	N	intron	PCID2	21090
chr12	1885852	1886022	N	N	intron	LRTM2	-43496
chr8	59713168	59713338	N	N	Intergenic	NSMAF	-140849
chr15	32974929	32975099	N	N	intron	GREM1	-35191
chr12	13072008	13072178	N	N	Intergenic	MIR614	3330
chr14	67654042	67654212	N	Y	Intergenic	FAM71D	-1983
chr3	43120047	43120217	N	N	TTS	GTDC2	27443
chr1	221130689	221130859	N	Y	Intergenic	HLX	78031
chr3	138493419	138493589	N	Y	Intergenic	PIK3CB	-15303
chr4	153879218	153879388	N	N	intron	FHDC1	15168
chr12	6783268	6783438	N	N	intron	ING4	-11045
chr6	26553670	26553840	N	N	Intergenic	HMGN4	15183
chr17	57920564	57920734	N	Y	Intergenic	MIR21	2022
chr12	76371745	76371915	Y	Y	Intergenic	PHLDA1	53726
chr6	28775590	28775760	N	N	Intergenic	LOC401242	55779
chr17	56709029	56709199	N	N	intron	TEX14	60302
chr20	35383160	35383330	N	N	exon	NDRG3	-8704
chr14	32479847	32480017	N	Y	Intergenic	ARHGAP5-AS1	65973
chr8	117041308	117041478	N	N	intron	LINC00536	295904
chr9	96679879	96680049	N	N	Intergenic	BARX1	37644
chr17	17054075	17054245	N	N	intron	PLD6	55486
chr11	102722159	102722329	Y	Y	Intergenic	MMP3	-7902
chr2	86249444	86249614	N	N	non-coding	LOC90784	1462
chr12	32097409	32097579	N	N	Intergenic	KIAA1551	-14859
chr5	11446428	11446598	N	N	intron	CTNND2	457597
chr4	153849320	153849490	N	N	Intergenic	FHDC1	-14730
chr2	125016171	125016341	N	N	intron	CNTNAP5	233392
chr1	144922097	144922267	N	N	intron	PDE4DIP	9850
chr8	67025602	67025772	N	N	Intergenic	TRIM55	-13591
chr7	6483333	6483503	N	Y	intron	DAGLB	4225
chr12	2227566	2227736	N	N	intron	CACNA1C	65235
chr3	112950738	112950908	N	N	intron	BOC	19448
chr4	153213121	153213291	N	N	Intergenic	FBXW7	60904
chr14	95731855	95732025	N	Y	intron	CLMN	54305
chr3	66522784	66522954	N	N	intron	LRIG1	27976
chr8	95271346	95271516	N	Y	intron	GEM	3116
chr12	4943727	4943897	N	N	intron	KCNA6	25470
chr14	68677785	68677955	N	N	intron	RAD51B	391374
chr2	86428891	86429061	N	N	intron	MRPL35	2420
chr20	55614198	55614368	N	N	Intergenic	BMP7	227424
chr4	152723327	152723497	N	N	Intergenic	PET112	-41237
chr13	114600302	114600472	N	N	Intergenic	LINC00565	31577
chr4	189862986	189863156	N	Y	Intergenic	LOC401164	486339
chr11	62622904	62623074	N	N	promoter-TSS	SNORD25	114
chr3	127487337	127487507	N	N	intron	MGLL	54303
chr12	46761259	46761429	N	N	intron	SLC38A2	5301
chr14	32433192	32433362	N	N	Intergenic	ARHGAP5-AS1	112628
chr14	30686832	30687002	N	N	Intergenic	PRKD1	-290018
chr8	10954505	10954675	N	N	intron	MIR598	-61778
chr3	65479342	65479512	N	N	intron	MAGI1-AS1	-400064
chr20	50069702	50069872	N	N	promoter-TSS	MIR3194	-273
chr4	95367668	95367838	N	Y	Intergenic	PDLIM5	-5255
chr5	86178112	86178282	N	N	Intergenic	MIR4280	232574
chr8	119167092	119167262	N	N	Intergenic	EXT1	-43119
chr20	36920053	36920223	N	N	Intergenic	BPI	-12414
chr11	94680879	94681049	N	N	Intergenic	CWC15	25812
chr20	60130066	60130236	N	N	intron	CDH4	-44666
chr2	174517173	174517343	N	N	Intergenic	CDCA7	297697
chr7	46894569	46894739	N	N	Intergenic	TNS3	727088
chr12	12868656	12868826	N	N	Intergenic	CDKN1B	-1561
chr4	119199880	119200050	N	N	promoter-TSS	SNHG8	48
chr8	123640250	123640420	N	N	Intergenic	ZHX2	-153566
chr2	89014250	89014420	N	N	intron	RPIA	23159
chr17	20990693	20990863	N	N	Intergenic	DHRS7B	-39463
chr3	39680946	39681116	N	Y	Intergenic	MYRIP	-170272
chrX	67870773	67870943	N	N	intron	STARD8	3347
chr5	52656777	52656947	Y	Y	Intergenic	FST	-119402
chr16	86620229	86620399	N	Y	Intergenic	FOXL1	8199
chr2	88414218	88414388	N	N	Intergenic	FABP1	13347
chr20	30931378	30931548	N	Y	Intergenic	ASXL1	-14684
chr20	48386454	48386624	N	N	Intergenic	SLC9A8	-42711
chr8	116879396	116879566	N	N	Intergenic	TRPS1	-198253
chr3	108191192	108191362	N	Y	intron	MYH15	56892
chr5	14161273	14161443	N	N	intron	TRIO	17529
chr12	4830231	4830401	N	N	intron	GALNT8	564
chr8	107059799	107059969	N	Y	Intergenic	OXR1	-222522
chr1	247905672	247905842	N	N	Intergenic	OR1C1	15951
chr20	39204563	39204733	N	N	Intergenic	MAFB	113228
chr12	3385778	3385948	N	N	intron	PRMT8	-104652
chr2	222865118	222865288	N	Y	Intergenic	CCDC140	-297663
chr7	5350659	5350829	N	N	intron	SLC29A4	28183
chr4	38679108	38679278	N	N	intron	FLJ13197	-12944
chr12	1208421	1208591	N	N	intron	ERC1	108102
chr7	6290078	6290248	N	Y	intron	CYTH3	22079
chr4	133045187	133045357	N	N	Intergenic	PCDH10	-1025198
chr2	8738502	8738672	N	Y	Intergenic	ID2	-83526
chr8	11218850	11219020	N	N	non-coding	C8orf12	-6976
chr20	59761503	59761673	N	N	Intergenic	CDH4	-65894
chr20	49952203	49952373	Y	N	Intergenic	MIR3194	117226
chr4	154228857	154229027	N	N	non-coding	ANXA2P1	1021
chr10	47059085	47059255	N	N	Intergenic	PPYR1	-24364
chr1	161582439	161582609	N	N	Intergenic	HSPA7	6675
chr17	46715390	46715560	N	N	Intergenic	MIR196A1	-5554
chr20	50737530	50737700	N	N	intron	ZFP64	70909
chr18	77380347	77380517	N	N	Intergenic	CTDP1	-59369
chr15	50429563	50429733	Y	Y	Intergenic	ATP8B4	-18229
chr5	12243155	12243325	N	N	Intergenic	TAG	-331729
chr14	21081954	21082124	N	N	Intergenic	RNASE12	-23057
chr20	50775285	50775455	N	N	intron	ZFP64	33154
chr22	17728586	17728756	N	N	Intergenic	CECR3	18952
chr5	33312182	33312352	N	Y	Intergenic	TARS	-128535
chr19	1102504	1102674	N	Y	Intergenic	GPX4	-1347
chr21	27473812	27473982	N	N	intron	APP	38811
chr4	156558570	156558740	N	N	Intergenic	GUCY1A3	-29207
chr2	242560001	242560171	N	Y	intron	THAP4	-3170
chr9	38293099	38293269	N	N	Intergenic	ALDH1B1	-99477
chr20	46998379	46998549	N	N	non-coding	LINC00494	9810
chr3	42557264	42557434	N	Y	intron	VIPR1	13245
chr20	33908176	33908346	N	N	intron	FAM83C	-28036
chr6	152416609	152416779	N	N	intron	ESR1	287880
chr4	153823362	153823532	N	N	intron	FHDC1	-40688
chr5	5553909	5554079	N	N	Intergenic	KIAA0947	131208
chr1	202593941	202594111	N	N	intron	SYT2	18555
chr17	55956587	55956757	N	N	intron	CUEDC1	24078
chr8	41575356	41575526	N	Y	intron	ANK1	-52637
chr11	102524869	102525039	N	N	Intergenic	MMP20	-28891
chr14	75888970	75889140	N	N	Intergenic	JDP2	-5454
chr3	17681367	17681537	N	N	intron	TBC1D5	60060
chr4	16629643	16629813	N	N	intron	MIR548AX	-6074
chr1	167684709	167684879	N	N	Intergenic	MPZL1	-6393
chr14	52794287	52794457	N	N	3'	PTGER2	13356
chr9	90590457	90590627	N	N	promoter-TSS	CDK20	-847
chr11	64427375	64427545	N	Y	intron	NRXN2	-16673
chr20	37558725	37558895	N	N	intron	FAM83D	3855
chr4	151953201	151953371	N	N	Intergenic	LRBA	-16637
chr12	13251582	13251752	N	N	intron	GSG1	-2927
chr4	153207647	153207817	N	Y	Intergenic	FBXW7	66378
chr15	58734064	58734234	N	N	intron	LIPC	9974
chr8	126738789	126738959	N	N	Intergenic	LOC100130231	224567
chr8	103766786	103766956	N	N	Intergenic	KLF10	-98888
chr5	14363890	14364060	N	N	exon	FAM105A	-217916
chr12	1747988	1748158	N	N	intron	WNT5B	9661
chr21	11084901	11085071	N	N	intron	BAGE4	13939
chr3	45730406	45730576	N	N	promoter-TSS	LIMD1-AS1	-117
chr2	210233769	210233939	N	N	Intergenic	MAP2	-54917
chr10	52360682	52360852	N	N	intron	SGMS1	22970
chr12	1645180	1645350	N	N	Intergenic	LOC100292680	35608
chr6	57538404	57538574	N	N	Intergenic	PRIM2	356067
chr17	21360578	21360748	N	N	Intergenic	KCNJ18	52215
chr12	2056530	2056700	N	N	intron	LOC100271702	-10873
chr4	40992611	40992781	Y	Y	intron	APBB2	-133487
chr8	11798858	11799028	N	N	Intergenic	DEFB136	33165
chr7	55491326	55491496	N	N	intron	LANCL2	58270
chr13	87741773	87741943	N	N	Intergenic	MIR4500	529137
chr1	15682737	15682907	N	Y	intron	EFHD2	-53569
chr8	51096215	51096385	N	Y	intron	SNTG1	271703
chr8	128883090	128883260	N	N	Intergenic	PVT1	-19699
chr17	64271768	64271938	Y	Y	Intergenic	PRKCA	-27073
chr17	17909701	17909871	N	N	intron	ATPAF2	32694
chr20	32669957	32670127	N	N	3'	EIF2S2	30043
chr15	95790400	95790570	N	Y	Intergenic	LOC400456	79844
chr20	37818940	37819110	N	N	Intergenic	LOC339568	34366
chr10	29885588	29885758	N	Y	intron	MIR938	5602
chr9	35089530	35089700	N	Y	intron	PIGO	6931
chr15	20851464	20851634	N	N	Intergenic	GOLGA8CP	83875
chr4	102874240	102874410	N	N	intron	BANK1	139342
chr2	28022163	28022333	N	Y	intron	MRPL33	27664
chr11	65960829	65960999	N	N	intron	KLC2	-63851
chr20	45587797	45587967	N	Y	intron	EYA2	64619
chr12	2317176	2317346	N	N	intron	CACNA1C-AS4	15386
chr17	15210392	15210562	N	N	intron	TEKT3	34481
chr8	79933251	79933421	N	N	Intergenic	IL7	-215578
chr4	152842839	152843009	N	N	Intergenic	PET112	-160749
chr12	723261	723431	N	N	intron	NINJ2	49409
chr14	81867308	81867478	N	N	intron	STON2	26163
chr6	161607214	161607384	N	Y	intron	AGPAT4-IT1	-24285
chr4	55364805	55364975	Y	N	Intergenic	KIT	-159205
chr17	73031179	73031349	N	N	Intergenic	ATP5H	11810
chr5	10651934	10652104	N	N	3'	ANKRD33B	87584
chr12	31552602	31552772	N	N	exon	FAM60A	-73528
chr20	50164175	50164345	N	N	intron	NFATC2	-5002
chr3	185525559	185525729	N	Y	intron	IGF2BP2	17183
chr22	17790001	17790171	N	N	Intergenic	CECR3	-42463
chr4	153957633	153957803	N	N	Intergenic	FHDC1	93583
chr13	44888011	44888181	N	Y	Intergenic	SERP2	-59882
chr12	117699204	117699374	N	N	intron	NOS1	43568
chr20	44142572	44142742	N	N	intron	SPINT3	1607
chr4	153611196	153611366	N	N	Intergenic	TMEM154	-9964
chr12	7035381	7035551	N	N	intron	ATN1	1840
chr5	21807251	21807421	N	N	intron	PMCHL1	-335125
chr4	149847821	149847991	N	N	Intergenic	NR3C2	-484234
chr20	57113954	57114124	N	N	intron	APCDD1L-AS1	23604
chr20	24981161	24981331	N	N	Intergenic	APMAP	-7821
chr8	4531884	4532054	N	N	intron	CSMD1	320359
chr1	121402035	121402205	N	N	Intergenic	EMBP1	141210
chr17	16721573	16721743	N	N	Intergenic	KRT16P2	14489
chr7	157726113	157726283	N	Y	intron	LOC100506585	78921
chr2	86139684	86139854	N	N	Intergenic	ST3GAL5	-23612
chr9	36498184	36498354	N	N	Intergenic	MELK	-74590
chr17	15787451	15787621	N	N	Intergenic	ADORA2B	-60695
chr20	55018922	55019092	N	N	intron	C20orf43	-24640
chr8	129586866	129587036	N	N	Intergenic	MIR1208	424589
chr19	55164584	55164754	N	N	Intergenic	LILRB4	-9455
chr1	145028740	145028910	N	N	intron	PDE4DIP	11167
chr4	21764545	21764715	N	N	5'	KCNIP4	-65312
chr8	111897187	111897357	N	N	Intergenic	KCNV1	-910313
chr20	49711165	49711335	N	N	Intergenic	KCNG1	-71575
chr14	55210711	55210881	N	N	intron	SAMD4A	-10710
chr10	35549055	35549225	N	Y	intron	CCNY	13187
chr17	60897243	60897413	N	N	intron	2013-03-10	-11623
chr6	31162228	31162398	N	N	Intergenic	HCG27	-3224
chr12	32202396	32202566	N	N	Intergenic	RNU6-78	-55679
chr8	116879842	116880012	N	N	Intergenic	TRPS1	-198699
chr7	158441513	158441683	N	N	intron	NCAPG2	55922
chr3	66538003	66538173	N	N	intron	LRIG1	12757
chr5	77930481	77930651	N	N	intron	LHFPL2	14082
chr6	56578261	56578431	N	Y	intron	RNU6-71	36792
chr3	88558836	88559006	N	N	Intergenic	CGGBP1	-359905
chr8	11374266	11374436	N	N	intron	BLK	22830
chr20	44684380	44684550	N	N	intron	SLC12A5	26644
chr9	37994843	37995013	N	N	intron	SHB	74282
chr20	35780893	35781063	N	N	intron	RPN2	-26478
chr8	10398701	10398871	N	N	intron	PRSS55	15730
chr3	98690114	98690284	N	N	Intergenic	DCBLD2	-69666
chr5	38643336	38643506	N	N	Intergenic	LIFR	-47914
chr11	59333660	59333830	N	N	Intergenic	MIR3162	28886
chr4	81121237	81121407	N	N	exon	PRDM8	2665
chr5	14953606	14953776	N	N	Intergenic	ANKH	-81804
chr9	36690205	36690375	N	N	Intergenic	MELK	117431
chr12	14532072	14532242	N	N	intron	ATF7IP	13546
chr12	2485521	2485691	N	N	intron	CACNA1C-IT3	106664
chr19	38530805	38530975	N	N	intron	SIPA1L3	133022
chr11	61360742	61360912	N	N	Intergenic	SYT7	-12483
chr2	46924715	46924885	N	N	Intergenic	SOCS5	-1299
chr8	77238773	77238943	N	N	Intergenic	ZFHX4	-354657
chr20	36638544	36638714	N	N	intron	TTI1	23204
chr4	153919300	153919470	N	N	Intergenic	FHDC1	55250
chr8	119066149	119066319	N	N	intron	EXT1	57824
chr3	71266956	71267126	N	N	intron	FOXP1	27275
chr12	2372658	2372828	N	N	intron	CACNA1C-IT3	-6199
chr15	92994857	92995027	N	N	intron	C15orf32	-19965
chr8	116787017	116787187	N	Y	Intergenic	TRPS1	-105874
chr9	37953740	37953910	N	Y	intron	SLC25A51	-49475
chr3	127843074	127843244	N	N	promoter-TSS	RUVBL1	-488
chr4	153597008	153597178	N	N	intron	TMEM154	4224
chr8	11619868	11620038	N	Y	Intergenic	NEIL2	-7219
chr2	142315039	142315209	N	N	intron	LRP1B	574146
chr12	1964819	1964989	N	N	intron	LRTM2	35471
chr13	34800943	34801113	N	N	Intergenic	RFC3	408822
chr4	153008022	153008192	N	N	Intergenic	FBXW7	266003
chr2	61964993	61965163	N	N	Intergenic	FAM161A	116200
chr8	11373485	11373655	Y	N	intron	BLK	22049
chr12	4909919	4910089	N	N	Intergenic	KCNA6	-8338
chr20	36977650	36977820	N	N	intron	LBP	2921
chr20	44187286	44187456	N	N	intron	EPPIN-WFDC6	-11306
chr13	33825350	33825520	N	N	intron	STARD13-AS2	-26256
chr12	32022273	32022443	N	N	Intergenic	H3F3C	-77183
chr12	5673429	5673599	N	N	intron	NTF3	70216
chr1	161369433	161369603	N	N	Intergenic	C1orf192	-31854
chr8	67699783	67699953	N	N	intron	SGK3	12452
chr12	66050745	66050915	Y	Y	Intergenic	HMGA2	-167410
chr3	144135937	144136107	N	N	Intergenic	C3orf58	443855
chr3	124844677	124844847	N	N	intron	MIR5092	25634
chr12	4625770	4625940	N	N	intron	C12orf4	21782
chr12	93293267	93293437	N	Y	intron	EEA1	29755
chr8	116912502	116912672	N	N	Intergenic	TRPS1	-231359
chr2	88870369	88870539	N	N	exon	TEX37	46285
chr8	12959382	12959552	N	N	intron	DLC1	14286
chr12	2567754	2567924	N	N	intron	CACNA1C-IT3	188897
chr2	133008904	133009074	N	N	intron	MIR663B	5664
chr8	54857673	54857843	N	Y	intron	RGS20	64316
chr8	2743559	2743729	N	Y	Intergenic	MYOM2	750486
chr12	13132994	13133164	N	N	non-coding	LOC100506314	308
chr20	34732822	34732992	N	N	intron	EPB41L1	-9755
chr6	132076828	132076998	N	N	Intergenic	CTAGE9	-44756
chr7	55131305	55131475	N	N	intron	EGFR	44665
chr12	588770	588940	N	N	intron	B4GALNT3	19312
chr8	116464463	116464633	N	N	intron	TRPS1	216680
chr5	10885246	10885416	N	N	Intergenic	DAP	-123944
chr8	119232296	119232466	N	N	intron	EXT1	-108323
chr20	39806141	39806311	N	N	TTS	PLCG1	40065
chr6	52431691	52431861	N	N	intron	TRAM2	10086
chr20	47982868	47983038	N	N	Intergenic	SNORD12	85733
chr12	4097665	4097835	N	N	Intergenic	PARP11	-115142
chr1	165742640	165742810	N	N	Intergenic	TMCO1	-4566
chr20	40158021	40158191	N	N	intron	CHD6	89027
chr3	42956305	42956475	N	N	exon	ZNF662	8732
chr12	2686599	2686769	N	N	intron	CACNA1C-AS1	113639
chr19	9707778	9707948	N	Y	Intergenic	ZNF121	-12654
chr12	2019501	2019671	N	N	intron	CACNA2D4	8284
chr10	42661325	42661495	N	N	Intergenic	LOC441666	202083
chr20	43572205	43572375	N	N	intron	TOMM34	16824
chr11	93246703	93246873	N	N	intron	C11orf75	29758
chr5	17519734	17519904	N	N	Intergenic	LOC401177	-132400
chr1	145023142	145023312	N	N	intron	PDE4DIP	16765
chr2	85932758	85932928	N	N	Intergenic	GNLY	11429
chr20	40998657	40998827	N	N	intron	CHD6	-751609
chr16	83757770	83757940	N	N	intron	HSBP1	-83653
chr8	122830753	122830923	N	N	Intergenic	HAS2	-177208
chr20	57541281	57541451	N	N	Intergenic	TH1L	-14897
chr4	153491143	153491313	N	N	Intergenic	MIR4453	33648
chr8	11683829	11683999	N	N	intron	FDFT1	23724
chr20	45810039	45810209	N	Y	intron	MIR3616	14515
chr5	8829271	8829441	Y	N	Intergenic	MIR4636	224651
chr8	67036175	67036345	N	Y	Intergenic	TRIM55	-3018
chr3	43859498	43859668	N	N	Intergenic	ABHD5	127208
chr4	153732073	153732243	N	N	intron	ARFIP1	31046
chr6	28625967	28626137	N	N	Intergenic	SCAND3	-70940
chr1	94158928	94159098	N	Y	intron	BCAR3	-11619
chr20	34715436	34715606	N	N	intron	EPB41L1	-27141
chr7	53323457	53323627	N	N	Intergenic	POM121L12	220193
chr18	110534	110704	N	N	intron	ROCK1P1	1554
chr14	68606992	68607162	N	N	intron	RAD51B	320581
chr5	17258672	17258842	N	Y	intron	BASP1	41007
chr20	46446557	46446727	N	N	Intergenic	SULF2	-31282
chr8	2220790	2220960	N	N	Intergenic	MYOM2	227717
chr22	37094771	37094941	N	N	intron	CACNG2	3834
chr17	17935932	17936102	N	N	intron	ATPAF2	6463
chr2	86092970	86093140	N	N	intron	ST3GAL5	1738
chr4	26224824	26224994	N	N	Intergenic	RBPJ	-96423
chr20	43124487	43124657	N	Y	TTS	TTPAL	20046
chr2	65097084	65097254	N	N	Intergenic	LOC400958	62412
chr20	48482702	48482872	N	N	intron	SPATA2	47489
chr4	71940499	71940669	N	N	Intergenic	DCK	81319
chr12	15949729	15949899	N	N	Intergenic	EPS8	-7304
chr12	315758	315928	N	Y	intron	SLC6A12	6770
chr20	54731104	54731274	N	N	Intergenic	MC3R	-92599
chr5	16437756	16437926	N	N	Intergenic	ZNF622	28053
chr14	70826416	70826586	N	N	promoter-TSS	COX16	-53
chr4	153002418	153002588	N	N	Intergenic	FBXW7	271607
chr20	34474521	34474691	N	N	intron	SCAND1	67942
chr1	233248819	233248989	N	N	intron	NTPCR	162534
chr20	37247743	37247913	N	N	intron	ARHGAP40	17251
chr2	205889905	205890075	N	Y	intron	PARD3B	479474
chr20	47869962	47870132	N	N	intron	ZNFX1-AS1	-24668
chr12	96429669	96429839	N	N	promoter-TSS	LTA4H	-315
chr5	19958862	19959032	N	N	intron	CDH18	29406
chr20	49415276	49415446	N	N	intron	BCAS4	3894
chr6	30795746	30795916	N	N	Intergenic	DDR1	-56030
chr8	54426903	54427073	N	N	Intergenic	OPRK1	-262794
chr8	116735790	116735960	N	N	Intergenic	TRPS1	-54647
chr20	11881869	11882039	N	N	intron	BTBD3	10477
chr8	107072663	107072833	N	Y	Intergenic	OXR1	-209658
chr5	38025600	38025770	N	N	Intergenic	GDNF	-185903
chr14	55220986	55221156	N	N	promoter-TSS	SAMD4A	-435
chr20	37048911	37049081	N	N	TTS	SNORA71B	4982
chr20	53476264	53476434	N	N	Intergenic	DOK5	384083
chr10	127941840	127942010	N	Y	intron	ADAM12	135202
chr12	753384	753554	N	N	intron	NINJ2	19286
chr5	13981475	13981645	N	N	Intergenic	DNAH5	-36971
chr12	2493246	2493416	N	Y	intron	CACNA1C-IT3	114389
chr12	131249148	131249318	N	N	Intergenic	STX2	74586
chr2	45948400	45948570	N	N	intron	PRKCE	69442
chr12	2378190	2378360	N	N	promoter-TSS	CACNA1C-IT3	-667
chr4	152622997	152623167	N	N	intron	PET112	59093
chr12	2175427	2175597	N	N	intron	CACNA1C	13096
chr2	43037680	43037850	Y	N	Intergenic	HAAO	-18014
chr4	161153075	161153245	N	N	Intergenic	RAPGEF2	964162
chr2	161430538	161430708	N	N	Intergenic	RBMS1	-80305
chr9	35996673	35996843	N	N	Intergenic	OR2S2	-38607
chr10	33553333	33553503	N	Y	intron	NRP1	70415
chr17	17777882	17778052	N	N	intron	SREBF1	-37642
chr20	23649836	23650006	N	N	Intergenic	CST4	19741
chr22	35615025	35615195	N	Y	Intergenic	HMGXB4	-38335
chr5	16970282	16970452	N	N	Intergenic	MYO10	-33982
chr12	2349293	2349463	N	N	intron	CACNA1C-AS4	-16731
chr2	228682994	228683164	N	N	TTS	CCL20	4521
chr12	5343331	5343501	N	N	Intergenic	KCNA5	190331
chr20	49136068	49136238	N	N	intron	PTPN1	9262
chr4	30759153	30759323	N	Y	intron	PCDH7	37201
chr20	322458	322628	N	Y	Intergenic	NRSN2	-4827
chr13	80911049	80911219	N	N	exon	SPRY2	3952
chr21	29892933	29893103	N	N	Intergenic	LINC00161	-18622
chr3	145880477	145880647	N	N	Intergenic	PLOD2	-1280
chr20	57784185	57784355	N	N	intron	ZNF831	18195
chr20	43733128	43733298	N	N	Intergenic	KCNS1	-3460
chr5	68671961	68672131	N	N	intron	RAD17	4765
chr12	31908002	31908172	N	N	Intergenic	AMN1	-25979
chr4	154155354	154155524	N	N	intron	TRIM2	29841
chr4	154376003	154376173	N	N	Intergenic	KIAA0922	-11410
chr8	20002912	20003082	N	Y	3'	SLC18A1	37720
chr8	102171191	102171361	N	Y	Intergenic	ZNF706	46684
chr20	42172507	42172677	N	N	Intergenic	SGK2	-15043
chr17	64581891	64582061	N	N	intron	MIR634	-201214
chr8	59735415	59735585	N	N	intron	NSMAF	-163096
chr20	30952514	30952684	N	N	intron	ASXL1	6452
chr2	70476121	70476291	N	N	promoter-TSS	TIA1	-427
chr20	33683581	33683751	N	N	Intergenic	TRPC4AP	-3048
chr4	22180788	22180958	N	N	Intergenic	LOC100505912	160416
chr4	161488076	161488246	N	N	Intergenic	RAPGEF2	1299163
chr20	44456916	44457086	N	N	Intergenic	TNNC2	-1048
chr5	10249451	10249621	N	N	promoter-TSS	FAM173B	485
chr5	17251962	17252132	N	N	intron	BASP1	34297
chr5	95403789	95403959	N	Y	Intergenic	MIR583	-10968
chr2	46530890	46531060	N	N	intron	EPAS1	6434
chr11	106269906	106270076	N	N	Intergenic	KBTBD3	-321526
chr12	2986681	2986851	N	N	promoter-TSS	RHNO1	401
chr20	47039162	47039332	N	N	Intergenic	LINC00494	50593
chr7	46186674	46186844	N	N	Intergenic	IGFBP3	-225888
chr4	100685082	100685252	N	Y	Intergenic	DAPP1	-52814
chr20	43995864	43996034	N	N	3'	SYS1-DBNDD2	4140
chr4	122611418	122611588	N	N	intron	ANXA5	6644
chr14	34403771	34403941	N	N	intron	EGLN3	16428
chr2	46539980	46540150	N	N	intron	EPAS1	15524
chr17	49439528	49439698	N	N	Intergenic	UTP18	101716
chr3	106825240	106825410	N	Y	Intergenic	LOC100302640	134160
chr9	94262833	94263003	N	Y	Intergenic	NFIL3	-76774
chr4	58291871	58292041	N	N	Intergenic	IGFBP7	-315405
chr5	14407367	14407537	N	N	intron	FAM105A	-174439
chr12	5798747	5798917	N	N	intron	NTF3	195534
chr8	122788716	122788886	N	N	Intergenic	HAS2	-135171
chr1	32011324	32011494	N	N	Intergenic	LOC284551	27373
chr4	147878524	147878694	N	N	Intergenic	TTC29	-11575
chr14	28689550	28689720	N	N	Intergenic	FOXG1	-546643
chr20	48567919	48568089	N	N	intron	RNF114	15090
chr5	16425522	16425692	N	N	Intergenic	ZNF622	40287
chr3	43937672	43937842	N	N	Intergenic	ABHD5	205382
chr5	10468777	10468947	N	N	Intergenic	ROPN1L	26888
chr11	12087876	12088046	N	Y	Intergenic	MICAL2	-44177
chr12	5317161	5317331	N	Y	Intergenic	KCNA5	164161
chr22	17749195	17749365	N	N	Intergenic	CECR3	-1657
chr8	117207064	117207234	N	N	intron	LINC00536	130148
chr8	124597910	124598080	N	N	Intergenic	FBXO32	-44502
chr20	45955442	45955612	N	N	intron	LOC100131496	8281
chr20	37263032	37263202	N	N	intron	ARHGAP40	32540
chr14	36460003	36460173	N	N	Intergenic	BRMS1L	164491
chr1	5039956	5040126	N	N	Intergenic	AJAP1	324936
chr12	29945707	29945877	N	N	Intergenic	TMTC1	-8100
chr3	41986944	41987114	N	N	intron	ULK4	16631
chr11	66811361	66811531	N	N	intron	RHOD	-12843
chr17	15349720	15349890	N	N	intron	CDRT4	21120
chr20	62775166	62775336	N	N	Intergenic	MYT1	-20576
chr14	88756825	88756995	N	N	intron	KCNK10	-19655
chrX	18693004	18693174	N	N	Intergenic	RS1	-2866
chr4	154068369	154068539	N	N	Intergenic	TRIM2	-5816
chr12	19959429	19959599	N	N	Intergenic	LOC100506393	-208105
chr4	65092486	65092656	N	N	Intergenic	TECRL	182607
chr17	16995535	16995705	N	N	intron	MPRIP	49546
chr12	1583976	1584146	N	N	intron	LOC100292680	-25596
chr14	29780070	29780240	N	Y	Intergenic	MIR548AI	394453
chr20	49998483	49998653	N	N	Intergenic	MIR3194	70946
chr1	215164088	215164258	N	N	Intergenic	KCNK2	-14712
chr12	1692725	1692895	N	N	intron	FBXL14	10521
chr14	102746286	102746456	N	Y	intron	MOK	25160
chr3	65996941	65997111	N	N	intron	MAGI1	27483
chr14	30223022	30223192	N	N	intron	MIR548AI	-48499
chr14	58030916	58031086	N	N	exon	C14orf105	-70425
chr8	8521980	8522150	N	N	Intergenic	CLDN23	-37601
chr20	36452726	36452896	N	N	intron	VSTM2L	-78688
chr2	35445594	35445764	N	Y	Intergenic	LOC100288911	1137034
chr6	138786260	138786430	N	Y	intron	MIR3145	-29914
chr12	222505	222675	N	N	intron	LOC574538	35742
chr19	7083344	7083514	N	N	exon	ZNF557	13958
chr12	1912395	1912565	N	N	intron	LRTM2	-16953
chr20	22756553	22756723	N	Y	Intergenic	FOXA2	-190537
chr17	14381838	14382008	N	N	Intergenic	MGC12916	174866
chr2	86231327	86231497	N	N	Intergenic	LOC90784	19579
chr12	2491678	2491848	N	N	intron	CACNA1C-IT3	112821
chr17	17379202	17379372	N	N	Intergenic	MED9	-1013
chr12	127715427	127715597	N	Y	Intergenic	LOC440117	-356276
chr8	129195608	129195778	Y	N	Intergenic	MIR1208	33331
chr20	55577322	55577492	N	N	Intergenic	BMP7	264300
chr8	119768342	119768512	N	N	Intergenic	SAMD12	-134243
chr8	17029169	17029339	N	N	intron	ZDHHC2	15418
chr5	7096507	7096677	N	N	Intergenic	MIR4454	172875
chr3	197168147	197168317	N	N	Intergenic	BDH1	114626
chr20	48919505	48919675	N	N	intron	LOC284751	10333
chr12	4511416	4511586	N	N	Intergenic	FGF23	-22607
chr14	70047947	70048117	N	N	Intergenic	CCDC177	-6432
chrX	48345804	48345974	N	N	Intergenic	FTSJ1	9509
chr15	33095971	33096141	N	Y	intron	GREM1	85851
chr20	36285455	36285625	N	N	Intergenic	LOC100287792	-19772
chr20	44913756	44913926	N	N	Intergenic	CDH22	-33507
chr15	41780282	41780452	N	N	Intergenic	ITPKA	-5689
chr13	91583981	91584151	N	N	Intergenic	LINC00410	-5215
chr20	62147188	62147358	N	N	Intergenic	PPDPF	-4860
chr2	47426215	47426385	N	Y	Intergenic	CALM2	-22560
chr4	153341943	153342113	N	N	intron	FBXW7	-38364
chr7	55123249	55123419	N	Y	intron	EGFR	36609
chr11	9781160	9781330	N	Y	promoter-TSS	LOC440028	-165
chr20	35285242	35285412	N	N	intron	SLA2	-10708
chr8	11278764	11278934	N	N	TTS	FAM167A	45427
chr11	56959565	56959735	N	N	TTS	LRRC55	10429
chr19	30037235	30037405	N	N	intron	VSTM2B	19829
chr4	160339074	160339244	N	Y	Intergenic	RAPGEF2	150161
chr2	102994820	102994990	N	N	intron	IL18R1	15808
chr5	16439461	16439631	N	N	Intergenic	ZNF622	26348
chr11	65131343	65131513	N	N	Intergenic	TIGD3	9146
chr17	17929113	17929283	N	N	intron	ATPAF2	13282
chr2	128709486	128709656	N	N	intron	AMMECR1L	-66057
chr17	17566278	17566448	N	N	Intergenic	RAI1	-18424
chr20	38579562	38579732	N	N	Intergenic	LOC339568	-726256
chr20	25048175	25048345	N	N	Intergenic	ACSS1	-9442
chr8	128903764	128903934	N	N	intron	PVT1	975
chr3	112418269	112418439	N	N	Intergenic	CCDC80	-58377
chr22	43076720	43076890	N	Y	Intergenic	CYB5R3	-31400
chr5	14551135	14551305	N	N	Intergenic	FAM105A	-30671
chr11	65063922	65064092	N	N	intron	CDC42EP2	-18282
chr2	89243592	89243762	N	N	Intergenic	MIR4436A	131793
chr1	110847863	110848033	N	N	intron	LOC440600	33845
chr4	153313416	153313586	N	Y	intron	FBXW7	-9837
chr2	50149133	50149303	N	N	exon	NRXN1	425676
chr4	148675178	148675348	N	Y	intron	ARHGAP10	21810
chr20	47946120	47946290	N	N	Intergenic	SNORD12	48985
chr2	86821412	86821582	N	N	intron	RNF103	29503
chr11	64178276	64178446	N	N	Intergenic	LOC100996455	-38168
chr20	44148599	44148769	N	N	Intergenic	SPINT3	-4420
chr14	71236297	71236467	N	N	intron	MAP3K9	39506
chr14	55918787	55918957	N	N	Intergenic	TBPL2	-11609
chr8	117464042	117464212	N	N	Intergenic	LINC00536	-126830
chr3	64304203	64304373	N	N	Intergenic	PRICKLE2	-93157
chr20	46044030	46044200	N	N	Intergenic	ZMYND8	-58641
chr4	15514892	15515062	N	N	intron	CC2D2A	43488
chr12	673163	673333	N	N	TTS	NINJ2	99507
chr1	234912590	234912760	N	N	Intergenic	LOC100506810	52886
chr4	149949582	149949752	N	N	Intergenic	NR3C2	-585995
chr8	104083620	104083790	N	N	3'	ATP6V1C1	50457
chr20	49100216	49100386	Y	N	Intergenic	PTPN1	-26590
chr8	56501772	56501942	N	N	Intergenic	SBF1P1	-133976
chr13	40102221	40102391	N	Y	intron	LHFP	75050
chr2	103132389	103132559	N	N	intron	SLC9A4	42712
chr19	30592237	30592407	N	N	Intergenic	URI1	159176
chr4	154223597	154223767	N	N	intron	ANXA2P1	6281
chr20	36165142	36165312	N	N	Intergenic	BLCAP	-8894
chr2	121281288	121281458	N	N	Intergenic	LOC84931	-57448
chr20	40325553	40325723	N	N	Intergenic	CHD6	-78505
chr12	68221972	68222142	N	Y	Intergenic	DYRK2	179545
chr4	13922634	13922804	N	Y	Intergenic	LOC152742	-190873
chr4	15957567	15957737	N	N	Intergenic	FGFBP2	7207
chr4	153144772	153144942	N	N	Intergenic	FBXW7	129253
chr6	42515180	42515350	N	N	Intergenic	UBR2	-16495
chr19	28070652	28070822	N	Y	Intergenic	LINC00662	214111
chr16	85860651	85860821	N	N	Intergenic	COX4I1	27563
chr12	30168985	30169155	N	N	Intergenic	TMTC1	-231378
chr2	86010079	86010249	N	N	intron	ATOH8	29255
chr8	12726090	12726260	N	N	Intergenic	LOC340357	-57265
chr20	45680323	45680493	N	Y	intron	MIR3616	-115201
chr8	77271843	77272013	N	N	Intergenic	ZFHX4	-321587
chr17	17919845	17920015	N	N	exon	ATPAF2	22550
chr16	9374560	9374730	N	N	Intergenic	MIR548X	45871
chr8	117780109	117780279	N	N	intron	UTP23	1452
chr12	771025	771195	N	N	intron	NINJ2	1645
chr6	31097090	31097260	N	N	intron	CDSN	-8923
chr10	52047775	52047945	N	N	Intergenic	ASAH2	-39490
chr9	18490678	18490848	N	N	intron	ADAMTSL1	16684
chr14	57856486	57856656	N	N	promoter-TSS	NAA30	-700
chr12	833799	833969	N	N	Intergenic	WNK1	-28205
chr14	64905889	64906059	N	N	intron	AKAP5	-26243
chr12	4321946	4322116	N	N	Intergenic	CCND2	-60871
chr8	11419722	11419892	N	Y	intron	LINC00208	-14237
chr3	72773475	72773645	N	Y	Intergenic	SHQ1	124038
chr2	172161117	172161287	N	N	Intergenic	TLK1	-73378
chr17	15033127	15033297	N	N	Intergenic	CDRT7	98920
chr20	50633550	50633720	N	Y	Intergenic	ZFP64	174889
chr8	8502985	8503155	N	N	Intergenic	CLDN23	-56596
chr12	3625056	3625226	N	N	intron	PRMT8	24777
chr4	26328529	26328699	N	N	intron	RBPJ	6185
chr12	2164386	2164556	N	N	intron	CACNA1C	2055
chr2	38014683	38014853	N	N	Intergenic	CDC42EP3	-115090
chr3	126259454	126259624	N	Y	intron	CHST13	16408
chr8	117298946	117299116	N	N	intron	LINC00536	38266
chr12	1897312	1897482	N	N	3'	LRTM2	-32036
chr3	108481312	108481482	N	N	Intergenic	RETNLB	-5267
chr5	35790189	35790359	N	N	intron	IL7R	-66703
chr14	21077487	21077657	N	N	Intergenic	RNASE12	-18590
chr15	42447424	42447594	N	N	intron	PLA2G4F	1330
chr11	64340054	64340224	N	N	Intergenic	SLC22A11	17041
chr8	116789697	116789867	N	Y	Intergenic	TRPS1	-108554
chr20	39558507	39558677	N	N	Intergenic	TOP1	-98870
chr3	43465570	43465740	N	N	intron	SNRK-AS1	-72201
chr12	18582434	18582604	N	N	intron	PIK3C2G	168045
chr8	120871919	120872089	N	N	Intergenic	DSCC1	-3834
chr12	5505466	5505636	N	N	Intergenic	NTF3	-35729
chr1	150577239	150577409	N	N	Intergenic	ENSA	24285
chr5	10509088	10509258	N	N	Intergenic	ANKRD33B	-55262
chr6	27114805	27114975	N	N	promoter-TSS	HIST1H2AH	-18
chr12	641563	641733	N	N	intron	B4GALNT3	72105
chr12	11692665	11692835	N	N	Intergenic	LOC338817	-8214
chr8	120947121	120947291	N	N	intron	DEPTOR	61306
chr12	32176568	32176738	N	N	Intergenic	RNU6-78	-29851
chr8	76906191	76906361	N	N	Intergenic	HNF4G	454073
chr4	154413986	154414156	N	N	intron	KIAA0922	26573
chr20	49651202	49651372	N	N	Intergenic	KCNG1	-11612
chr2	64100084	64100254	N	N	intron	UGP2	31155
chr4	155373113	155373283	N	N	intron	DCHS2	39679
chr3	34146824	34146994	N	N	Intergenic	PDCD6IP	306846
chr19	46917757	46917927	N	N	promoter-TSS	CCDC8	-923
chr13	35169094	35169264	N	N	intron	LINC00457	45643
chr3	71136462	71136632	N	N	intron	FOXP1	-22473
chr8	11032759	11032929	N	N	intron	XKR6	26031
chr14	21081513	21081683	N	N	Intergenic	RNASE12	-22616
chr20	4404461	4404631	N	N	Intergenic	ADRA1D	-174887
chr2	86424266	86424436	N	N	Intergenic	IMMT	-1458
chr20	49175285	49175455	Y	Y	intron	MIR645	-26953
chr8	96814200	96814370	N	Y	intron	LOC100500773	146291
chr2	88951418	88951588	N	N	Intergenic	EIF2AK3	-24409
chr8	112445581	112445751	N	N	Intergenic	MIR2053	-1210056
chr11	69297152	69297322	N	N	Intergenic	CCND1	-158636
chr9	116695398	116695568	N	N	intron	ZNF618	56921
chr4	84422782	84422952	N	N	Intergenic	FAM175A	-16577
chr14	59384897	59385067	N	Y	Intergenic	DAAM1	-270399
chr4	157891703	157891873	N	N	intron	PDGFC	758
chr3	44666197	44666367	N	N	promoter-TSS	ZNF197	-229
chr17	40580331	40580501	N	Y	Intergenic	PTRF	-5078
chr2	69481123	69481293	N	N	Intergenic	GFPT1	133178
chr12	2287157	2287327	N	N	intron	CACNA1C-AS4	45405
chr3	88816929	88817099	N	N	Intergenic	EPHA3	-339660
chr3	66479254	66479424	N	N	intron	LRIG1	71506
chr2	119724467	119724637	N	N	intron	MARCO	24807
chr1	161500810	161500980	N	N	Intergenic	HSPA6	6859
chr8	126267653	126267823	N	N	intron	NSMCE2	163655
chr10	22250832	22251002	N	N	intron	DNAJC1	41733
chr8	108222235	108222405	N	N	Intergenic	ANGPT1	287934
chr13	74825098	74825268	N	N	Intergenic	KLF12	-117117
chr12	92987677	92987847	N	N	Intergenic	C12orf74	-108857
chr1	237068521	237068691	N	Y	Intergenic	MTR	110025
chr19	2529555	2529725	N	N	intron	GADD45B	53517
chr3	142986833	142987003	N	N	intron	SLC9A9-AS1	-74170
chr14	55156177	55156347	N	N	intron	SAMD4A	-65244
chr17	17326451	17326621	N	N	exon	SMCR9	3878
chr7	57546023	57546193	N	N	Intergenic	ZNF716	36225
chr3	43292188	43292358	N	N	Intergenic	SNRK	-35731
chr3	44555937	44556107	N	N	Intergenic	ZNF445	-36860
chr5	89780383	89780553	N	N	intron	POLR3G	9787
chr14	34430192	34430362	N	N	Intergenic	EGLN3	-9993
chr1	207326210	207326380	N	N	Intergenic	C4BPA	48688
chr8	117610453	117610623	N	N	Intergenic	EIF3H	157524
chr3	119030441	119030611	N	N	intron	ARHGAP31	17306
chr1	234700450	234700620	N	N	Intergenic	LOC100506795	-33010
chr1	151029159	151029329	N	N	5'	CDC42SE1	2881
chr1	20930742	20930912	N	N	intron	CDA	15383
chr8	10707748	10707918	N	N	Intergenic	PINX1	-10534
chr8	117959356	117959526	N	N	Intergenic	SLC30A8	-3071
chr18	2963309	2963479	N	N	intron	LOC727896	-16773
chr4	160279502	160279672	N	Y	3'	RAPGEF2	90589
chr20	46552525	46552695	N	N	Intergenic	SULF2	-137250
chr16	77911764	77911934	N	N	intron	VAT1L	89366
chr5	2531524	2531694	N	N	Intergenic	IRX2	220160
chr22	36779293	36779463	N	N	intron	MYH9	4685
chr8	124450206	124450376	N	N	intron	WDYHV1	21326
chr2	3673558	3673728	N	N	exon	COLEC11	20001
chr8	3381711	3381881	N	N	intron	MYOM2	1388638
chr14	59732622	59732792	N	N	intron	DAAM1	2548
chr11	65834201	65834371	N	N	intron	PACS1	-3538
chr12	7073680	7073850	N	N	TTS	MIR141	505
chr15	33131071	33131241	N	N	intron	GREM1	120951
chr20	56678918	56679088	N	N	Intergenic	C20orf85	-46980
chr8	117260244	117260414	N	Y	intron	LINC00536	76968
chr4	149291171	149291341	N	N	intron	NR3C2	72416
chr16	49057532	49057702	N	N	Intergenic	CBLN1	258125
chr12	18876731	18876901	N	Y	intron	PLCZ1	14177
chr4	153840211	153840381	N	N	Intergenic	FHDC1	-23839
chr3	72505192	72505362	N	N	Intergenic	RYBP	-9503
chr2	103352432	103352602	N	N	intron	MFSD9	820
chr8	123179250	123179420	N	N	Intergenic	HAS2	-525705
chr20	39525582	39525752	N	N	Intergenic	TOP1	-131795
chr7	16439068	16439238	N	N	intron	ISPD	21794
chr21	16404215	16404385	N	N	intron	NRIP1	32826
chr20	42572952	42573122	N	N	intron	TOX2	-1499
chrY	13469279	13469449	N	N	Intergenic	GYG2P1	1064025
chr1	230185997	230186167	N	N	Intergenic	GALNT2	-16874
chr20	46429888	46430058	N	N	Intergenic	SULF2	-14613
chr12	6156350	6156520	N	Y	intron	VWF	77401
chr14	68974413	68974583	N	N	intron	ZFP36L1	286133
chr14	55058280	55058450	N	N	intron	SAMD4A	24035
chr20	48238273	48238443	N	N	Intergenic	PTGIS	-53651
chr8	118930069	118930239	N	N	intron	EXT1	193904
chr4	149479257	149479427	N	N	Intergenic	NR3C2	-115670
chr20	52750714	52750884	N	N	Intergenic	CYP24A1	39717
chr3	42910147	42910317	N	N	Intergenic	CYP8B1	7401
chr8	10395409	10395579	N	N	intron	PRSS55	12438
chr13	106803781	106803951	N	N	Intergenic	LINC00460	-225045
chr20	35437300	35437470	N	N	intron	DSN1	-35155
chr17	21550961	21551131	N	N	Intergenic	C17orf51	-96105
chr8	6409776	6409946	N	N	intron	ANGPT2	10923
chr4	37070525	37070695	N	N	Intergenic	MIR4801	173003
chr20	42409350	42409520	N	N	Intergenic	GTSF1L	-53793
chr17	15786778	15786948	N	N	Intergenic	ADORA2B	-61368
chr20	48075313	48075483	N	N	intron	KCNB1	23783
chr20	36330255	36330425	N	Y	intron	CTNNBL1	7906
chr3	145884402	145884572	N	Y	Intergenic	PLOD2	-5205
chr9	96229119	96229289	N	N	intron	FAM120AOS	-13330
chr2	8439001	8439171	N	N	intron	LINC00299	29463
chr19	12691048	12691218	N	Y	3'	ZNF564	-28777
chr4	118335017	118335187	N	N	Intergenic	TRAM1L1	-328366
chr8	3000252	3000422	N	N	intron	MYOM2	1007179
chr15	33162738	33162908	N	N	intron	GREM1	152618
chr13	114757363	114757533	N	N	intron	LINC00565	-125484
chr2	218235186	218235356	N	N	intron	DIRC3	386045
chr4	38818101	38818271	N	N	Intergenic	TLR1	-11774
chr8	6710616	6710786	N	N	Intergenic	XKR5	-17535
chr3	72031838	72032008	N	Y	Intergenic	LOC201617	-168485
chr3	46392181	46392351	N	N	Intergenic	CCR2	-2969
chr3	89038174	89038344	N	N	Intergenic	EPHA3	-118415
chr4	162178087	162178257	N	N	Intergenic	FSTL5	907014
chr1	85794763	85794933	N	Y	intron	BCL10	-52261
chr2	86151771	86151941	N	N	Intergenic	ST3GAL5	-35699
chr8	99002535	99002705	N	Y	intron	SNORA72	51825
chr20	39883446	39883616	N	N	intron	ZHX3	45208
chr2	74147076	74147246	N	N	TTS	DGUOK	-6792
chr20	34773684	34773854	N	N	intron	EPB41L1	31107
chr3	126697321	126697491	N	N	Intergenic	PLXNA1	-10031
chr5	33362427	33362597	N	N	Intergenic	TARS	-78290
chr3	43733826	43733996	N	N	intron	ABHD5	1536
chr8	2209809	2209979	N	N	Intergenic	MYOM2	216736
chr20	45961559	45961729	N	N	intron	LOC100131496	14398
chr4	151146090	151146260	N	N	intron	DCLK2	146749
chr5	36571183	36571353	N	N	Intergenic	SLC1A3	-35189
chr5	17398582	17398752	N	N	Intergenic	LOC401177	-11248
chr9	74842812	74842982	N	N	exon	GDA	78630
chr11	63867020	63867190	N	N	intron	FLRT1	-4257
chr20	55133984	55134154	N	N	Intergenic	FAM209B	25767
chr17	16132878	16133048	N	N	intron	PIGL	12454
chr5	18577455	18577625	N	N	Intergenic	LOC401177	-1190121
chr8	128918358	128918528	N	N	intron	PVT1	15569
chr12	2860753	2860923	N	N	Intergenic	LOC283440	19997
chr11	103401124	103401294	N	N	Intergenic	MIR4693	-319425
chr4	153854888	153855058	N	N	Intergenic	FHDC1	-9162
chr4	122633141	122633311	N	N	Intergenic	ANXA5	-15079
chr1	103737199	103737369	N	N	Intergenic	COL11A1	-163232
chr6	57496390	57496560	N	N	intron	PRIM2	314053
chr4	148752972	148753142	N	Y	intron	MIR4799	49311
chr5	17365741	17365911	N	N	Intergenic	LOC401177	21593
chr2	80190397	80190567	N	N	intron	MIR4264	-313997
chr8	120578023	120578193	N	N	intron	ENPP2	27140
chr17	57492734	57492904	N	N	Intergenic	MIR4729	49375
chr2	86478154	86478324	N	N	intron	MRPL35	51683
chr5	72617720	72617890	N	N	Intergenic	FOXD1	126547
chr2	216522707	216522877	N	Y	intron	LINC00607	185467
chr14	28778100	28778270	N	N	Intergenic	FOXG1	-458093
chr4	114332935	114333105	N	N	Intergenic	MIR1243	305001
chr8	120352276	120352446	N	N	Intergenic	NOV	-76191
chr11	65791239	65791409	N	N	intron	CATSPER1	2664
chr8	57523403	57523573	N	N	Intergenic	LOC100507632	-51106
chr8	126537294	126537464	N	N	Intergenic	TRIB1	94816
chr8	99414483	99414653	N	N	Intergenic	KCNS2	-24682
chr3	77651923	77652093	N	N	intron	ROBO2	504845
chr8	3543801	3543971	N	N	intron	CSMD1	1308442
chr2	86836186	86836356	N	N	intron	RNF103	14729
chr8	11604681	11604851	N	N	intron	NEIL2	-22406
chr8	117818727	117818897	N	N	Intergenic	UTP23	40070
chr20	50050092	50050262	N	Y	intron	MIR3194	19337
chr3	66500237	66500407	N	N	intron	LRIG1	50523
chr4	154485966	154486136	N	N	intron	KIAA0922	98553
chr8	115907396	115907566	N	N	Intergenic	TRPS1	773747
chr14	52045429	52045599	N	N	intron	FRMD6-AS2	21124
chr19	34559013	34559183	N	N	Intergenic	LSM14A	-104254
chr14	51407667	51407837	N	N	intron	PYGL	3496
chr20	37861424	37861594	N	N	Intergenic	LOC339568	-8118
chr20	37220852	37221022	N	N	Intergenic	ARHGAP40	-9640
chr15	90041488	90041658	N	N	Intergenic	RHCG	-1774
chr10	38798202	38798372	N	N	Intergenic	LOC399744	81213
chr18	12430477	12430647	N	N	intron	SLMO1	22667
chr2	37938949	37939119	N	N	Intergenic	CDC42EP3	-39356
chr20	57790605	57790775	N	N	intron	ZNF831	24615
chr2	65593809	65593979	N	Y	promoter-TSS	SPRED2	37
chr12	1742496	1742666	N	N	intron	WNT5B	4169
chr1	86048304	86048474	N	N	intron	CYR61	1945
chr16	67205152	67205322	N	N	5'	NOL3	832
chr17	55413010	55413180	N	N	intron	MSI2	78721
chr20	33812473	33812643	N	N	Intergenic	MMP24	-1981
chr8	38597666	38597836	N	N	intron	TACC1	12047
chr20	40043271	40043441	N	N	intron	EMILIN3	-47858
chr12	7341518	7341688	N	Y	promoter-TSS	PEX5	-156
chr12	6867731	6867901	N	N	Intergenic	MLF2	-5180
chr15	60685289	60685459	N	N	intron	ANXA2	4811
chr12	1508240	1508410	N	N	intron	LOC100292680	-101332
chr14	39268351	39268521	N	N	intron	LINC00639	117650
chr8	11747771	11747941	N	N	Intergenic	CTSB	-22210
chr20	43277735	43277905	N	N	intron	ADA	2556
chr2	86301459	86301629	N	N	intron	POLR1A	31734
chr1	34407810	34407980	N	N	intron	LOC402779	73338
chr8	4505879	4506049	N	N	intron	CSMD1	346364
chr12	739104	739274	N	N	intron	NINJ2	33566
chr8	128754494	128754664	N	N	TTS	MYC	6264
chr8	116932000	116932170	N	N	Intergenic	TRPS1	-250857
chr3	124705206	124705376	N	Y	intron	MUC13	-51696
chr9	98200602	98200772	N	N	Intergenic	LOC100507346	-25204
chr12	26587361	26587531	N	N	intron	SSPN	238940
chr8	48644889	48645059	N	N	intron	CEBPD	5752
chr19	31016480	31016650	N	N	intron	ZNF536	153237
chr8	124203290	124203460	N	N	intron	FAM83A	8623
chr3	154788707	154788877	N	Y	Intergenic	MME	-8644
chr14	70430532	70430702	N	N	intron	SMOC1	84503
chr13	33144323	33144493	N	N	Intergenic	PDS5B	-16156
chr12	32059854	32060024	N	N	Intergenic	KIAA1551	-52414
chr21	33279692	33279862	N	N	intron	HUNK	34149
chr19	56888948	56889118	N	N	non-coding	ZNF542	9543
chr20	43719930	43720100	N	N	TTS	KCNS1	9738
chr22	32059242	32059412	N	N	Intergenic	PISD	-32517
chr3	169489932	169490102	N	N	promoter-TSS	MYNN	-836
chr2	88510616	88510786	N	N	Intergenic	THNSL2	38043
chr8	11331754	11331924	N	N	Intergenic	FAM167A	-7563
chr2	13147653	13147823	N	N	promoter-TSS	LOC100506474	-600
chr20	42384717	42384887	N	N	Intergenic	GTSF1L	-29160
chr2	106950803	106950973	N	N	Intergenic	PLGLA	-47682
chr12	2042207	2042377	N	N	intron	LOC100271702	3450
chr21	47235992	47236162	N	N	Intergenic	LOC100129027	20256
chr14	53632148	53632318	N	N	Intergenic	DDHD1	-12187
chr14	56288687	56288857	N	N	Intergenic	LINC00520	-25380
chr17	21143127	21143297	N	N	3'	C17orf103	13366
chr8	105317879	105318049	N	N	Intergenic	DCSTAMP	-34060
chr7	6581244	6581414	N	N	intron	GRID2IP	9738
chr13	50443393	50443563	N	N	Intergenic	CTAGE10P	-21067
chr1	45483052	45483222	N	N	3'	UROD	5332
chr8	144032160	144032330	N	Y	Intergenic	CYP11B2	-32986
chr6	30693813	30693983	N	N	TTS	TUBB	5741
chr5	10307387	10307557	N	N	intron	CMBL	696
chr20	56335690	56335860	N	N	Intergenic	PMEPA1	-49183
chr17	16966508	16966678	N	N	intron	MPRIP	20519
chr2	54754143	54754313	N	N	intron	RPL23AP32	-2131
chr3	66169407	66169577	N	N	intron	SLC25A26	50207
chr2	91764421	91764591	N	N	Intergenic	LOC654342	83469
chr12	29946508	29946678	N	N	Intergenic	TMTC1	-8901
chr5	17120591	17120761	N	N	Intergenic	LOC285696	96855
chr8	116716236	116716406	N	N	Intergenic	TRPS1	-35093
chr9	35956738	35956908	N	N	TTS	OR2S2	1328
chr20	43728405	43728575	N	N	intron	KCNS1	1263
chr6	22602349	22602519	N	N	Intergenic	HDGFL1	32756
chr8	6638828	6638998	N	N	Intergenic	MIR4659B	-36152
chr1	236321079	236321249	N	N	intron	GPR137B	15332
chr3	30389228	30389398	N	N	Intergenic	TGFBR2	-258681
chr8	105759057	105759227	N	N	Intergenic	LRP12	-157890
chr3	89971615	89971785	N	N	Intergenic	EPHA3	815026
chr20	48225150	48225320	N	N	Intergenic	PTGIS	-40528
chr2	214934106	214934276	N	Y	intron	VWC2L	-342270
chr14	61039694	61039864	N	N	Intergenic	SIX6	63841
chr17	21131084	21131254	N	N	Intergenic	TMEM11	-13261
chr3	14169419	14169589	N	N	intron	TMEM43	3064
chr20	48096300	48096470	N	N	intron	KCNB1	2796
chr11	66214679	66214849	N	N	Intergenic	MRPL11	-8454
chr12	3088839	3089009	N	N	intron	TEAD4	20176
chr8	11382552	11382722	N	N	intron	BLK	31116
chr11	65668759	65668929	N	N	promoter-TSS	FOSL1	-847
chr20	39036896	39037066	N	N	Intergenic	MAFB	280895
chr10	99310445	99310615	N	N	intron	ANKRD2	-21726
chr7	50836256	50836426	N	N	intron	GRB10	24818
chr4	174173531	174173701	N	Y	intron	HMGB2	81304
chr2	48301003	48301173	N	N	Intergenic	FBXO11	-168156
chr8	77372861	77373031	N	N	Intergenic	ZFHX4	-220569
chr20	30742570	30742740	N	N	intron	TSPY26P	35508
chr1	12084104	12084274	N	N	intron	MIIP	4890
chr2	129293666	129293836	N	Y	Intergenic	HS6ST1	-217580
chr1	154947549	154947719	N	N	promoter-TSS	CKS1B	516
chr20	42410897	42411067	N	N	Intergenic	GTSF1L	-55340
chr8	119122352	119122522	N	N	exon	EXT1	1621
chr4	74570346	74570516	Y	Y	Intergenic	IL8	-35792
chr8	11371575	11371745	N	N	intron	BLK	20139
chr12	13360363	13360533	N	N	intron	EMP1	10846
chr20	52889929	52890099	N	N	Intergenic	PFDN4	65512
chr3	44116284	44116454	N	N	Intergenic	MIR138-1	-39335
chr17	16902521	16902691	N	N	Intergenic	TNFRSF13B	-27204
chr20	35214065	35214235	N	N	intron	TGIF2	11193
chr2	161071232	161071402	N	N	Intergenic	ITGB6	-14727
chr5	34764317	34764487	N	N	intron	TTC23L	-74867
chr5	13805724	13805894	N	N	intron	DNAH5	138780
chr3	43151685	43151855	N	N	Intergenic	GTDC2	-4195
chr3	43908265	43908435	N	Y	Intergenic	ABHD5	175975
chr12	2590797	2590967	N	N	intron	CACNA1C-AS1	209441
chr6	62333579	62333749	N	N	Intergenic	KHDRBS2	662436
chr14	61546381	61546551	N	N	intron	SLC38A6	98501
chr14	69504535	69504705	N	N	Intergenic	ACTN1	-58537
chr20	39134853	39135023	N	N	Intergenic	MAFB	182938
chr8	126626289	126626459	N	N	Intergenic	TRIB1	183811
chr5	39692991	39693161	N	N	Intergenic	DAB2	-267741
chr20	39288157	39288327	N	N	Intergenic	MAFB	29634
chr5	13145403	13145573	N	N	Intergenic	TAG	570519
chr12	4193112	4193282	N	N	Intergenic	CCND2	-189705
chrX	63317844	63318014	N	Y	Intergenic	FAM123B	107695
chr20	34489964	34490134	N	N	intron	SCAND1	52499
chr13	33489712	33489882	N	N	Intergenic	LINC00423	-4007
chr2	49073812	49073982	N	N	Intergenic	LHCGR	-91017
chr9	35995625	35995795	N	N	Intergenic	OR2S2	-37559
chr7	44676585	44676755	N	N	intron	OGDH	30549
chr4	65318603	65318773	N	N	Intergenic	TECRL	-43510
chr20	55955274	55955444	N	N	intron	RBM38	-11095
chr12	6428782	6428952	N	N	intron	PLEKHG6	7050
chr11	91026188	91026358	N	N	Intergenic	MIR4490	-737248
chr20	39570899	39571069	N	N	Intergenic	TOP1	-86478
chr12	3643649	3643819	N	N	intron	PRMT8	43370
chr3	88328201	88328371	N	N	Intergenic	CGGBP1	-129270
chr2	56095171	56095341	N	N	intron	EFEMP1	56042
chr14	94593621	94593791	N	Y	TTS	IFI27L2	2251
chr5	154462157	154462327	N	Y	Intergenic	KIF4B	68982
chr15	58777413	58777583	N	N	intron	LIPC	53323
chr2	112378178	112378348	N	N	Intergenic	LOC541471	-125571
chr4	153735372	153735542	N	N	intron	ARFIP1	34345
chr5	21145639	21145809	N	N	Intergenic	GUSBP1	-313865
chr19	44168919	44169089	N	N	intron	PLAUR	5494
chr15	39218324	39218494	N	N	Intergenic	C15orf53	229610
chr2	47025848	47026018	N	N	Intergenic	LOC388948	-17874
chr11	102421672	102421842	N	N	Intergenic	MMP7	-20279
chr1	161085230	161085400	N	N	intron	NIT1	-2547
chr8	119220690	119220860	N	N	intron	EXT1	-96717
chr4	28289517	28289687	N	N	Intergenic	MIR4275	-531602
chr20	37327556	37327726	N	N	Intergenic	SLC32A1	-25464
chr8	126459399	126459569	N	N	Intergenic	TRIB1	16921
chr5	13681359	13681529	N	N	Intergenic	DNAH5	263145
chr2	124465847	124466017	N	N	Intergenic	CNTNAP5	-316932
chr20	47965752	47965922	N	N	Intergenic	SNORD12	68617
chr20	43538264	43538434	N	N	promoter-TSS	PABPC1L	-354
chr17	18110391	18110561	N	N	intron	LLGL1	-18460
chr12	130038061	130038231	N	N	intron	TMEM132D	350066
chr2	8587828	8587998	N	Y	Intergenic	LINC00299	-119364
chr5	33739234	33739404	N	Y	intron	ADAMTS12	152805
chr1	144931306	144931476	N	N	exon	PDE4DIP	641
chr7	6075262	6075432	N	N	intron	EIF2AK1	23513
chr2	88990293	88990463	N	N	promoter-TSS	RPIA	-798
chr8	11584362	11584532	N	Y	intron	GATA4	22730
chr1	31229132	31229302	N	N	intron	LAPTM5	1466
chr14	35141021	35141191	N	N	Intergenic	SNX6	-41740
chr4	134786824	134786994	N	Y	Intergenic	PABPC4L	335994
chr8	120956685	120956855	N	N	intron	DEPTOR	70870
chr12	531554	531724	N	N	intron	CCDC77	20898
chr12	24402538	24402708	N	N	intron	MIR920	37268
chr1	15011121	15011291	N	N	intron	KAZN	85993
chr8	5465078	5465248	N	N	Intergenic	CSMD1	-612835
chr15	60903938	60904108	N	N	intron	RORA	15706
chr11	63652179	63652349	N	N	intron	MARK2	-3723
chr5	179461672	179461842	N	Y	intron	MIR340	-19360
chr8	11837865	11838035	N	N	Intergenic	DEFB135	-1880
chr8	125089273	125089443	N	N	intron	FER1L6-AS1	-36335
chr5	38200609	38200779	N	N	Intergenic	EGFLAM	-57817
chr20	57149360	57149530	N	N	intron	APCDD1L-AS1	59010
chr13	32809739	32809909	N	N	intron	ZAR1L	76267
chr20	34950981	34951151	N	Y	Intergenic	DLGAP4	-44378
chr20	46773110	46773280	N	N	Intergenic	LINC00494	-215459
chr20	44634207	44634377	N	N	Intergenic	MMP9	-3255
chr17	19809961	19810131	N	N	intron	ULK2	-38807
chr17	16926396	16926566	N	N	Intergenic	MPRIP	-19593
chr20	36854343	36854513	N	N	intron	KIAA1755	34746
chr2	15655049	15655219	N	N	intron	NBAS	46338
chr14	78147920	78148090	N	N	intron	ALKBH1	26351
chr12	3461961	3462131	N	N	Intergenic	PRMT8	-28469
chr20	54648234	54648404	N	N	Intergenic	CBLN4	-67791
chr1	85764139	85764309	N	N	Intergenic	BCL10	-21637
chr5	43274267	43274437	N	N	intron	HMGCS1	39262
chr20	23318299	23318469	N	N	Intergenic	NXT1	-12989
chr2	47054469	47054639	N	Y	promoter-TSS	LOC100134259	-449
chr13	32460426	32460596	N	Y	intron	EEF1DP3	39591
chr20	56592382	56592552	N	N	Intergenic	MIR4532	122017
chr12	18583464	18583634	N	N	intron	PIK3C2G	169075
chr20	30148612	30148782	N	N	intron	HM13-AS1	12369
chr20	49660477	49660647	N	N	Intergenic	KCNG1	-20887
chr20	31134660	31134830	N	N	intron	C20orf112	38130
chrX	118603472	118603642	N	N	promoter-TSS	SLC25A5-AS1	-474
chr4	58328307	58328477	N	N	Intergenic	IGFBP7	-351841
chr15	96817068	96817238	N	N	Intergenic	NR2F2	-52004
chr3	43014324	43014494	N	N	Intergenic	FAM198A	-6350
chr20	40791472	40791642	N	N	intron	CHD6	-544424
chr11	31260051	31260221	N	N	Intergenic	DCDC1	131221
chr20	39974840	39975010	N	N	intron	LPIN3	5365
chr12	2526160	2526330	N	N	intron	CACNA1C-IT3	147303
chr2	60172213	60172383	N	N	Intergenic	MIR4432	442282
chr8	117316853	117317023	N	N	intron	LINC00536	20359
chr5	14926038	14926208	N	N	Intergenic	ANKH	-54236
chr4	149075725	149075895	N	N	exon	NR3C2	287862
chr17	42927327	42927497	N	N	TTS	HIGD1B	2133
chr19	56505209	56505379	N	N	Intergenic	NLRP5	-5798
chr2	150845324	150845494	N	N	Intergenic	MMADHC	-401079
chr6	57554695	57554865	N	N	Intergenic	PRIM2	372358
chr21	39649830	39650000	N	N	intron	KCNJ15	5486
chr17	17788135	17788305	N	N	intron	SREBF1	-47895
chr2	12322549	12322719	N	N	Intergenic	MIR4262	-345522
chr2	134575989	134576159	N	N	Intergenic	NCKAP5	-250043
chr12	2953820	2953990	N	N	intron	LOC100507424	7923
chr7	44896605	44896775	N	N	Intergenic	H2AFV	-8965
chr8	119995212	119995382	N	N	Intergenic	TNFRSF11B	-30914
chr9	37577344	37577514	N	N	Intergenic	FBXO10	-1179
chr2	121409405	121409575	N	N	Intergenic	GLI2	-145377
chr15	74689388	74689558	N	Y	Intergenic	CYP11A1	-29392
chr9	137715627	137715797	N	N	intron	MIR3689C	25503
chr14	76374383	76374553	N	N	intron	TGFB3	73624
chr8	15052734	15052904	N	N	intron	SGCZ	42973
chr1	120213586	120213756	N	N	Intergenic	ZNF697	-23281
chrY	59001884	59002054	N	N	Intergenic	SPRY3	-98488
chr7	44286037	44286207	N	N	intron	YKT6	45544
chr5	33535619	33535789	N	N	intron	TARS	94822
chr8	32085152	32085322	N	N	intron	NRG1-IT3	-213025
chr22	39683664	39683834	N	N	Intergenic	SNORD83B	26167
chr11	93462033	93462203	N	N	intron	SNORA25	1694
chr1	28040683	28040853	N	N	Intergenic	FAM76A	-11722
chr3	42310202	42310372	N	N	Intergenic	CCK	-2625
chr21	43092795	43092965	N	N	Intergenic	LINC00111	-6582
chr20	36157604	36157774	N	N	Intergenic	BLCAP	-1356
chr12	4912733	4912903	N	N	Intergenic	KCNA6	-5524
chr1	169082917	169083087	N	Y	intron	ATP1B1	7055
chr1	236106927	236107097	N	N	Intergenic	LYST	-76792
chr20	42011521	42011691	N	N	Intergenic	SRSF6	-74898
chr17	19145834	19146004	N	N	intron	EPN2	5229
chr14	59889850	59890020	N	N	Intergenic	GPR135	42124
chr8	142036958	142037128	Y	Y	Intergenic	PTK2	-25631
chr1	28832495	28832665	N	N	non-coding	SNHG3	125
chr5	6447959	6448129	N	N	promoter-TSS	UBE2QL1	-692
chr5	106298676	106298846	N	N	Intergenic	EFNA5	707835
chr6	38106455	38106625	N	N	intron	ZFAND3	319233
chr4	161240481	161240651	N	N	Intergenic	RAPGEF2	1051568
chr4	153305105	153305275	N	N	intron	FBXW7	-1526
chr8	102924893	102925063	N	Y	intron	NCALD	-121539
chr3	150370908	150371078	N	N	Intergenic	SELT	49927
chr8	102489315	102489485	N	N	Intergenic	GRHL2	-15268
chr2	105720025	105720195	N	N	Intergenic	MRPS9	65627
chr6	20811494	20811664	N	Y	intron	CDKAL1	276891
chr8	11295202	11295372	N	N	intron	FAM167A	28989
chr20	43249031	43249201	N	N	intron	ADA	31260
chr20	59648616	59648786	N	N	Intergenic	CDH4	-178781
chr5	7321897	7322067	N	N	Intergenic	LOC442132	-15155
chr4	155948384	155948554	N	N	Intergenic	NPY2R	-181312
chr9	35096723	35096893	N	N	promoter-TSS	PIGO	-210
chr20	55760312	55760482	N	N	intron	BMP7	81310
chr14	30790630	30790800	N	N	Intergenic	G2E3	-237614
chr17	16723570	16723740	N	N	Intergenic	KRT16P2	12492
chr20	60464697	60464867	N	N	intron	MIR1257	63936
chr5	21536476	21536646	N	N	intron	GUSBP1	76972
chr2	100438147	100438317	N	N	intron	AFF3	283813
chr12	3915072	3915242	N	N	Intergenic	EFCAB4B	-52791
chr8	11333447	11333617	N	N	Intergenic	FAM167A	-9256
chr8	119355217	119355387	N	N	intron	EXT1	-231244
chr2	3114337	3114507	N	N	Intergenic	TSSC1	267231
chr9	36846029	36846199	N	N	intron	MIR4540	18191
chr11	73006323	73006493	N	N	intron	ARHGEF17	-13255
chr8	120128909	120129079	N	N	Intergenic	COLEC10	49570
chr14	34116854	34117024	N	Y	intron	EGLN3	303345
chr10	106697450	106697620	N	N	intron	SORCS3	296676
chr20	37428016	37428186	N	N	Intergenic	PPP1R16B	-6247
chr11	65956969	65957139	N	N	intron	KLC2	-67711
chr16	52031324	52031494	N	N	Intergenic	LOC388276	76438
chr17	21297667	21297837	N	N	intron	KCNJ18	-10696
chr14	50482799	50482969	N	N	Intergenic	C14orf182	-8646
chr12	1496868	1497038	N	N	intron	LOC100292680	-112704
chr8	120227400	120227570	N	N	intron	MAL2	6875
chr11	92268348	92268518	N	N	intron	FAT3	183171
chr4	65620188	65620358	N	N	Intergenic	LOC401134	249945
chr20	59594311	59594481	N	N	Intergenic	CDH4	-233086
chr17	62045960	62046130	N	N	intron	SCN4A	4233
chr14	71709270	71709440	N	N	Intergenic	SNORD56B	-155699
chr17	54993116	54993286	Y	N	Intergenic	TRIM25	-1792
chr22	38884073	38884243	N	Y	intron	DDX17	18187
chr17	8130364	8130534	N	N	non-coding	LINC00324	-3088
chr8	104129475	104129645	N	N	Intergenic	BAALC	-23361
chr20	44815666	44815836	N	N	intron	CDH22	64583
chr8	119023237	119023407	N	N	intron	EXT1	100736
chr17	17156860	17157030	N	N	intron	FLCN	-16443
chr5	95294260	95294430	N	N	intron	ELL2	3430
chr14	54327902	54328072	N	N	Intergenic	MIR5580	87215
chr11	64973527	64973697	N	N	intron	SLC22A20	-7699
chr1	156689802	156689972	N	N	Intergenic	ISG20L2	7818
chr5	20276572	20276742	N	Y	Intergenic	CDH18	-288304
chr20	46443376	46443546	N	N	Intergenic	SULF2	-28101
chr8	119489124	119489294	N	N	intron	SAMD12-AS1	-144031
chr1	145399228	145399398	N	N	Intergenic	HFE2	-13878
chr9	38074847	38075017	N	N	Intergenic	SHB	-5722
chr19	29397047	29397217	N	Y	Intergenic	LOC148145	-58906
chr1	41341435	41341605	N	N	Intergenic	CITED4	-13502
chrX	64751985	64752155	N	Y	intron	LAS1L	2616
chr20	40195446	40195616	N	N	intron	CHD6	51602
chr2	65522640	65522810	N	N	Intergenic	ACTR2	67896
chr20	61400503	61400673	N	N	Intergenic	LINC00659	7620
chr4	146563813	146563983	N	N	intron	MMAA	23358
chr14	64809292	64809462	N	N	Intergenic	ESR2	-4109
chr5	9563070	9563240	N	N	Intergenic	SNORD123	14216
chr10	128072941	128073111	N	N	intron	ADAM12	4101
chr20	31743894	31744064	N	N	Intergenic	BPIFA2	-11981
chr12	5264885	5265055	N	N	Intergenic	KCNA5	111885
chr2	86113002	86113172	N	N	intron	ST3GAL5	3070
chr2	121670732	121670902	N	N	intron	GLI2	115950
chr8	117562853	117563023	N	N	Intergenic	EIF3H	205124
chr12	2436511	2436681	N	N	intron	CACNA1C-IT3	57654
chr12	15754296	15754466	N	N	Intergenic	PTPRO	55103
chr8	117498896	117499066	N	N	Intergenic	LINC00536	-161684
chr7	47353707	47353877	N	N	intron	TNS3	267950
chr19	55570696	55570866	N	N	intron	RDH13	3804
chr5	6448498	6448668	N	N	promoter-TSS	UBE2QL1	-153
chr20	36849244	36849414	N	N	intron	KIAA1755	39845
chr2	7190102	7190272	N	N	Intergenic	RNF144A-AS1	-131374
chr15	45831120	45831290	N	N	intron	SLC30A4	-16203
chr12	3508125	3508295	N	N	intron	PRMT8	17695
chr20	35481785	35481955	N	N	intron	SOGA1	6406
chr10	52001942	52002112	N	N	intron	ASAH2	6343
chr11	66066891	66067061	N	N	Intergenic	TMEM151A	7603
chr9	35001260	35001430	N	N	Intergenic	DNAJB5	11078
chr10	81080798	81080968	N	N	Intergenic	PPIF	-26337
chr20	56958292	56958462	N	N	Intergenic	VAPB	-5798
chr5	71326094	71326264	N	N	Intergenic	MAP1B	-76939
chr11	4881543	4881713	N	N	Intergenic	OR51S1	-11190
chr6	56458961	56459131	N	N	intron	DST	48648
chr2	60453917	60454087	N	N	Intergenic	MIR4432	160578
chr9	34566915	34567085	N	N	intron	LOC415056	-1010
chr2	121822290	121822460	N	N	Intergenic	TFCP2L1	220403
chr8	59167479	59167649	N	N	Intergenic	UBXN2B	-156259
chr20	16388078	16388248	N	N	intron	KIF16B	165916
chr9	114809372	114809542	N	N	intron	MIR4668	115077
chr8	116663106	116663276	N	N	intron	TRPS1	18037
chr8	117234914	117235084	N	N	intron	LINC00536	102298
chr12	13147657	13147827	N	N	intron	HEBP1	5501
chr20	37021297	37021467	N	N	Intergenic	SNORA71B	32596
chr5	11038399	11038569	N	N	intron	DAP	-277097
chr4	146631150	146631320	N	Y	intron	C4orf51	29879
chr12	5910252	5910422	N	N	intron	ANO2	145061
chr1	43471128	43471298	N	N	Intergenic	SLC2A1	-46366
chr20	37540964	37541134	N	N	intron	FAM83D	-13906
chr20	39030805	39030975	N	N	Intergenic	MAFB	286986
chr13	33809950	33810120	N	N	intron	STARD13	-29848
chr4	104419526	104419696	N	Y	Intergenic	TACR3	221362
chr2	37868712	37868882	N	Y	TTS	CDC42EP3	30545
chr2	133274107	133274277	N	N	intron	GPR39	100045
chr8	121134657	121134827	N	N	Intergenic	COL14A1	-2610
chr4	156324181	156324351	N	N	Intergenic	MAP9	-26144
chr11	65822109	65822279	N	N	intron	SF3B2	2378
chr4	154537180	154537350	N	N	intron	TLR2	-68176
chr17	17602072	17602242	N	N	intron	RAI1	17370
chr2	192530087	192530257	N	Y	Intergenic	NABP1	-12626
chr20	57481215	57481385	N	N	intron	GNAS	14874
chr4	154576144	154576314	N	N	Intergenic	TLR2	-29212
chr2	121462047	121462217	N	N	Intergenic	GLI2	-92735
chr12	23237673	23237843	N	N	Intergenic	ETNK1	459682
chr11	46315291	46315461	N	N	intron	CREB3L1	16148
chr10	50385637	50385807	N	Y	intron	C10orf128	10685
chr20	49936806	49936976	N	N	Intergenic	MIR3194	132623
chr3	42345826	42345996	N	N	Intergenic	CCK	-38249
chr6	20904229	20904399	N	N	intron	CDKAL1	369626
chr8	144536845	144537015	N	Y	intron	MAFA	-24328
chr17	70826237	70826407	N	N	intron	LINC00511	-189711
chr5	77882190	77882360	Y	Y	intron	LHFPL2	62373
chr20	25737918	25738088	N	N	Intergenic	FAM182B	38875
chr3	123541486	123541656	N	N	intron	MYLK	61578
chr4	149963703	149963873	N	N	Intergenic	NR3C2	-600116
chr9	100210531	100210701	N	N	intron	TDRD7	36314
chr11	91475408	91475578	N	N	Intergenic	FAT3	-609769
chr5	10270647	10270817	N	N	Intergenic	CCT5	20450
chr8	117200283	117200453	N	N	intron	LINC00536	136929
chr20	47907268	47907438	N	N	Intergenic	SNORD12	10133
chr2	225783221	225783391	N	N	intron	MIR4439	91951
chr12	3223127	3223297	N	N	intron	TSPAN9	36691
chr14	51942799	51942969	N	N	intron	FRMD6	-12955
chr20	52543244	52543414	Y	N	Intergenic	SUMO1P1	-51081
chr1	203047259	203047429	N	N	3'	MYOG	7822
chr4	149573115	149573285	N	N	Intergenic	NR3C2	-209528
chr20	53219778	53219948	N	N	intron	DOK5	127597
chr17	63966063	63966233	N	N	intron	CEP112	-143487
chr8	116687401	116687571	N	N	Intergenic	TRPS1	-6258
chr12	32044241	32044411	N	N	Intergenic	KIAA1551	-68027
chr8	121567431	121567601	N	N	intron	MRPL13	-109869
chr2	209513289	209513459	N	N	Intergenic	PTH2R	241818
chr4	24667959	24668129	N	N	Intergenic	DHX15	-81860
chr8	5470060	5470230	N	N	Intergenic	CSMD1	-617817
chr21	46324568	46324738	N	N	intron	ITGB2-AS1	-16297
chr13	114619273	114619443	N	N	Intergenic	LINC00565	12606
chr20	50717463	50717633	N	N	intron	ZFP64	90976
chr12	6773388	6773558	N	N	Intergenic	ING4	-1165
chr12	13804066	13804236	N	N	intron	C12orf36	-274472
chr8	119344585	119344755	N	N	intron	EXT1	-220612
chr3	67704205	67704375	N	N	intron	SUCLG2	748
chr8	77617601	77617771	N	N	exon	ZFHX4-AS1	-22176
chr14	62129359	62129529	N	Y	Intergenic	HIF1A	-32675
chr1	165609372	165609542	N	N	intron	MGST3	9347
chr6	44045740	44045910	N	N	Intergenic	MRPL14	49366
chr9	109851200	109851370	N	N	Intergenic	MIR548Q	-2569
chr17	17167285	17167455	N	N	intron	COPS3	16642
chr4	87846055	87846225	N	N	TTS	LOC100506746	9862
chr8	120013627	120013797	N	N	Intergenic	TNFRSF11B	-49329
chr14	32461611	32461781	N	N	Intergenic	ARHGAP5-AS1	84209
chr2	88809063	88809233	N	N	Intergenic	TEX37	-15021
chr12	4980428	4980598	N	N	Intergenic	KCNA1	-38560
chr17	30595430	30595600	N	N	intron	RHBDL3	2320
chr2	47226441	47226611	N	N	intron	MCFD2	-57532
chr8	103932126	103932296	N	N	Intergenic	AZIN1	-55814
chr4	154369611	154369781	N	N	Intergenic	KIAA0922	-17802
chr14	69347912	69348082	N	N	intron	ZFP36L1	-85037
chr11	29141600	29141770	N	N	Intergenic	KCNA4	896892
chr2	77311334	77311504	N	N	intron	LRRTM4	438083
chr5	52315263	52315433	N	Y	intron	ITGA2	30192
chr5	10432329	10432499	N	N	intron	ROPN1L	-9560
chr8	126416513	126416683	N	N	Intergenic	TRIB1	-25965
chr9	38170989	38171159	N	Y	Intergenic	SHB	-101864
chr5	135477833	135478003	N	N	intron	SMAD5-AS1	-7339
chr8	55771552	55771722	N	N	Intergenic	RP1	243010
chr3	65387942	65388112	N	N	intron	MAGI1-AS1	-491464
chr3	134654482	134654652	N	N	intron	EPHB1	140468
chr21	30652873	30653043	N	N	intron	BACH1	-18262
chr12	32551873	32552043	N	N	Intergenic	FGD4	-103083
chr8	119849872	119850042	N	N	Intergenic	TNFRSF11B	114426
chr14	35006851	35007021	N	N	intron	EAPP	2007
chr5	161920706	161920876	N	N	Intergenic	GABRG2	426143
chr1	9827038	9827208	N	N	intron	CLSTN1	57427
chr8	124476413	124476583	N	N	Intergenic	WDYHV1	47533
chr6	57302583	57302753	N	N	intron	PRIM2	120246
chr17	26827823	26827993	N	N	Intergenic	FOXN1	-23051
chr6	57208261	57208431	N	N	intron	PRIM2	25924
chr4	119863784	119863954	N	N	intron	SYNPO2	53873
chr13	32894412	32894582	N	N	intron	BRCA2	4880
chr3	94370826	94370996	N	N	Intergenic	LOC255025	-286196
chr2	63412711	63412881	N	N	intron	DBIL5P2	-66119
chr8	13916315	13916485	N	N	Intergenic	C8orf48	492048
chr5	15590781	15590951	N	N	intron	FBXL7	90561
chr4	113091671	113091841	N	Y	intron	C4orf32	25203
chr11	65246722	65246892	N	N	Intergenic	MALAT1	-18426
chr8	11395548	11395718	N	N	intron	LINC00208	-38411
chr19	9642682	9642852	N	Y	intron	ZNF426	6536
chr5	15868712	15868882	N	N	intron	2013-03-11	311100
chr10	24269199	24269369	N	N	intron	KIAA1217	-228436
chr5	9924791	9924961	N	N	Intergenic	LOC285692	-20940
chr20	62044388	62044558	N	N	intron	CHRNA4	-51725
chrX	64862526	64862696	N	N	Intergenic	MSN	-24900
chr5	17167302	17167472	N	N	intron	LOC285696	50144
chr14	38259425	38259595	N	N	Intergenic	FOXA1	-195185
chr5	14106017	14106187	Y	N	Intergenic	TRIO	-37727
chr17	54263980	54264150	N	N	intron	ANKFN1	33229
chr5	64505234	64505404	Y	N	intron	ADAMTS6	272385
chr1	222826733	222826903	N	N	intron	MIA3	35374
chr14	39086880	39087050	N	N	Intergenic	LINC00639	299121
chr8	123546467	123546637	N	N	Intergenic	ZHX2	-247349
chr8	144204482	144204652	N	N	Intergenic	LY6H	36890
chr8	123849616	123849786	N	N	intron	ZHX2	55800
chr5	41414831	41415001	N	Y	intron	PLCXD3	95814
chr11	128050481	128050651	N	Y	Intergenic	ETS1	341639
chr5	14853044	14853214	N	N	intron	ANKH	18758
chr17	18780927	18781097	N	N	exon	PRPSAP2	12230
chr6	58167911	58168081	N	N	Intergenic	GUSBP4	119728
chr2	28200918	28201088	N	N	intron	MIR4263	-18231
chr2	61945415	61945585	N	N	Intergenic	FAM161A	135778
chr8	121031597	121031767	N	N	intron	COL14A1	-105670
chr7	42823248	42823418	N	N	Intergenic	C7orf25	128356
chr6	161827770	161827940	N	N	intron	AGPAT4	-132748
chr17	18219718	18219888	N	N	exon	SMCR8	1209
chr5	116524193	116524363	N	N	Intergenic	LOC728342	-226930
chr8	11315650	11315820	N	N	intron	FAM167A	8541
chr7	42330540	42330710	N	N	Intergenic	GLI3	-54007
chr8	117158709	117158879	N	N	intron	LINC00536	178503
chr5	10259519	10259689	N	N	intron	CCT5	9322
chr4	153566529	153566699	N	N	intron	TMEM154	34703
chr4	153262408	153262578	N	N	intron	FBXW7	11617
chr12	4161364	4161534	N	N	Intergenic	PARP11	-178841
chr9	96412312	96412482	N	N	intron	PHF2	73488
chr5	14165273	14165443	N	N	intron	TRIO	21529
chr12	3217207	3217377	N	Y	intron	TSPAN9	30771
chr2	243152483	243152653	N	N	Intergenic	LOC728323	121724
chr9	91029273	91029443	N	N	intron	SPIN1	26061
chr14	55571515	55571685	N	N	Intergenic	LGALS3	-24335
chr20	47416725	47416895	N	N	intron	PREX1	27610
chr17	19164400	19164570	N	N	intron	EPN2-IT1	-10221
chr2	3268908	3269078	N	N	intron	TSSC1	112660
chr2	88392908	88393078	N	N	intron	MIR4780	-10875
chr20	42985070	42985240	N	N	intron	HNF4A	714
chr8	128582846	128583016	N	N	Intergenic	LOC727677	-88547
chr20	42901382	42901552	N	N	intron	GDAP1L1	25569
chr13	33854089	33854259	Y	N	intron	STARD13-AS2	2483
chr7	54849820	54849990	N	N	Intergenic	SEC61G	-22966
chr20	25078076	25078246	N	N	Intergenic	VSX1	-15146
chr8	77251452	77251622	N	N	Intergenic	ZFHX4	-341978
chr2	119919946	119920116	N	N	Intergenic	C1QL2	-3560
chr4	153884180	153884350	N	N	exon	FHDC1	20130
chr4	151890612	151890782	N	N	intron	LRBA	45722
chr20	41785535	41785705	N	N	intron	PTPRT	32937
chr2	88611447	88611617	N	N	Intergenic	THNSL2	138874
chr2	161014816	161014986	N	N	intron	ITGB6	41689
chr3	98682092	98682262	N	N	Intergenic	DCBLD2	-61644
chr8	123512024	123512194	N	N	Intergenic	ZHX2	-281792
chr3	42184893	42185063	N	N	intron	TRAK1	-5749
chr8	131677781	131677951	N	N	Intergenic	ASAP1	-221960
chr13	36370822	36370992	N	N	intron	DCLK1	59091
chr4	49512402	49512572	N	N	Intergenic	CWH43	524222
chr9	35957263	35957433	N	N	exon	OR2S2	803
chr3	49554895	49555065	N	N	intron	BSN-AS2	36819
chr20	52758030	52758200	N	N	Intergenic	CYP24A1	32401
chr20	52803108	52803278	N	N	Intergenic	CYP24A1	-12677
chr8	116419457	116419627	N	N	Intergenic	TRPS1	261686
chr12	2612217	2612387	N	N	intron	CACNA1C-AS1	188021
chr4	161192641	161192811	N	N	Intergenic	RAPGEF2	1003728
chr8	58631484	58631654	N	N	Intergenic	FAM110B	-275544
chr4	25910174	25910344	N	Y	Intergenic	C4orf52	-5555
chr1	108035023	108035193	N	N	Intergenic	VAV3	196018
chr4	55017105	55017275	N	N	Intergenic	GSX2	50942
chr7	68467244	68467414	N	N	Intergenic	AUTS2	-596576
chr8	29685956	29686126	Y	N	Intergenic	LINC00589	-80416
chr13	96019946	96020116	N	N	Intergenic	CLDN10	-65822
chr3	112221029	112221199	N	N	Intergenic	BTLA	-2706
chr14	63930978	63931148	N	N	intron	PPP2R5E	79016
chr6	77744030	77744200	N	N	Intergenic	HTR1B	429005
chr8	11712428	11712598	N	N	intron	CTSB	13133
chr8	5845647	5845817	N	N	Intergenic	LOC100287015	418337
chr12	5477981	5478151	N	N	Intergenic	NTF3	-63214
chr20	36755577	36755747	N	Y	Intergenic	TGM2	38038
chr9	34289209	34289379	N	N	intron	KIF24	39904
chr22	38243736	38243906	N	N	promoter-TSS	MIR659	-40
chr5	13943443	13943613	N	N	intron	DNAH5	1061
chr13	52217711	52217881	N	N	intron	WDFY2	59312
chr7	127709503	127709673	N	N	intron	MIR593	-12325
chr11	116966275	116966445	N	N	intron	SIK3	2633
chr1	17914250	17914420	N	N	intron	ARHGEF10L	7287
chr2	134089278	134089448	N	N	intron	NCKAP5	236668
chr4	40294092	40294262	N	N	Intergenic	CHRNA9	-43169
chr4	25885724	25885894	N	N	Intergenic	SEL1L3	-21199
chr19	8977953	8978123	N	N	intron	MBD3L1	24769
chr6	57267098	57267268	N	N	intron	PRIM2	84761
chr8	116717757	116717927	N	N	Intergenic	TRPS1	-36614
chr5	13511692	13511862	N	N	Intergenic	DNAH5	432812
chr8	12627758	12627928	N	N	intron	LONRF1	-14851
chr7	43575249	43575419	N	N	intron	LOC100506895	-13193
chr1	145034118	145034288	N	N	intron	PDE4DIP	5789
chr21	47055439	47055609	N	N	Intergenic	SLC19A1	-93139
chr2	202663139	202663309	N	N	Intergenic	CDK15	-7928
chr5	6594337	6594507	N	N	Intergenic	LOC255167	11012
chr14	54256895	54257065	N	N	Intergenic	MIR5580	158222
chr1	21864427	21864597	N	N	intron	ALPL	28654
chr8	59083280	59083450	N	N	Intergenic	FAM110B	176252
chr1	204166845	204167015	N	N	TTS	KISS1	-1311
chr8	116663756	116663926	N	N	intron	TRPS1	17387
chr17	64455964	64456134	N	Y	intron	PRKCA	157123
chr2	9427887	9428057	Y	N	intron	ASAP2	81078
chr10	98113283	98113453	N	N	intron	OPALIN	5724
chr4	160595267	160595437	N	N	Intergenic	RAPGEF2	406354
chr11	86226995	86227165	N	Y	intron	CCDC81	141302
chr20	49641135	49641305	N	N	Intergenic	KCNG1	-1545
chr21	40205108	40205278	N	N	Intergenic	ETS2	27438
chr4	151243925	151244095	N	N	intron	DCLK2	244584
chr16	1314823	1314993	N	N	Intergenic	TPSD1	8635
chr8	104196975	104197145	N	Y	intron	LOC100499183	-12692
chr3	82193340	82193510	N	N	Intergenic	GBE1	-382475
chr20	44695287	44695457	N	N	intron	NCOA5	23208
chr12	2985644	2985814	N	N	promoter-TSS	RHNO1	305
chr13	52115252	52115422	N	N	Intergenic	MIR4703	-11388
chr4	153187905	153188075	N	N	Intergenic	FBXW7	86120
chr1	201160923	201161093	N	Y	intron	IGFN1	1055
chr14	38182268	38182438	N	N	Intergenic	FOXA1	-118028
chr19	17971110	17971280	N	N	intron	RPL18A	508
chr7	6062843	6063013	N	N	3'	AIMP2	14046
chr20	40573038	40573208	N	N	Intergenic	CHD6	-325990
chr12	13105028	13105198	N	N	Intergenic	GPRC5D	-1795
chr8	38895732	38895902	Y	Y	intron	ADAM9	41312
chr20	46729975	46730145	N	N	Intergenic	LINC00494	-258594
chr5	73186892	73187062	N	N	intron	ARHGEF28	77634
chr13	106809003	106809173	N	Y	Intergenic	LINC00460	-219823
chr8	23654460	23654630	N	Y	Intergenic	STC1	57775
chr8	10518447	10518617	N	N	Intergenic	RP1L1	-5915
chr16	54682452	54682622	N	N	Intergenic	CRNDE	280153
chr20	48044653	48044823	N	N	intron	KCNB1	54443
chr4	99462147	99462317	N	N	intron	TSPAN5	117580
chr1	2187089	2187259	N	N	intron	SKI	27040
chr14	38439877	38440047	N	N	Intergenic	SSTR1	-237242
chr3	16102689	16102859	N	N	Intergenic	GALNTL2	-113410
chr5	13889656	13889826	N	N	intron	DNAH5	54848
chr11	19395897	19396067	N	N	intron	NAV2	23711
chr4	147879931	147880101	N	N	Intergenic	TTC29	-12982
chr20	59662764	59662934	N	N	Intergenic	CDH4	-164633
chr2	1599008	1599178	N	N	Intergenic	PXDN	149198
chr12	15545702	15545872	N	N	intron	PTPRO	70596
chr8	1890437	1890607	N	N	intron	KBTBD11	-31522
chr8	10752626	10752796	N	N	TTS	PINX1	-55412
chr8	109672084	109672254	N	N	Intergenic	TMEM74	127601
chr20	25909402	25909572	N	N	Intergenic	LOC100134868	-80948
chr3	43768096	43768266	N	Y	Intergenic	ABHD5	35806
chr3	66527870	66528040	N	N	intron	LRIG1	22890
chr1	55174719	55174889	N	N	intron	TTC4	-6691
chr8	120591576	120591746	N	N	intron	ENPP2	13587
chr1	234840479	234840649	N	N	Intergenic	LOC100506810	-19225
chr20	49938417	49938587	N	N	Intergenic	MIR3194	131012
chr12	98897248	98897418	N	N	intron	LOC643770	300
chr14	62910374	62910544	N	N	Intergenic	LINC00643	326384
chr2	46231425	46231595	N	N	intron	EPAS1	-293031
chr3	190284365	190284535	N	N	intron	IL1RAP	52610
chr9	91769624	91769794	N	Y	intron	SHC3	23973
chr10	103591292	103591462	N	N	intron	KCNIP2	8234
chr8	38364746	38364916	N	N	Intergenic	C8orf86	21349
chr7	47727408	47727578	N	N	Intergenic	C7orf65	32651
chr5	162772442	162772612	N	N	Intergenic	CCNG1	-92050
chr11	62670015	62670185	N	N	Intergenic	CHRM1	18912
chr12	2582159	2582329	N	N	intron	CACNA1C-IT3	203302
chr14	74163237	74163407	N	N	3'	PNMA1	17806
chr2	86210322	86210492	N	N	Intergenic	LOC90784	40584
chr17	48019918	48020088	N	N	Intergenic	DLX4	-26559
chr12	1732721	1732891	N	N	intron	WNT5B	-5606
chr4	154085301	154085471	N	N	intron	TRIM2	11116
chr3	42247925	42248095	N	N	intron	TRAK1	46349
chr20	57882145	57882315	N	N	intron	EDN3	6731
chr5	31010600	31010770	N	N	Intergenic	CDH6	-183077
chr4	160349790	160349960	N	N	Intergenic	RAPGEF2	160877
chr11	60491511	60491681	N	N	Intergenic	MS4A8B	24549
chr12	809651	809821	N	N	Intergenic	NINJ2	-36981
chr9	98778207	98778377	N	N	Intergenic	LINC00092	5745
chr12	1073172	1073342	N	N	Intergenic	RAD52	-14394
chr2	121461129	121461299	N	Y	Intergenic	GLI2	-93653
chr3	67690666	67690836	N	N	intron	SUCLG2	14287
chr8	18993333	18993503	N	Y	Intergenic	LOC100128993	109614
chr1	65713835	65714005	N	N	Intergenic	DNAJC6	-16457
chr11	12197573	12197743	N	Y	intron	MICAL2	65520
chr16	89224485	89224655	N	N	Intergenic	LINC00304	-1058
chr8	5369361	5369531	N	N	Intergenic	CSMD1	-517118
chr8	125675880	125676050	N	N	intron	MTSS1	64765
chr20	46494193	46494363	N	N	Intergenic	SULF2	-78918
chr3	125022239	125022409	N	N	intron	ZNF148	71874
chr1	120171066	120171236	N	N	intron	ZNF697	19239
chr20	48842338	48842508	N	N	Intergenic	CEBPB	35303
chr12	4002077	4002247	N	N	Intergenic	PARP11	-19554
chr20	42461847	42462017	N	N	Intergenic	TOX2	-81560
chr8	10944683	10944853	N	N	intron	MIR598	-51956
chr20	32555680	32555850	N	N	Intergenic	RALY	-25693
chr8	20359234	20359404	N	N	Intergenic	LZTS1-AS1	226035
chr13	112629445	112629615	N	N	Intergenic	SOX1	-92383
chr20	43927718	43927888	N	N	intron	RBPJL	-7688
chr13	88868446	88868616	N	N	Intergenic	LINC00433	-324553
chr8	10009875	10010045	N	Y	intron	MSRA	56894
chr8	117538289	117538459	N	N	Intergenic	LINC00536	-201077
chr20	37454475	37454645	N	N	intron	PPP1R16B	20212
chr5	14205164	14205334	N	N	intron	TRIO	61420
chr12	6781928	6782098	N	N	intron	ING4	-9705
chr9	93880883	93881053	N	N	Intergenic	LOC100129316	-43554
chr2	136945053	136945223	N	N	Intergenic	CXCR4	-69413
chr20	56792776	56792946	N	N	Intergenic	C20orf85	66878
chr20	58824256	58824426	N	N	intron	LOC284757	110793
chr20	36908174	36908344	N	N	Intergenic	KIAA1755	-19085
chr12	30982347	30982517	N	N	Intergenic	LOC100287314	33817
chr7	55135566	55135736	N	N	intron	EGFR	48926
chr3	96679966	96680136	N	N	intron	EPHA6	146626
chr5	17795052	17795222	N	N	Intergenic	LOC401177	-407718
chr5	16906723	16906893	N	N	intron	MYO10	29577
chr11	59184946	59185116	N	N	Intergenic	OR5A2	5395
chr7	41951396	41951566	N	Y	Intergenic	INHBA	-208775
chr5	14336782	14336952	N	N	intron	TRIO	193038
chr4	68717454	68717624	N	N	intron	TMPRSS11D	32177
chr17	17983021	17983191	N	N	Intergenic	DRG2	-8075
chr8	128295753	128295923	N	N	Intergenic	POU5F1B	-132019
chr20	44435265	44435435	N	N	intron	UBE2C	-5905
[truncated: 15,782 more rows]
