# Supplementary material for: The Sequence-Specific Transcription Factor c-Jun Targets Cockayne Syndrome Protein B to Regulate Transcription and Chromatin Structure
Source: PLoS Genet. 2014 Apr 17;10(4):e1004284. doi: 10.1371/journal.pgen.1004284 (PMC3990521; doi:10.1371/journal.pgen.1004284)
Supplement: Table S4 — Lists of genes correlated in Tables 5 and 6. (XLSX) [file pgen.1004284.s011.xlsx]

## Sheet: Table S4
Table S4. Lists of genes correlated in Tables 5 and 6
up-regulated1	down-reluated1	CSB up-reguated2	CSB-downregualted2	CSB-PGBD3 upregulated2	CSB-PGBD3 down regulated2	CSB/CSB-PGBD3 upregulated2	CSB/CSB-PGBD3 down regulated2
ACYP1	ADAMTSL1	ADAM12	ABCA4	ABCA1	ADAM12	ABHD4	AAK1
BRCA1	AK5	ADAMTS12	ADA	ADD2	ADAMTSL1	ABI3BP	ABCA4
C1S	ATP8B1	BMPER	ADCY9	ASB1	AKAP6	ACVR1	ADA
DPYSL3	B4GALT1	BTC	AIM1L	BDNF	ANK1	ADAM12	AIM1L
DUSP6	BCAT1	CALHM3	ATXN1	BMPER	ANKRD10	ADAMTS3	ALPL
ENO1	BLCAP	CELSR3	CD163	CD163L1	ASRGL1	AK5	APOA5
FKBP4	CAMK2D	DPYSL3	CD9	CD44	B3GALTL	ALPK1	ARHGAP4
IRS1	CBLB	EDIL3	CDH4	CXCR4	BEND6	ANKRD10	ARHGEF40
KIAA1211	CD59	ERCC6	CDKAL1	CYP1A1	C21orf58	ANKRD11	B9D1
LYN	CDH18	FAM19A2	CFTR	DDX58	CADM1	ANKRD20A3	BDH1
MCM4	CFL2	FGF12	COL27A1	DUSP6	CCDC147	ANKRD28	C1S
MELK	CNTN3	FLNB	CORO2A	DYRK2	CGNL1	ANKRD30B	C3orf18
MSH2	COL13A1	FLRT2	CYB561	EPB41L5	COL5A1	AP4S1	CACNA2D4
NCK2	COL8A1	FRAS1	DAB2IP	FAM19A2	CORO2A	APOLD1	CAMK2B
NETO2	CTSB	ITGA7	DIDO1	FBXO36	CREBBP	ARHGEF40	CAPN1
NUP160	CTSK	LRRC2	DIP2C	FLI1	DIP2C	ARMC9	CCIN
OSBPL10	DHCR24	MALAT1	EIF4E3	GNAS	DOCK2	ATL3	CD163
PTGER4	DLC1	MSR1	EPAS1	GNG2	DYSF	ATOH8	CD9
RAD21	DNAJB4	NOVA1	EPB41L1	HMGA2	FARP1	ATRNL1	CDC42EP3
RAE1	DNER	OSBPL10	FAM105A	IFIT3	FGGY	BEND6	CDH4
RBBP8	ELL2	PAPPA	GFPT2	IL7R	FOXN3	BSCL2	CDH6
RDX	FARP1	PCDH7	GPR160	ITGA2	FOXP1	BTC	CHRNB2
RFC3	FKBP1A	PCSK5	GPR56	KIF16B	HOXA13	C10orf118	CLMN
RTN1	FLRT2	PXDNL	GREM1	MAMDC2	IGF2BP1	C1RL	COL14A1
TARS	FSTL1	SETBP1	HOXA13	MCC	INPP5A	CAMK2D	COL18A1
TRIM16	GALNT2	SLC43A3	IAH1	MGST1	ITGB1BP1	CASP7	COL27A1
	GAS6	SLCO1B3	IKZF1	NRP1	ITGBL1	CBLB	CORO2A
	GPI	ST6GALNAC5	KIAA0226	NT5E	KIAA1644	CCDC147	CSE1L
	HIP1	SULT1C2	KIAA1644	PARP14	KLF12	CDK6	CSPG5
	IGFBP7	TINAG	KIAA1671	PCDH7	KLHL18	CELSR3	DAB2IP
	ITGB5	TMEM71	KIF16B	PLAG1	LMBR1	CHD2	DIP2C
	ITGBL1	UGT3A1	KLHL29	PLAUR	LMO7	CHD9	EPB41L1
	KIAA1199	XCL2	KREMEN1	PLSCR2	LOXL1	CLASP1	ESRRB
	LAPTM5		LYN	POLR3G	ME3	CLCN3	ETNK2
	LDB2		MAP2K6	PRRX1	MEIS1	CLSTN3	EYA4
	LMO7		MAST3	PRSS12	MET	COG3	FAM167A
	LMOD1		MEIS1	RASL10B	MOXD1	CREB5	GALNT10
	LOXL3		MVK	RNF144A	MSI2	CSPP1	GLDC
	LTBP2		MYO1D	RTN1	MVK	DAPK1	GPR160
	MAP2K3		NCK2	SLC7A2	NALCN	DDAH1	GPR56
	MAP4K5		NMB	SLMO1	NOX4	DKK2	IAH1
	MATN2		NPEPL1	SNHG8	NRG1	DNAJC3	IGFBP7
	MET		PKIG	TGFA	NRXN3	DNAL1	IQSEC3
	MGLL		PLBD1	TGM2	PID1	DPYSL3	ITGBL1
	MPZL1		PLXND1	THAP4	PIK3CD	DYRK1A	KCNJ15
	MSR1		POLR3G	TMEM182	PKN3	DYRK2	KIAA0226
	MYO10		PREX1	TRIM9	PLXND1	EDIL3	KIAA1644
	NNMT		PRSS3	USP18	PRKCH	EIF5B	KIAA1671
	NTF3		PTPN3		PXDN	EPHA3	KIF16B
	OSBPL3		RCAN3		RAB11FIP1	ERCC6	KLHL29
	PDE1C		REEP1		RAB15	EXOC4	KRT34
	PDGFC		RNF130		RAB31	FAM114A1	LRRC16B
	PRSS12		RNF144A		REEP1	FAM198B	LYN
	PSG5		ROR2		RIMKLB	FAM19A2	MAST3
	PTGS1		SLC39A11		RIMS2	FAM24B	MGC32805
	RAB3B		SLC47A1		RNF130	FBXW4	MGLL
	RECK		SRC		RUNX2	FBXW7	MGST1
	RRAS2		SSBP3		SDC2	FGF12	MYO1D
	SLC4A4		TMEM51		SDK1	FLJ39739	NCK2
	SLC8A1		TSPAN9		SEMA5A	FLRT2	NEO1
	SPARC		UGT1A6		SH3PXD2A	FNDC3B	NPEPL1
	SPTBN1		VIT		SLC44A1	FRAS1	OSGEP
	SPTLC2		ZBTB1		SLC4A8	FRY	PATL2
	TGFBR2				SUFU	G2E3	PDE3A
	THBS1				SYNPO2	GLRB	PKIG
	TPM1				SYPL2	GNG2	PLXND1
	TPST2				SYTL2	GOLIM4	POLR3G
	TRPC4				TACC1	GPC6	PREX1
	WNT5B				TANC2	GPR158	PRKCH
					TLE4	GPR98	PRSS3
					TMEM44	GRIA4	PTPN1
					TNFRSF19	GULP1	PTPN3
					TNS3	H2AFY	RAB6B
					TOX	HEATR5A	RBM38
					TRIM16	HMGA2	RCAN3
					TSHR	HNRNPH1	REEP1
					TSHZ3	HTRA3	RNF130
					ZCCHC24	IFIT3	RNF144A
					ZMIZ1	IGF2BP1	ROR2
					ZMYM2	IMMP2L	SCN5A
					ZNF365	IRS1	SDK1
						ISL1	SGK223
						ITGA2	SLC47A1
						ITGB5	SLC6A6
						KCNAB1	SMARCA4
						KIAA1731	STC1
						KLF12	SVIL
						KRCC1	SYS1-DBNDD2
						LDB2	TCEA3
						LEPR	TMEM51
						LEPROT	TRPV2
						LIMS1	TTC7A
						LMO7	TXK
						LNX1	UBE2QL1
						LRRC2	UBN2
						LTBP2	UNC80
						LUZP1	VRK3
						MALAT1	WWC1
						MAP4K5
						MAPKAP1
						MCC
						MCL1
						MED6
						MEF2D
						MGA
						MIB1
						MTR
						NAV1
						NDST4
						NEK9
						NOVA1
						NPAS3
						NPFFR2
						NR1D1
						NRXN3
						NSMAF
						OSBPL10
						PAPPA
						PARD3B
						PBXIP1
						PCDH7
						PCSK5
						PDE7B
						PDZK1
						PGM2L1
						PHLDB2
						PLGLB1
						PNPLA3
						POLH
						POLR3GL
						PPA2
						PPIA
						PRIM2
						PXDN
						PXDNL
						RAPGEF2
						RARRES1
						RASL10B
						RBL1
						RBM25
						RDH11
						RDH13
						RGPD1
						RGPD2
						RGPD5
						RHOJ
						RPL31
						RPL37
						RSBN1
						RUNX1T1
						SCARB2
						SCG5
						SEC24D
						SEMA5A
						SERPINB7
						SETBP1
						SIX4
						SLC25A13
						SLCO1B3
						SMC1A
						SNX1
						ST6GALNAC5
						ST7L
						STK3
						STK4
						SYNE2
						SYNGAP1
						SYNJ2BP
						SYTL2
						TAF15
						TBL1XR1
						TBX15
						TGFBR1
						TMEFF1
						TMEM144
						TMEM71
						TNIP3
						TNRC6B
						TPM2
						TRIM9
						TSPAN2
						TTC14
						TTC23L
						TXNDC16
						USP25
						USP37
						USP53
						VAMP1
						VAT1L
						VPS13B
						WDHD1
						WNK1
						XRN1
						ZBTB38
						ZCCHC7
						ZFHX4
						ZMYM2
						ZNF542
						ZNF610
						ZNF616
						ZNF827
1 Newman et al. (2006)
2 Bailey et al. (2012)
